# Supplementary material for: The medial septum controls hippocampal supra-theta oscillations
Source: Nat Commun. 2023 Oct 10;14:6159. doi: 10.1038/s41467-023-41746-0 (PMC10564782; doi:10.1038/s41467-023-41746-0)
Supplement: Supplementary file 4 — Source Data [file 41467_2023_41746_MOESM4_ESM.zip]

Archive with 10 entries (9 files):
- source_data/
- source_data/1g.mat
- source_data/19b.mat
- source_data/2c.mat
- source_data/7b.mat
- source_data/S1def.mat
- source_data/11c.mat
- source_data/S2fgh.mat
- source_data/s2b.mat
- source_data/source_data.xlsx
