# Supplementary material for: The medial septum controls hippocampal supra-theta oscillations
Source: Nat Commun. 2023 Oct 10;14:6159. doi: 10.1038/s41467-023-41746-0 (PMC10564782; doi:10.1038/s41467-023-41746-0)
Supplement: Supplementary file 4 — Source Data [file 41467_2023_41746_MOESM4_ESM.zip › source_data/source_data.xlsx]

## Sheet: fig1
1b (the example neurons is highlighted)	lags (log scale)
neurons	0.00115808	0.000579039	0.00115808	0	0.00231616	0.00231616	0	0.00231616	0	0	0.00173712	0.00231616	0.000579039	0.00115808	0.00347423	0.00463231	0.00347423	0.00289519	0.0075275	0.00347423	0.00347423	0.00231616	0.00636943	0.00463231	0.00636943	0.00636943	0.00984366	0.00405327	0.00636943	0.00579039	0.00984366	0.00984366	0.0115808	0.0110017	0.00984366	0.00636943	0.00810654	0.0121598	0.0115808	0.0104227	0.0104227	0.00984366	0.0133179	0.00810654	0.0110017	0.0110017	0.0104227	0.00810654	0.0115808
	7.67342e-05	0.000153468	0	7.67342e-05	0.000383671	0.000230203	0.000767342	0.000306937	0.000306937	0.000460405	0.000690608	0.000613874	0.000613874	0.000690608	0.000613874	0.00107428	0.00122775	0.000690608	0.00138122	0.00184162	0.00253223	0.00283917	0.0033763	0.00422038	0.00506446	0.00552486	0.00805709	0.00844076	0.0101289	0.0122007	0.0136587	0.0149632	0.0151166	0.0156538	0.0177256	0.0162676	0.019337	0.0204113	0.0186464	0.020488	0.0199509	0.0223297	0.021639	0.0236341	0.0240945	0.0244015	0.0255525	0.0284684	0.0296194
	5.19578e-05	9.3524e-05	8.31324e-05	0.000114307	0.000187048	0.000322138	0.000249397	0.000311747	0.000374096	0.000342921	0.00138208	0.00176656	0.00186009	0.00313825	0.00538282	0.00614141	0.00846912	0.0103396	0.0137792	0.0170733	0.023329	0.0274233	0.0329516	0.0398412	0.0437692	0.0487572	0.0509914	0.0517811	0.0518539	0.0516668	0.0489027	0.0454007	0.0429379	0.0394256	0.035643	0.0313201	0.0271739	0.024337	0.0224873	0.019453	0.0180605	0.0161485	0.0161069	0.0154003	0.0148911	0.0142364	0.0124699	0.0120854	0.0107864
	0.000159617	0	0.000159617	0	0	0.000159617	0.000159617	0	0	0	0.000319234	0	0.000159617	0.000159617	0.000638468	0.000319234	0.000319234	0.000319234	0.000319234	0.000159617	0.000478851	0.000319234	0.00127694	0.000957702	0.00159617	0.00159617	0.00255387	0.00223464	0.00399042	0.00590583	0.00670391	0.00909816	0.00973663	0.010854	0.0146848	0.0134078	0.0145251	0.0173982	0.0183559	0.0217079	0.0183559	0.0209098	0.0231445	0.0249002	0.0218675	0.0285714	0.0272945	0.0271349	0.0268156
	0	0	0	0	0	0.000205318	0.000307977	0.000102659	0.000410635	0.000205318	0.000718612	0.000205318	0.000102659	0.000513294	0.000102659	0.00092393	0.000615953	0.00205318	0.00143722	0.00153988	0.00266913	0.00236115	0.00420901	0.00431167	0.00431167	0.00605687	0.00636485	0.00708346	0.0074941	0.00903398	0.00954727	0.0104712	0.0109845	0.0092393	0.0140643	0.0122164	0.0143722	0.0123191	0.0128324	0.0145776	0.0122164	0.0157068	0.013551	0.0164254	0.0165281	0.0182733	0.0201211	0.0228929	0.026794
	0	0	0	0	0	0	0	0	0	0	0	0	0	0	0	0	0	0	0.000140154	0	0	0	0	0	0	0	0	0	0	0	0	0	0	0.000140154	0	0.000280308	0	0.000420463	0.000280308	0.00168185	0.00252278	0.00350385	0.00770848	0.0107919	0.020883	0.0320953	0.0535389	0.0702172	0.0932025
	0	0	0	0	0	0	0	0	0	0	0	0	0.000539084	0	0	0	0	0	0	0.000539084	0	0.000539084	0.00107817	0	0.000539084	0.00107817	0.000539084	0.000539084	0.00215633	0.00161725	0.0032345	0.00431267	0.0032345	0.006469	0.00485175	0.00215633	0.00377358	0.00754717	0.00539084	0.00592992	0.00485175	0.00485175	0.00539084	0.00431267	0.00431267	0.00539084	0.0102426	0.00862534	0.00862534
	0	0	0	0	0	0	0	0	0.000823723	0.000823723	0.000823723	0	0	0	0	0	0	0.000823723	0.000823723	0	0.000823723	0	0.000823723	0	0	0.000823723	0	0	0.00247117	0.00164745	0.00164745	0	0.00247117	0.000823723	0.000823723	0.00411862	0.00658979	0.000823723	0.00411862	0.00164745	0.000823723	0.00329489	0.00411862	0.00164745	0.00494234	0.00658979	0.00576606	0.00329489	0.0107084
	0	0	0	0	0	0.000123138	0	0.000123138	0	0	0	0	0.000123138	0.000123138	0.000246275	0.000369413	0.000738825	0.000369413	0.00110824	0.000615688	0.0009851	0.0019702	0.00221648	0.00381726	0.00406354	0.00406354	0.0049255	0.00418668	0.00455609	0.00701884	0.00800394	0.00664943	0.00751139	0.0118212	0.00898904	0.0120675	0.0136683	0.0137914	0.0168698	0.0167467	0.0183475	0.0211797	0.0126832	0.0217953	0.0201946	0.0231499	0.0213028	0.022411	0.0275828
	0	0	0	0	0	0	0	0	0	0	0	0	0	0.000506265	0.000253133	0.000379699	0.0015188	0.00202506	0.00189849	0.00303759	0.00493608	0.00265789	0.00493608	0.00620175	0.00696114	0.00607518	0.00683458	0.00772054	0.00860651	0.00987217	0.00847994	0.00999873	0.0112644	0.0117707	0.0135426	0.0139223	0.0150614	0.0158208	0.0132895	0.0162005	0.0177193	0.0216428	0.02101	0.0193646	0.0226554	0.0229085	0.0222757	0.021896	0.0237945
	0	0	0	0	0	0.0003125	0	0	0	0.0003125	0	0	0.0003125	0	0.0003125	0.0003125	0.00125	0.0003125	0.0003125	0.0009375	0.0003125	0.0015625	0.0003125	0.00125	0.001875	0.0015625	0.0009375	0.0028125	0.0040625	0.0021875	0.0028125	0.0025	0.00375	0.0028125	0.0034375	0.0071875	0.005625	0.0046875	0.0065625	0.0053125	0.01125	0.00875	0.0084375	0.011875	0.0090625	0.0084375	0.006875	0.009375	0.01
	5.40628e-05	2.70314e-05	0	5.40628e-05	8.10942e-05	8.10942e-05	0.000135157	0.000243283	0.000135157	0.000216251	0.000621722	0.00118938	0.00116235	0.00200032	0.00316268	0.00356815	0.00640644	0.00689301	0.0104071	0.0122723	0.0161378	0.0194086	0.0218414	0.0278153	0.0335189	0.0333027	0.0363302	0.0393577	0.0390063	0.0403309	0.0403309	0.0396821	0.0372493	0.0388441	0.0383846	0.0355193	0.035249	0.0317619	0.0297886	0.0278424	0.026653	0.0263016	0.0246256	0.024977	0.024058	0.0239228	0.0235714	0.0215711	0.0194626
	0	0	0	0	0	0	0	0	S	0	0	0	0	0	0	0	0.000121389	0.000728332	0.000728332	0.000606943	0.000606943	0.00121389	0.00121389	0.00206361	0.00327749	0.00279194	0.00449138	0.00436999	0.00716193	0.00789026	0.00922554	0.0108036	0.0116533	0.012503	0.0160233	0.0173586	0.0171158	0.0191794	0.021243	0.0189366	0.0231852	0.0273125	0.0267055	0.0281622	0.025613	0.0293761	0.0298616	0.0301044	0.0326536
	0	0	0	0	0	0	0	0	0	0	0	0	0	0	0	0	0	0	0	0	0	0	0	0	0	0	0	0	0	0	0	0	0	0	0	0	0	0	0	0.000311187	0.00217831	0.00388984	0.00606815	0.00793527	0.0217831	0.0303407	0.0497899	0.0661273	0.0807531
	0	0	0	0	0	0	0.00110375	0.00110375	0.00110375	0	0	0	0	0	0	0	0	0.00110375	0	0	0.00110375	0	0.00110375	0	0.00110375	0	0.00110375	0.00110375	0.00110375	0.00110375	0	0	0.00220751	0.00110375	0.00220751	0.00220751	0.00331126	0	0.00662252	0.00110375	0.00331126	0.00110375	0.00441501	0.00883002	0.00441501	0.00441501	0.00441501	0.00772627	0.00993377
	0	0	0	0	0	0	0	0	0	0	0	0	0	0.000805153	0.000805153	0	0	0	0.00161031	0	0.00161031	0.00161031	0.000805153	0.000805153	0.000805153	0.000805153	0.00161031	0.000805153	0.00241546	0.000805153	0.00161031	0.00241546	0.00402576	0.00724638	0.00322061	0.00483092	0.00322061	0.00724638	0.00644122	0.00241546	0.00402576	0.00966184	0.00644122	0.00885668	0.00644122	0.00644122	0.00966184	0.0144928	0.00805153
	0	0	0	0.000455581	0	0	0	0	0.000455581	0	0.000455581	0	0	0	0	0	0	0.000911162	0.000455581	0	0.000911162	0.00136674	0	0.000911162	0.000455581	0.0022779	0.000911162	0.00273349	0.00136674	0.000455581	0.00273349	0.00364465	0.00273349	0.00410023	0.0022779	0.00501139	0.00683371	0.00683371	0.00455581	0.0095672	0.00820046	0.0095672	0.0118451	0.0109339	0.0145786	0.0136674	0.0154897	0.0150342	0.0214123
	0.000228363	0.000228363	0	0	0	0	0	0	0	0	0	0	0.000228363	0.000228363	0.000228363	0.000913451	0.000913451	0.00159854	0.00251199	0.00319708	0.00411053	0.00388216	0.00342544	0.00616579	0.00411053	0.00639415	0.00662252	0.00685088	0.00639415	0.00890614	0.00822106	0.0105047	0.0123316	0.0105047	0.0150719	0.0153003	0.0137018	0.0137018	0.0205526	0.0180406	0.0164421	0.0235214	0.0219228	0.0248915	0.0255766	0.0230646	0.0260333	0.0248915	0.028317
	0	0	0.000726216	0	0	0	0	0	0	0	0	0	0	0	0	0	0	0.00145243	0	0	0	0	0	0	0	0	0.000726216	0.00290487	0	0.00145243	0.00145243	0.00363108	0.000726216	0.00290487	0.00217865	0.0043573	0.0043573	0.0043573	0.00726216	0.00726216	0.00580973	0.0043573	0.0043573	0.00653595	0.010167	0.010167	0.0137981	0.00944081	0.00944081
	0	0.000388802	0	0	0	0	0	0	0	0	0	0	0	0	0	0.000388802	0	0	0.000388802	0.00116641	0	0.000777605	0.00116641	0.00116641	0.00116641	0.00194401	0.00233281	0.00544323	0.00349922	0.00311042	0.00427683	0.00505443	0.00544323	0.00933126	0.00933126	0.0101089	0.0128305	0.0112753	0.0132193	0.0174961	0.0104977	0.0194401	0.0163297	0.0151633	0.0174961	0.0174961	0.0182737	0.0209953	0.0229393
	0	0	0	0	0	0	0	0	0	0	0	0	0	0	0.000413394	0.000413394	0.000413394	0.000826788	0.00248036	0.000826788	0.00165358	0.00330715	0.00330715	0.00413394	0.00496073	0.0066143	0.00496073	0.00454733	0.00909467	0.00578752	0.0070277	0.0103348	0.0111616	0.00785449	0.0103348	0.0107482	0.00992146	0.00744109	0.013642	0.0128152	0.0124018	0.011575	0.0111616	0.00950806	0.0111616	0.0128152	0.00950806	0.011575	0.0173625
	0	0	0	0	0	0	0	0	0	0	0.000196271	0	0	0	0.000785083	0.000588813	0.00117763	0.000588813	0.00196271	0.00294406	0.00274779	0.0033366	0.00294406	0.00510304	0.00686948	0.00686948	0.00745829	0.00804711	0.009421	0.00883219	0.0104024	0.0117763	0.0117763	0.0158979	0.0151129	0.0155054	0.0135427	0.013739	0.0155054	0.0147203	0.0162905	0.0129539	0.0157017	0.0147203	0.0164868	0.0178606	0.016683	0.0178606	0.0164868
	0.000218198	0	0	0	0	0.000218198	0	0	0	0	0	0	0	0	0	0	0	0	0.000436395	0.000872791	0.000436395	0.00109099	0.00109099	0.00283657	0.00240017	0.00130919	0.00305477	0.00414576	0.00458215	0.00501855	0.00720052	0.00567314	0.00763692	0.00829151	0.00698233	0.00741872	0.0104735	0.00894611	0.0102553	0.0122191	0.0102553	0.00894611	0.0091643	0.0130919	0.0148374	0.0135283	0.0133101	0.0113463	0.0157102
	0	0	0	0	7.82473e-05	0	0	0	0.000156495	7.82473e-05	0	0.000156495	0	0	0.000156495	7.82473e-05	7.82473e-05	0	0.000156495	0.000234742	0.000234742	0.000704225	0.000547731	0.000391236	0.00109546	0.00086072	0.00234742	0.00140845	0.00273865	0.00336463	0.0041471	0.00610329	0.00665102	0.00852895	0.0105634	0.0123631	0.0143192	0.0147887	0.0157277	0.0187011	0.0178404	0.0179969	0.0197966	0.0210485	0.0211268	0.0247261	0.0223787	0.0269171	0.0289515
	8.83072e-06	0	0	3.53229e-05	7.94765e-05	9.7138e-05	0.00012363	0.000132461	0.000141292	0.000335568	0.00110384	0.0013511	0.00164251	0.00295829	0.00375306	0.00394733	0.00707341	0.00844217	0.0110561	0.0131401	0.0181825	0.0231718	0.0276313	0.0346606	0.0395352	0.0450985	0.0505117	0.05347	0.0560133	0.0554481	0.0533376	0.0505029	0.047995	0.0445598	0.0406478	0.0359587	0.032656	0.0271192	0.0240549	0.0208405	0.0185445	0.0166194	0.0157982	0.0149857	0.0144382	0.0137141	0.0129988	0.0118155	0.0104821
	0	0	0	0	0.000143308	0.000143308	0	0	0	0.000286615	0.000143308	0.00057323	0	0.00057323	0.000429923	0.001863	0.00057323	0.00157638	0.00128977	0.00257954	0.001863	0.00200631	0.00272284	0.00329607	0.00315277	0.00429923	0.00458584	0.00444253	0.00472915	0.00415592	0.00616222	0.00644884	0.00659215	0.00644884	0.00859845	0.00917168	0.00845514	0.00960161	0.00988822	0.0104615	0.0126111	0.011178	0.0094583	0.011178	0.0120378	0.0126111	0.0151906	0.0124678	0.0141874
	0	0	0	0	0.000490436	0.000735655	0.000245218	0.000490436	0.000490436	0.00122609	0.00147131	0.000980873	0.00171653	0.00220696	0.00245218	0.00318784	0.0026974	0.00245218	0.000980873	0.00245218	0.00196175	0.00294262	0.00343306	0.00318784	0.00294262	0.00416871	0.00465915	0.00416871	0.00392349	0.00441393	0.0026974	0.00441393	0.00514958	0.00514958	0.0026974	0.00441393	0.00318784	0.00343306	0.00465915	0.00514958	0.00367827	0.00465915	0.00490436	0.00220696	0.00220696	0.00564002	0.00637567	0.00588524	0.0110348
	0	0	0	0	0	0	0.000262055	0	0	0	0.000262055	0	0.000524109	0.000262055	0.000786164	0.000262055	0.000524109	0	0.000786164	0.00131027	0.00131027	0	0.00157233	0.00104822	0.000786164	0.00183438	0.00157233	0.00366876	0.0028826	0.00235849	0.00419287	0.00497904	0.00419287	0.0057652	0.00602725	0.00524109	0.00602725	0.00838574	0.00759958	0.00995807	0.00786164	0.0107442	0.0107442	0.0102201	0.0123166	0.00917191	0.0136268	0.00917191	0.0131027
	0.00012734	0.00012734	0.00025468	0.00012734	0.00025468	0.00025468	0	0	0.00025468	0.00012734	0.00012734	0.00012734	0	0.00038202	0.00114606	0.00025468	0.000891379	0.000764039	0.00101872	0.00114606	0.00101872	0.00101872	0.00101872	0.00101872	0.00152808	0.00165542	0.00152808	0.00305616	0.00216478	0.00331084	0.00458424	0.0044569	0.00522093	0.00611231	0.00764039	0.00865911	0.00865911	0.00955049	0.0108239	0.0120973	0.0128613	0.0136254	0.0142621	0.0161722	0.0160448	0.0174456	0.0182096	0.0192283	0.0225392
	0	0	0	0	0	0	4.4482e-05	0	0	0	4.4482e-05	8.8964e-05	8.8964e-05	0.000177928	0.000711712	0.000756194	0.00253547	0.00235755	0.00373649	0.00520439	0.0071616	0.0074285	0.0102753	0.0121881	0.0132112	0.014946	0.0161025	0.0194386	0.0215738	0.0213958	0.0253992	0.0251768	0.0266892	0.0261554	0.0286909	0.0291802	0.0272675	0.0308705	0.0300254	0.0315822	0.030826	0.0282461	0.0318491	0.0287799	0.0293136	0.0313598	0.0290023	0.0286019	0.030826
	0	0	0	0	0	0	0	0	0	0	0.000101812	0	0	0.000101812	0.000712686	0.000407249	0.00142537	0.00213806	0.00223987	0.00437793	0.00407249	0.00641417	0.00600692	0.00804317	0.00875585	0.0091631	0.011403	0.0153737	0.0170026	0.0171045	0.0215842	0.0211769	0.0229078	0.0227041	0.024944	0.0257585	0.0254531	0.0236204	0.0227041	0.0214824	0.023315	0.0218896	0.0198534	0.0231114	0.0226023	0.0226023	0.0213806	0.021686	0.0230096
	0.0003942	0.0001971	0.000337885	0.000366043	0.000901028	0.00126707	0.00160496	0.00149233	0.00121076	0.00259045	0.00495565	0.0051246	0.00596931	0.00619457	0.00698296	0.00836266	0.00948895	0.0108968	0.0116007	0.0132338	0.0135717	0.0163593	0.0176264	0.0178798	0.0194566	0.0242996	0.0224412	0.0258764	0.0269745	0.0279037	0.0277629	0.0294523	0.0294805	0.0306068	0.030466	0.0286076	0.030832	0.0301844	0.0300155	0.0283261	0.0277911	0.0276784	0.0267493	0.0268337	0.0279319	0.025454	0.0257356	0.0263269	0.0276503
	0.000156055	0	0	0.000156055	0.00031211	0.000156055	0.00031211	0.000468165	0.00062422	0.00031211	0.000156055	0.000156055	0.000468165	0.00062422	0.000468165	0.000780275	0.000780275	0.00093633	0.00124844	0.00140449	0.00140449	0.00093633	0.000780275	0.0031211	0.00421348	0.00358926	0.00405743	0.00577403	0.00733458	0.00717853	0.0115481	0.0101436	0.0134207	0.0154494	0.0166979	0.0191948	0.0213795	0.0216916	0.0248127	0.0224719	0.0294944	0.0319913	0.0294944	0.0310549	0.022784	0.028402	0.0245006	0.0274657	0.0251248
	0	0.000175131	0	0	0	0	8.75657e-05	0	0	0	0	0	0	8.75657e-05	0.000875657	0.000437828	0.00175131	0.00218914	0.00350263	0.00437828	0.00665499	0.00753065	0.00928196	0.00910683	0.0123468	0.0119089	0.0138354	0.016725	0.0198774	0.0211909	0.0229422	0.02338	0.0245184	0.0232049	0.032049	0.0304729	0.030648	0.0297723	0.0295972	0.0277583	0.0288967	0.0249562	0.0285464	0.0234676	0.0235552	0.0234676	0.0237303	0.0214536	0.0212785
	0	0	0	0	0	0	0	0	0	0	0.000148898	0.000446694	0.000148898	0.000893389	0.00134008	0.00148898	0.00178678	0.00193568	0.00327576	0.00640262	0.00550923	0.00580703	0.00461584	0.00595593	0.00655152	0.00610482	0.00684932	0.00655152	0.00684932	0.0083383	0.00699821	0.00923169	0.0113163	0.00967838	0.00967838	0.0128052	0.0110185	0.0144431	0.0151876	0.0157832	0.0142942	0.020399	0.0187612	0.019059	0.021888	0.0236748	0.0256105	0.0229303	0.0302263
	0	0.000251794	0.000125897	0.000377691	0.000251794	0.000377691	0.000629485	0.000755382	0.00100718	0.000377691	0.000503588	0.000755382	0.00113307	0.00100718	0.00100718	0.00113307	0.00176256	0.00201435	0.00176256	0.00176256	0.00339922	0.00377691	0.00314743	0.00453229	0.00365101	0.0044064	0.00692434	0.0044064	0.00579126	0.00654664	0.0101977	0.00969407	0.0115825	0.00994586	0.0115825	0.0137228	0.0143523	0.013471	0.0152335	0.0163666	0.0196399	0.0186328	0.0208989	0.0208989	0.0180033	0.0241722	0.0254312	0.0227874	0.0264384
	0.000689845	0.000275938	0.000551876	0.000551876	0.000965784	0.00151766	0.00220751	0.000965784	0.00262141	0.00234547	0.00165563	0.00206954	0.00344923	0.00344923	0.00344923	0.00427704	0.00427704	0.0057947	0.00593267	0.00896799	0.0100717	0.0108996	0.0100717	0.0111755	0.013245	0.0137969	0.0172461	0.0165563	0.0191777	0.0197296	0.0190397	0.0234547	0.0215232	0.0264901	0.0242826	0.0229029	0.0216611	0.0240066	0.0206954	0.0187638	0.022351	0.0200055	0.017936	0.0169702	0.0204194	0.0226269	0.0190397	0.0187638	0.0200055
	0.000265675	0	0	0.000132837	0.000132837	0.000132837	0.00146121	0.000398512	0.000398512	0.000265675	0.000929862	0.00053135	0.000664187	0.00159405	0.0021254	0.00239107	0.00172689	0.00159405	0.0010627	0.00358661	0.00252391	0.00332094	0.00305526	0.00451647	0.00504782	0.00385228	0.00571201	0.0063762	0.00823592	0.00929862	0.00929862	0.0120882	0.0119554	0.0138151	0.0146121	0.016339	0.0160733	0.015542	0.0211211	0.020457	0.0191286	0.0225824	0.0233794	0.0209883	0.0211211	0.0239107	0.0265675	0.0265675	0.0253719
	0	0	0	0	0	0	0	0	0.000151263	0	0	0	0	0.000151263	0.000151263	0.000151263	0.000756315	0.000756315	0.000453789	0.000605052	0.00181516	0.000907578	0.00332779	0.0040841	0.00620178	0.00499168	0.0069581	0.00741189	0.0104372	0.0117985	0.0152776	0.0155801	0.0170927	0.0154288	0.0187566	0.0164877	0.0199667	0.0193617	0.0226895	0.0220844	0.0237483	0.0217819	0.0242021	0.0237483	0.0217819	0.0237483	0.0254122	0.0263198	0.0267736
	0	0.000325309	0	0	0.000487964	0	0.000650618	0.000325309	0.000162655	0	0.000487964	0.000813273	0.000325309	0.000650618	0.000162655	0.000650618	0.00113858	0.000813273	0.000975927	0.00276513	0.00260247	0.00309044	0.00292778	0.0035784	0.00487964	0.0053676	0.00618087	0.00585556	0.00845804	0.00829538	0.00992193	0.0126871	0.0102472	0.0113858	0.0100846	0.0113858	0.0128497	0.0151269	0.0167534	0.0172414	0.0161028	0.01838	0.0201692	0.0190306	0.017892	0.0211451	0.0222837	0.0185426	0.0204945
	0.000357015	0.000178508	0.000178508	0.000178508	0.000535523	0.000357015	0.000357015	0.000178508	0.000892538	0.000535523	0.000714031	0.000357015	0.000357015	0.000892538	0.000714031	0.000714031	0.00214209	0.00267762	0.00303463	0.00214209	0.00249911	0.00321314	0.00321314	0.00589075	0.00517672	0.00714031	0.00606926	0.00642628	0.00714031	0.00821135	0.010889	0.00963941	0.0107105	0.0128526	0.0128526	0.0142806	0.0155302	0.0158872	0.0191003	0.0114245	0.0142806	0.0173152	0.0157087	0.0182078	0.0198144	0.0208854	0.0199929	0.0199929	0.023563
	0	0	0	0	0.000507872	0.000253936	0.000507872	0.000507872	0.000507872	0.000761808	0.000761808	0.000507872	0.00203149	0.000507872	0.00101574	0.00177755	0.0035551	0.0027933	0.00253936	0.00228542	0.00457085	0.00533266	0.00609446	0.00660234	0.00685627	0.00711021	0.00609446	0.0104114	0.00812595	0.0101574	0.00660234	0.0132047	0.0129507	0.00964957	0.0111732	0.0144744	0.0104114	0.0134586	0.0132047	0.0142204	0.0126968	0.0149822	0.0152362	0.0165058	0.019807	0.0147283	0.0190452	0.0185373	0.0200609
	0	0	0.000300752	0	0.000300752	0	0	0	0	0	0	0	0	0	0.000902256	0.000300752	0	0.000300752	0.000601504	0.000902256	0	0	0.00120301	0.000601504	0.00120301	0.00270677	0.00240602	0.00270677	0.00481203	0.00541353	0.00451128	0.00932331	0.00902256	0.0108271	0.0102256	0.0156391	0.0135338	0.0129323	0.0138346	0.0156391	0.0144361	0.0165414	0.0189474	0.0147368	0.0174436	0.0222556	0.0192481	0.0264662	0.0183459
	0	0	0	0	0	0	0	0	0	0	0	0	0	0.000954198	0.00445293	0.00254453	0.00508906	0.00699746	0.00731552	0.0101781	0.0136768	0.0168575	0.0184478	0.0213104	0.0171756	0.0216285	0.0263995	0.0263995	0.0229008	0.0273537	0.0302163	0.0308524	0.0260814	0.0222646	0.0260814	0.0203562	0.0251272	0.0174936	0.019084	0.019402	0.0174936	0.0130407	0.0130407	0.019084	0.0139949	0.0104962	0.0101781	0.0111323	0.0101781
	0	0.000494315	0.000494315	0	0	0	0	0.000494315	0	0	0.00148295	0.000494315	0.000494315	0.000494315	0	0.000988631	0	0	0	0.000494315	0.000988631	0.000494315	0.00197726	0.00346021	0.00247158	0.00346021	0.00741473	0.00692042	0.00939199	0.00988631	0.0148295	0.0153238	0.0153238	0.0177954	0.017301	0.0192783	0.0133465	0.018784	0.017301	0.0182897	0.0158181	0.0128522	0.00889768	0.0133465	0.0113693	0.0128522	0.00939199	0.0143351	0.0138408
	0.000472764	0.000420234	0.000472764	0.000630351	0.00120817	0.000998056	0.00162841	0.00173347	0.00162841	0.001786	0.0030467	0.00472764	0.00457005	0.00562063	0.00661869	0.00703892	0.00730157	0.00798445	0.00856227	0.00908757	0.00977045	0.010821	0.012502	0.0134475	0.0139728	0.0138152	0.0140253	0.0133424	0.016967	0.0153911	0.0172821	0.0192782	0.0177549	0.0194358	0.0192257	0.0189105	0.0203814	0.0191732	0.019646	0.0185954	0.0165467	0.0171771	0.0162315	0.0173347	0.0172296	0.0159689	0.0165467	0.0149183	0.0176498
	0	0	6.53609e-05	4.35739e-05	0.000588248	0.000631822	0.000610035	0.00122007	0.000980414	0.001329	0.00403059	0.0040088	0.00403059	0.00562104	0.00703719	0.00799582	0.010022	0.0120046	0.0133554	0.0142705	0.0160134	0.0173424	0.0186496	0.0202837	0.0211116	0.0213512	0.0235299	0.0247064	0.0244668	0.0255997	0.0248807	0.0273862	0.0267326	0.0272991	0.026079	0.0265365	0.0247936	0.0250114	0.0224406	0.0217434	0.0203272	0.0197608	0.0199133	0.0196954	0.020458	0.0220484	0.0238785	0.0259919	0.0293035
	0	0	1.30883e-05	1.30883e-05	0.000196325	0.000458091	0.00031412	0.000484268	0.000628239	0.000968536	0.0039265	0.00460709	0.00494738	0.00870373	0.0122768	0.012892	0.0173028	0.0197241	0.0198812	0.0230747	0.024894	0.0245799	0.0268572	0.0287289	0.0280483	0.0297498	0.0284278	0.0286242	0.028153	0.0295534	0.0306267	0.0304958	0.0289514	0.0286242	0.0288205	0.0275247	0.0270797	0.0242134	0.0227999	0.021334	0.0209675	0.0196194	0.020745	0.0203785	0.0224203	0.0227606	0.0258233	0.0281922	0.0280221
	0.000114351	3.8117e-05	0.000228702	7.6234e-05	0.000190585	0.000304936	0.000304936	0.00038117	0.00038117	0.00076234	0.00171527	0.0022489	0.00171527	0.00209644	0.00259196	0.00323995	0.00373547	0.0031256	0.00362112	0.00457404	0.0056032	0.00529827	0.00602249	0.00686106	0.00678483	0.00876691	0.00910997	0.00910997	0.0106346	0.0109777	0.0107109	0.0129217	0.013036	0.0152087	0.0158948	0.0194778	0.0199733	0.022489	0.0238613	0.0243568	0.0259958	0.0271393	0.0293882	0.0289308	0.0339241	0.0323613	0.0308367	0.0344197	0.034534
	0	9.90933e-05	4.95466e-05	0	0.00014864	0.000198187	9.90933e-05	9.90933e-05	0.000247733	9.90933e-05	0.000346827	0.000247733	0.00029728	0.00198187	0.00198187	0.00252688	0.00485557	0.00559877	0.00842293	0.00941386	0.0116435	0.0109003	0.0144676	0.0145667	0.0151117	0.0161522	0.0176386	0.0179854	0.0188773	0.0199673	0.0200168	0.0216023	0.0198187	0.0218996	0.0214537	0.0215528	0.019125	0.0202646	0.0218005	0.0195709	0.0209582	0.0214537	0.0209582	0.0218005	0.0193232	0.0220483	0.0225437	0.0214042	0.0256156
	0	2.64285e-05	2.64285e-05	2.64285e-05	7.92854e-05	0.000105714	0	2.64285e-05	0.000158571	5.28569e-05	0.000211428	0.000211428	0.000237856	0.00103071	0.00208785	0.00211428	0.00449284	0.00517998	0.0061314	0.00784925	0.00843068	0.00924996	0.0104921	0.0132142	0.0127385	0.0156721	0.0150642	0.0178392	0.0194249	0.0193456	0.0219092	0.0226228	0.0262435	0.026402	0.0294677	0.0311327	0.0315292	0.0329563	0.0325334	0.0323749	0.0318199	0.0320313	0.0304984	0.0316349	0.0312384	0.0314763	0.0308684	0.0288334	0.0292034
	0	0	0	0	0	0	0	0	0	0.000329924	0	0	0	0.000659848	0	0	0.000329924	0.000329924	0.000329924	0.000329924	0.000329924	0.0013197	0.00197954	0.0013197	0.0013197	0.000989772	0.0013197	0.00164962	0.00197954	0.00164962	0.00164962	0.00296932	0.00197954	0.00395909	0.00395909	0.00527879	0.00329924	0.00659848	0.00428901	0.00197954	0.00428901	0.00428901	0.00428901	0.00593863	0.00923788	0.00989772	0.00989772	0.0105576	0.0125371
	0	0	0	0.00102564	0.000512821	0	0	0	0.000512821	0.000512821	0	0.00102564	0	0	0	0.000512821	0.000512821	0.00102564	0	0.00102564	0.00358974	0.00461538	0.00461538	0.00461538	0.00974359	0.00307692	0.00666667	0.00923077	0.00820513	0.00820513	0.00974359	0.014359	0.0102564	0.0117949	0.00717949	0.0158974	0.0133333	0.0133333	0.0169231	0.00769231	0.0117949	0.00358974	0.00769231	0.00512821	0.00871795	0.0128205	0.00974359	0.00974359	0.00666667
	0	0	0	0	0	0	0	0	0.000120351	0	0	0	0	0	0.000240703	0.000120351	0.000361054	0.000962811	0.00204597	0.00312914	0.00361054	0.00529546	0.00613792	0.00986882	0.00962811	0.0138404	0.0119148	0.013359	0.0158864	0.0160067	0.0193766	0.0191359	0.020219	0.0188952	0.019858	0.022265	0.0190155	0.0204597	0.0203394	0.0211819	0.0210615	0.0211819	0.0208208	0.0211819	0.0251534	0.0210615	0.0200987	0.0191359	0.0216633
	0	0.00043592	0	0	0	0	0	0	0	0	0	0	0	0	0.00087184	0	0	0.00043592	0.0021796	0.00130776	0.00741064	0.00392328	0.00697472	0.010898	0.0100262	0.0104621	0.0148213	0.0152572	0.0196164	0.0213601	0.0196164	0.0209241	0.0222319	0.021796	0.0196164	0.0183086	0.0183086	0.016565	0.0191805	0.0178727	0.0191805	0.0117698	0.016565	0.0139494	0.0226678	0.0222319	0.016129	0.0187446	0.0143854
	0	0	0	0.000205888	0	0	0	0.000205888	0	0.000205888	0.000205888	0.000205888	0.000411777	0.000617665	0	0.000617665	0.000411777	0.000823554	0.000823554	0.00247066	0.001853	0.0035001	0.00288244	0.00411777	0.00452954	0.0053531	0.00597076	0.00576488	0.00802965	0.00679432	0.00802965	0.0102944	0.00905909	0.00988264	0.0107062	0.012971	0.0133827	0.0142063	0.0123533	0.0191476	0.0168828	0.0179123	0.0164711	0.0197653	0.0168828	0.0121474	0.0189417	0.0199712	0.0218242
	0	0	0	0	0.000211104	0	0.000422208	0.000422208	0.000211104	0.000633312	0.00126662	0.000844416	0.00105552	0	0.000211104	0.000211104	0.000633312	0.00168883	0.00126662	0.000844416	0.00126662	0.00232214	0.00168883	0.00253325	0.00147773	0.00485539	0.00274435	0.00696643	0.00443319	0.00654423	0.00654423	0.00886637	0.00907748	0.00844416	0.00949968	0.0111885	0.0109774	0.0124551	0.0154106	0.0118218	0.0128773	0.012244	0.014144	0.0158328	0.0143551	0.0175216	0.0156217	0.0173105	0.0211104
	0	0	0	0	0.0002849	0.0014245	0.000854701	0.0019943	0.0019943	0.0034188	0.0153846	0.0111111	0.0122507	0.0176638	0.0236467	0.0262108	0.0299145	0.0264957	0.0239316	0.031339	0.0304843	0.02849	0.0307692	0.0290598	0.0358974	0.0330484	0.0321937	0.0273504	0.0336182	0.0267806	0.0259259	0.0236467	0.0273504	0.0222222	0.022792	0.0162393	0.0128205	0.0150997	0.0139601	0.0111111	0.0133903	0.00655271	0.00968661	0.00854701	0.00740741	0.00569801	0.00769231	0.0042735	0.00683761
	0.0004489	0	0	0.000149633	0.000299267	0.0004489	0.0013467	0.000748167	0.00104743	0.0013467	0.0017956	0.00149633	0.00149633	0.00149633	0.00194523	0.0022445	0.0022445	0.00374083	0.0035912	0.00433937	0.0049379	0.00643424	0.00793057	0.00793057	0.0094269	0.0145144	0.00972617	0.0125692	0.0142152	0.0128685	0.0130181	0.0130181	0.0145144	0.0155619	0.0172078	0.0140655	0.0175071	0.0160108	0.0172078	0.0181056	0.0161604	0.0146641	0.0154122	0.0199012	0.0184049	0.0194523	0.0190034	0.0215472	0.0272333
	4.61659e-05	4.61659e-05	9.23318e-05	9.23318e-05	0.00023083	0.000553991	0.00101565	0.00106182	0.000877152	0.00124648	0.00466276	0.00410877	0.00526291	0.00683256	0.00600157	0.00807904	0.00835603	0.00937168	0.0102027	0.012511	0.0122801	0.0139421	0.0168967	0.0182817	0.0196205	0.0204515	0.0204515	0.0237754	0.0238678	0.0228983	0.0255759	0.029223	0.0280689	0.0317622	0.0324546	0.0330548	0.0347629	0.0356863	0.0331933	0.030885	0.0309312	0.0331933	0.0309773	0.0315313	0.0295924	0.0295462	0.0273764	0.0262222	0.02336
	0	0	0	0	0	0	0	0	0	0	0	0	0	0.000114421	7.62806e-05	7.62806e-05	0.000305122	0.000800946	0.00183073	0.0025554	0.00648385	0.00816202	0.0114421	0.0221214	0.0304741	0.0405813	0.0458065	0.0545787	0.0598802	0.0571341	0.058736	0.0523285	0.0496968	0.0475228	0.038598	0.033716	0.030169	0.0252489	0.0213204	0.0179641	0.0170868	0.0170106	0.0148747	0.014417	0.0146459	0.0164766	0.0179641	0.0189939	0.0193753
	0.000621296	0.000764672	0.000812464	0.00071688	0.00148155	0.00234181	0.00234181	0.0029631	0.00315427	0.00387115	0.00468362	0.00573504	0.00544829	0.00635634	0.0065953	0.00769451	0.0077901	0.00922386	0.0113267	0.0113267	0.00979736	0.0135729	0.0156758	0.0157714	0.0181132	0.0187823	0.0230357	0.022988	0.0267157	0.0285796	0.0295355	0.0303957	0.0308736	0.0327375	0.0336456	0.0316383	0.0369432	0.0302045	0.0298222	0.0278627	0.0266201	0.0268113	0.0290097	0.0268113	0.0241828	0.0250908	0.0254731	0.0222233	0.0208851
	0	0	0	0	0	0	5.27093e-05	0	5.27093e-05	0.000105419	5.27093e-05	0.000158128	0.000158128	0.000527093	0.00137044	0.000948767	0.00205566	0.00274088	0.00437487	0.00532363	0.00743201	0.00811723	0.00985663	0.0135463	0.0167615	0.0199768	0.0222433	0.0260911	0.0285684	0.032627	0.0371073	0.038425	0.0393211	0.0356842	0.0412713	0.0356315	0.0360531	0.0336285	0.0326797	0.0305187	0.0275669	0.0274615	0.0256694	0.0239827	0.0234029	0.0242463	0.0244044	0.0255113	0.0247734
	0	0	0	0	0.00139714	0.00139714	0.00151356	0.00244499	0.00151356	0.00151356	0.00384212	0.00465712	0.00360927	0.00407498	0.00686925	0.00756782	0.0079171	0.00814996	0.00849924	0.0087321	0.0115264	0.0100128	0.0123414	0.0150192	0.0132728	0.0143206	0.0164163	0.0147864	0.0173478	0.0166492	0.0152521	0.0176971	0.0174642	0.020142	0.0181628	0.020142	0.0185121	0.0146699	0.0167656	0.0153685	0.0157178	0.0139714	0.0143206	0.0162999	0.0151356	0.0166492	0.0162999	0.0179299	0.0197928
	0	0	0	8.64902e-05	0.00017298	8.64902e-05	0.00017298	8.64902e-05	0.000432451	0.000518941	0.00164331	0.0017298	0.00242173	0.00320014	0.00345961	0.00371908	0.00596783	0.00579485	0.00761114	0.00787061	0.00787061	0.0100329	0.0108113	0.0116762	0.0146168	0.0169521	0.0159142	0.0163467	0.0175575	0.0198063	0.01799	0.0216226	0.0217955	0.0242173	0.0241308	0.026639	0.0254281	0.026293	0.0281958	0.0277634	0.0243038	0.0267255	0.0290607	0.0277634	0.0275904	0.0309635	0.0275904	0.0295797	0.0300986
	0	0	2.33291e-05	0	0.000419923	0.000443252	0.000583226	0.000629885	0.000606555	0.000863175	0.003616	0.00347603	0.00468914	0.00524904	0.00671877	0.00713869	0.00879505	0.0103581	0.0135309	0.0146973	0.0182667	0.0215794	0.0238656	0.0294879	0.0369532	0.0395894	0.0418057	0.0457016	0.0495742	0.0500875	0.0516272	0.0477546	0.0476613	0.043882	0.0422023	0.0382363	0.0353668	0.0321241	0.0287414	0.023889	0.0228391	0.0205996	0.0181267	0.0163303	0.014464	0.012551	0.0115246	0.0108014	0.00951825
	0.000137382	0.000103036	0.000103036	0.000240418	0.000206072	0.000515181	0.000137382	0.000412145	0.000377799	0.000652562	0.000618217	0.000412145	0.00044649	0.000515181	0.000652562	0.000618217	0.00109905	0.00103036	0.00199203	0.00278198	0.00391537	0.00734991	0.00917022	0.0139786	0.0191647	0.0238357	0.0283349	0.0358909	0.0412488	0.0476027	0.0507968	0.0544374	0.0538879	0.052411	0.0513463	0.0540253	0.0477744	0.0425883	0.0362687	0.0332463	0.0305674	0.0287127	0.0258277	0.0236983	0.0216376	0.0193364	0.0174818	0.0175848	0.0152837
	0	0	0	0	0	0	0.000124456	0.000124456	0.000124456	0.000124456	0.00199129	0.00261357	0.00360921	0.00547604	0.00647169	0.00609832	0.0105787	0.00945862	0.0108276	0.0119477	0.0129434	0.0136901	0.0160548	0.0134412	0.0158058	0.0161792	0.0150591	0.0158058	0.016677	0.0181705	0.0146857	0.0205352	0.0177971	0.0158058	0.0189172	0.0154325	0.0158058	0.018295	0.0160548	0.0181705	0.0202862	0.0160548	0.016677	0.0187928	0.0176727	0.0175482	0.0144368	0.0175482	0.018046
	0	0	0	0.000693963	0	0.000693963	0.000693963	0.00208189	0.00138793	0.000693963	0.000693963	0.00138793	0.000693963	0.00138793	0.00138793	0	0.000693963	0.00208189	0.000693963	0.000693963	0.00138793	0.00208189	0.00208189	0.000693963	0.000693963	0.000693963	0.000693963	0.00277585	0.00277585	0.00624566	0.00416378	0.00416378	0.00485774	0.00485774	0.00416378	0.00277585	0.00624566	0.00693963	0.00624566	0.00763359	0.00763359	0.00832755	0.0055517	0.00624566	0.00763359	0.0104094	0.0055517	0.0131853	0.0131853
	0.000169016	0.00010141	0.000270426	0.000338032	0.0052395	0.00733529	0.008417	0.00865362	0.0106142	0.0129128	0.0194706	0.0225129	0.023527	0.0243721	0.0265017	0.0282257	0.0315722	0.0307609	0.0304905	0.0328229	0.0323497	0.0339046	0.0337018	0.0313356	0.0306257	0.0296792	0.0283609	0.0270088	0.0233242	0.0230538	0.0198763	0.0180171	0.0175777	0.0152452	0.0131494	0.0115945	0.00899165	0.00828178	0.00790995	0.00706487	0.00564513	0.00598317	0.00486766	0.00483386	0.00665923	0.00878883	0.0124058	0.017172	0.0211608
	0.000728863	0.000242954	0.000728863	0.000728863	0.00242954	0.00170068	0.00388727	0.00194363	0.00340136	0.00364431	0.0109329	0.0085034	0.00947522	0.01069	0.0148202	0.0153061	0.0174927	0.0167638	0.0189504	0.0201652	0.0221088	0.0228377	0.0216229	0.0262391	0.0189504	0.0240525	0.0245384	0.0255102	0.0269679	0.0242954	0.0233236	0.0184645	0.0199223	0.0230807	0.0189504	0.0225948	0.0133625	0.0143343	0.015792	0.0131195	0.0116618	0.0140914	0.0138484	0.0140914	0.0109329	0.0143343	0.0121477	0.0114189	0.0109329
	0	0	0	0	0	0	0	0	0	0	0	0.000209468	0.000628404	0.000837872	0.00209468	0.00146628	0.00335149	0.00293255	0.00754085	0.00544617	0.00607457	0.00837872	0.0146628	0.0115207	0.0138249	0.0192711	0.0194805	0.022832	0.0268119	0.0284876	0.0286971	0.0328865	0.038961	0.0343527	0.026393	0.0310013	0.0349811	0.0270214	0.0320486	0.0251362	0.0245078	0.0203184	0.0226225	0.0219941	0.0207373	0.0182237	0.0134059	0.0138249	0.0146628
	4.28192e-05	8.56384e-05	4.28192e-05	8.56384e-05	0.00509549	0.00787874	0.00783592	0.0086923	0.0103623	0.0140875	0.0240644	0.0256059	0.0302304	0.0281322	0.0305301	0.0344695	0.0331849	0.0351974	0.0371671	0.0380663	0.0387942	0.0389227	0.0369102	0.0323285	0.0311724	0.0306586	0.0286889	0.0253062	0.0216237	0.0208958	0.0172133	0.0161857	0.0141732	0.0124604	0.00997688	0.00860666	0.00680826	0.00500985	0.00509549	0.00449602	0.00402501	0.00393937	0.00466729	0.00376809	0.00578059	0.00834975	0.0127601	0.0218378	0.0282607
	0	0	0	0	0	0	0	0	0	0	0	0	0	0.000643915	0.00193175	0.00128783	0	0.00128783	0.00321958	0.00386349	0.00515132	0.00579524	0.00965873	0.0122344	0.0160979	0.0135222	0.0135222	0.0141661	0.0231809	0.0199614	0.0309079	0.0257566	0.0206053	0.0289762	0.022537	0.0328397	0.0206053	0.0309079	0.0264005	0.0206053	0.0173857	0.0180296	0.0193175	0.0167418	0.0173857	0.0199614	0.0109466	0.0167418	0.0167418
	0	0	0	0	8.35073e-05	8.35073e-05	0	0	0	8.35073e-05	8.35073e-05	0	0	0	8.35073e-05	8.35073e-05	0.000167015	0.000668058	0.000835073	0.0011691	0.000751566	0.00108559	0.00100209	0.00192067	0.00217119	0.00367432	0.00308977	0.00400835	0.00542797	0.00676409	0.00810021	0.0091858	0.00985386	0.0116075	0.0125261	0.0158664	0.0150313	0.0168685	0.0182046	0.0182881	0.0192067	0.023215	0.0222129	0.0237996	0.0246347	0.0262213	0.0295616	0.0311482	0.0329854
	0.000349589	0.000524384	0.000174795	0	0.000349589	0.000699178	0.00157315	0.000524384	0.000873973	0.000699178	0.00104877	0.00104877	0.00157315	0.00122356	0.00192274	0.00227233	0.00122356	0.00122356	0.00227233	0.00227233	0.00244712	0.00297151	0.00402028	0.00297151	0.00279671	0.00402028	0.00611781	0.00681699	0.00594302	0.00699178	0.0104877	0.00821535	0.00629261	0.00699178	0.00891453	0.00786576	0.0106625	0.0117112	0.0120608	0.0124104	0.0104877	0.013634	0.0152071	0.0125852	0.0122356	0.0148575	0.0155567	0.0155567	0.0166055
	5.47203e-05	1.36801e-05	6.84004e-05	9.57605e-05	0.000807125	0.00132697	0.00134065	0.00153217	0.00181945	0.00342002	0.00846797	0.0100959	0.0109167	0.0120385	0.0140358	0.0154311	0.0172369	0.0205338	0.0223943	0.0251987	0.0297268	0.0299731	0.0327501	0.0349663	0.0375655	0.0375108	0.0393165	0.0402468	0.0405614	0.0390703	0.0380033	0.0375792	0.0335025	0.0324628	0.0275106	0.0267582	0.0227363	0.0206432	0.0185502	0.0160604	0.0156637	0.0147882	0.0144188	0.0149386	0.0154038	0.0156363	0.015691	0.0160467	0.0154038
	1.97262e-05	0.00015781	0.000138083	7.89048e-05	0.00372825	0.00641102	0.00674636	0.00838364	0.00887679	0.0103365	0.0186413	0.0200813	0.0229416	0.0229218	0.0222512	0.0248156	0.0256441	0.0264331	0.028386	0.0298063	0.0312068	0.0323312	0.0323904	0.032351	0.0318775	0.0305953	0.0294709	0.0294315	0.0275378	0.0254073	0.0235334	0.0214029	0.019312	0.0169645	0.0153864	0.0142029	0.0118357	0.0100998	0.0094094	0.00763404	0.00647019	0.00664773	0.00690417	0.00686472	0.00747623	0.00982365	0.0126248	0.0166095	0.0214029
	0	0	0	0	0	0	0	0	0	0	0	0	0	0	0	0	0	0	0	0	0	0	0	0	0	0	0	0	0	0	0	0	0	0	0	0	7.47552e-05	0	0	0	0	0	7.47552e-05	7.47552e-05	0.00119608	0.00463482	0.0119608	0.0252672	0.0429842
	0	0	0	0	0	0	5.01178e-05	5.01178e-05	0.000100236	0.000100236	5.01178e-05	5.01178e-05	5.01178e-05	0	0.000200471	0.000150353	0.000751767	0.000350824	0.00045106	0.000400942	0.00090212	0.00130306	0.00110259	0.00215506	0.00255601	0.00330777	0.00431013	0.00531248	0.00631484	0.00872049	0.00982308	0.0122789	0.0151356	0.0181928	0.0215506	0.0243071	0.0267128	0.030221	0.0318248	0.0361349	0.0360848	0.0344309	0.0362853	0.0359344	0.0358342	0.0403448	0.0394928	0.039994	0.0396933
	0	0	0	0	0.000436872	0.000825203	0.000922285	0.000679579	0.00135916	0.00257269	0.0106791	0.0118441	0.0134459	0.0191253	0.0257754	0.0260667	0.0280083	0.0283481	0.0299985	0.0321829	0.0343673	0.0360662	0.0377652	0.0348527	0.0342216	0.0348041	0.0323771	0.0307267	0.0272802	0.0268434	0.0222319	0.0198049	0.015873	0.0144653	0.0119412	0.0108247	0.0095141	0.00752391	0.00582496	0.00543663	0.00359206	0.0050483	0.0050483	0.00402893	0.00524246	0.00723266	0.0101451	0.0146109	0.0204844
	0	0	0	0	0	0	0	0	0	0.00033761	0.00033761	0.000675219	0.00033761	0.00033761	0.00101283	0.000675219	0.00101283	0	0.000675219	0.00101283	0.000675219	0.00033761	0.00033761	0.000675219	0.00033761	0.00168805	0.00202566	0.00270088	0.00270088	0.00135044	0.00371371	0.00540176	0.00641458	0.00810263	0.00844024	0.00844024	0.0111411	0.0114787	0.0151924	0.0145172	0.0162053	0.0118163	0.013842	0.01553	0.0151924	0.0131668	0.0192438	0.0145172	0.0178933
	0.000208556	0.000312834	0.000391043	0.000391043	0.00109492	0.00135561	0.00151203	0.00117313	0.00112099	0.00232019	0.00688235	0.00711697	0.0079512	0.0104017	0.0120702	0.0132433	0.016137	0.0194739	0.0219766	0.0256524	0.0268255	0.0304752	0.0330561	0.0366537	0.0386089	0.0364712	0.0380615	0.0400949	0.0387653	0.038244	0.0363409	0.0363409	0.0330561	0.0320394	0.0290414	0.0276076	0.02474	0.0220809	0.0208035	0.0197868	0.0170234	0.0170755	0.0162934	0.0154853	0.0150421	0.0164759	0.0149118	0.0151724	0.0125134
	0	0	0	0	0	0	0	0	0	0	0.000286123	0.00143062	0.000858369	0.00515021	0.0108727	0.0108727	0.0137339	0.0206009	0.0211731	0.0291845	0.0237482	0.0251788	0.0211731	0.0331903	0.030329	0.0260372	0.0280401	0.0286123	0.0297568	0.0351931	0.0243205	0.0280401	0.0297568	0.0254649	0.0240343	0.0254649	0.0251788	0.0211731	0.0168813	0.0180258	0.0160229	0.0134478	0.00972818	0.0100143	0.0105866	0.00829757	0.00915594	0.00658083	0.00944206
	0	0	0.000151309	0	0	0	0	0	0	0	0	0	0	0	0	0	0	0	0	0	0	0	0	0	0	0	0	0	0	0	0	0	0	0	0	0.000151309	0	0	0.000302618	0	0	0	0	0	0	0.000907853	0.00559843	0.00847329	0.0276895
	0	0	0	0	0	0	0	0	0	0	0	0	0	0	0	0	0	0	0	0	0	0	0.000357526	0	0.000357526	0	0.00107258	0.000715052	0.00286021	0.00464784	0.00250268	0.00464784	0.0110833	0.00858062	0.0103683	0.0146586	0.0193064	0.0193064	0.0160887	0.0160887	0.0153736	0.0221666	0.0178763	0.0200215	0.0221666	0.0160887	0.0178763	0.0146586	0.0232392
	0	0	6.40533e-05	6.40533e-05	6.40533e-05	0	0	0	0	6.40533e-05	0	0.00019216	6.40533e-05	0	0	0	0	0	0.000256213	0.000128107	0.00128107	0.00128107	0.00320266	0.00627722	0.00813477	0.0110812	0.0165898	0.0166539	0.0213938	0.0251089	0.0291442	0.0283756	0.0309377	0.0314502	0.0310018	0.0309377	0.0331796	0.0319626	0.0340764	0.030041	0.0305534	0.0297848	0.027671	0.0274148	0.0294645	0.0265181	0.0262618	0.0268383	0.0254292
	0.000465398	0.000558477	0.000279239	0.000744636	0.000791176	0.000930795	0.00116349	0.00144273	0.00167543	0.00130311	0.00200121	0.00148927	0.00209429	0.00297855	0.00288547	0.00232699	0.00307162	0.00307162	0.00446782	0.00465398	0.00521245	0.00581747	0.00833062	0.00991297	0.0108903	0.0121003	0.0136827	0.0161493	0.018104	0.0236422	0.0249919	0.0264811	0.0275981	0.0319263	0.0317867	0.032764	0.0336948	0.033881	0.0357425	0.0349514	0.0335086	0.035696	0.0337413	0.0319263	0.0301578	0.0309489	0.0293201	0.028715	0.0273188
	0	0	0	0	0.000161943	0.000323887	0	0.000323887	0.000242915	0.00153846	0.00615385	0.00842105	0.00906883	0.0160324	0.0268826	0.02583	0.0312551	0.0329555	0.0325506	0.0383806	0.0348988	0.0347368	0.0376518	0.0344939	0.0319838	0.0331174	0.0327935	0.0325506	0.0305263	0.0289069	0.0283401	0.0212146	0.0195951	0.0212146	0.0178138	0.0149798	0.0157895	0.0136032	0.0131174	0.0111741	0.0117409	0.0097166	0.0104453	0.0104453	0.0104453	0.0109312	0.00955466	0.00890688	0.0097166
	0	0.000167001	0	0.000334001	0.000167001	0.000668003	0.000167001	0.000668003	0	0.000501002	0.000835003	0.000668003	0.000835003	0.000501002	0.000668003	0.000835003	0.00150301	0.001002	0.00150301	0.00283901	0.00334001	0.00400802	0.00668003	0.00868403	0.0128591	0.0145291	0.0156981	0.0175351	0.0232131	0.0227121	0.0260521	0.0252171	0.0252171	0.0207081	0.0262191	0.0240481	0.0230461	0.0203741	0.0153641	0.0192051	0.0133601	0.0168671	0.0125251	0.0143621	0.0185371	0.0156981	0.0155311	0.0223781	0.0182031
	0	0	0	0	0	0	0	0	0	0	0	0	0	0	0	0	0	0	0	0	0	0	0	0	0	0	0	0	0.000138083	0	0	0	0	0	0	0	0	0	0	0	0	0	0	0	0	0.00110467	0.00151892	0.00690417	0.0146368
	0	4.29037e-05	0	0	0	0	4.29037e-05	0	0	0	0	0	0	0	4.29037e-05	0	8.58074e-05	0.000128711	8.58074e-05	0.000300326	0.000214519	0.000429037	0.000386134	0.00068646	0.00188776	0.00261713	0.00257422	0.00330359	0.00527716	0.0057062	0.00986786	0.0114553	0.0143298	0.017805	0.0244551	0.0277587	0.0337223	0.0407585	0.0483954	0.0553887	0.0627681	0.063712	0.0604943	0.0618672	0.0573623	0.0531148	0.049897	0.0435902	0.0400292
	0.000125913	0.000251826	0	0	0.000125913	0	0.000125913	0.000125913	0	0.000125913	0	0	0.000629564	0.000251826	0.000377739	0.000377739	0.000125913	0.000377739	0.000251826	0.000377739	0.000755477	0.000503651	0.000629564	0.000755477	0.00125913	0.00151095	0.00176278	0.00302191	0.00302191	0.00440695	0.00629564	0.00629564	0.00742886	0.00893981	0.0125913	0.0114581	0.0162428	0.0177537	0.0192647	0.0182574	0.0224125	0.0227902	0.0209015	0.0254344	0.0265676	0.0241753	0.0235457	0.0230421	0.0251826
	0.000123556	0	6.1778e-05	0.000123556	0.000247112	0.000123556	6.1778e-05	0.00030889	0.000247112	0.000247112	0.00030889	0.000247112	0.000494224	0.000370668	0.000741336	0.000556002	0.000556002	0.00117378	0.001112	0.00222401	0.0036449	0.00438624	0.00648669	0.00827825	0.0107494	0.0132205	0.0158152	0.020881	0.0224872	0.0247112	0.0277383	0.0324334	0.0354606	0.0345339	0.0367579	0.038673	0.0373139	0.0377463	0.0366343	0.0345957	0.0318157	0.0319392	0.0290974	0.0266881	0.0239081	0.0250819	0.0218694	0.0229814	0.0201396
	3.78201e-05	0.00011346	7.56401e-05	0.0001891	7.56401e-05	3.78201e-05	0	0.0001891	0.00011346	0.00011346	0.00015128	0.00015128	0.00015128	0.00015128	0.00015128	0.00015128	0.00022692	0.000378201	0.000378201	0.000605121	0.00158844	0.0026474	0.00317688	0.00552173	0.00601339	0.00752619	0.00824477	0.0110435	0.0128588	0.0159222	0.0195151	0.02186	0.0270792	0.031315	0.0382739	0.0432661	0.0466699	0.0492039	0.0545365	0.0549525	0.0571083	0.053591	0.0496577	0.048977	0.0458379	0.0426988	0.0366476	0.0322227	0.0273439
	0	0	0	0	1.75337e-05	5.26011e-05	8.76685e-05	8.76685e-05	0.000122736	5.26011e-05	0.000385742	0.000666281	0.000403275	0.00138516	0.00187611	0.00224431	0.00438343	0.00559325	0.00806551	0.0108884	0.0170778	0.0209177	0.0277734	0.0373293	0.0449564	0.0506549	0.0548454	0.0609822	0.0597724	0.0617713	0.0584749	0.053846	0.0510406	0.0459909	0.0421861	0.0388021	0.0332439	0.0293865	0.0256343	0.0226185	0.0193747	0.0166044	0.0137114	0.0121158	0.0103624	0.00852138	0.00753949	0.00587379	0.00499711
	0	0	0	0	0	0	0	0	0	0	0	0	0	0	0	0	0	0	0	0.000112158	0.000112158	0	0	0	0	0	0	0.000112158	0	0.000112158	0	0	0.000112158	0	0	0	0	0	0	0.000112158	0	0	0.000112158	0.000112158	0.000336474	0.000785105	0.00280395	0.00897263	0.0182817
	0	0	0	0	0	0	0	0	0	0	0	0	0	0	0	0	0	0	0	0	0.000155015	0	0.000310029	0.000310029	0.000620059	0.000620059	0.000775074	0.000620059	0.00232522	0.00263525	0.00263525	0.00279027	0.00589056	0.00775074	0.00899085	0.0116261	0.0130212	0.0124012	0.0159665	0.0153465	0.0182917	0.0167416	0.0189118	0.0178267	0.0203069	0.0218571	0.0235622	0.0268175	0.0238723
	0	0	0.000194439	0	0	0	0	0	0.000388878	0	0.000194439	0.000194439	0	0	0	0	0.000194439	0	0.000194439	0	0.000194439	0	0	0.000194439	0	0.000194439	0.000583317	0.000388878	0.000777756	0.000583317	0.000583317	0	0	0.000583317	0.000194439	0.000777756	0.000388878	0.000388878	0.000388878	0.000388878	0.000388878	0.00136107	0.000583317	0.00116663	0.00136107	0.00233327	0.00836088	0.0147774	0.0355823
	0.000126796	4.22654e-05	4.22654e-05	8.45309e-05	0.000126796	0.000422654	0.000295858	0.000295858	0.000380389	0.000295858	0.000507185	0.000422654	0.000549451	0.00118343	0.00126796	0.00135249	0.0021978	0.00266272	0.00380389	0.00473373	0.00680473	0.0101014	0.0133136	0.0155959	0.0194844	0.0222739	0.0267117	0.0268808	0.0306424	0.0319527	0.0308538	0.0339814	0.0346154	0.0341082	0.0341082	0.0336855	0.0303466	0.0285714	0.0289941	0.0279797	0.0268385	0.0234573	0.0260355	0.0234573	0.0216399	0.0247675	0.0244717	0.0264582	0.0243449
	0	0	0	0	0	0	0	0	0	0	0	0	0	0	0	0	0	0	0.000176118	0.000880592	0.00158507	0.0019373	0.00281789	0.00264178	0.00246566	0.00457908	0.00545967	0.00528355	0.00845368	0.00757309	0.00986263	0.0116238	0.0137372	0.0128566	0.0149701	0.0162029	0.017788	0.0197253	0.020782	0.0191969	0.0172596	0.0221909	0.0191969	0.0213103	0.0195491	0.0218387	0.0218387	0.0195491	0.0209581
	0	0	0	0	0	0	0	0	0	0	0	0	0	0	0	0.000166279	0.000332557	0	0	0	0	0.000166279	0.000166279	0.000498836	0.000665115	0.000665115	0.000831393	0.00199534	0.00199534	0.00399069	0.00432325	0.00681743	0.00665115	0.00914533	0.0126372	0.0126372	0.0139674	0.0157965	0.0179581	0.0174593	0.0174593	0.0209511	0.0241104	0.023279	0.023279	0.0267709	0.0285999	0.0234453	0.0285999
	0	0.000266809	0.000266809	0	0	0	0.000266809	0	0.000533618	0.000533618	0.000533618	0.000266809	0	0.000266809	0.000533618	0.000266809	0.000533618	0.000533618	0.00186766	0.00240128	0.00266809	0.00373533	0.0058698	0.00560299	0.00693703	0.00640342	0.00506937	0.00827108	0.00933831	0.00933831	0.00933831	0.0104055	0.0088047	0.00853789	0.0101387	0.00827108	0.0088047	0.0109392	0.00640342	0.00827108	0.0090715	0.0106724	0.00747065	0.00747065	0.0106724	0.00720384	0.0106724	0.011206	0.011206
	0.000179824	8.99119e-05	0.000539471	8.99119e-05	0.000179824	8.99119e-05	0	0.000179824	0.000269736	0.000269736	0.000179824	0.000449559	0.000269736	0.000179824	0.000539471	0.000359648	0.000719295	0.000539471	0.000539471	0.000809207	0.00215789	0.00350656	0.00458551	0.00773242	0.0114188	0.0135767	0.0164539	0.0190613	0.0218486	0.0240964	0.02041	0.0233771	0.0249955	0.0239166	0.0230174	0.0276929	0.0270635	0.0267038	0.0281424	0.0301205	0.0280525	0.0273332	0.0302104	0.0310196	0.0294911	0.0292214	0.0311994	0.0322784	0.0266139
	0	0	5.20237e-05	0	0	0	0	5.20237e-05	0	0	0	5.20237e-05	5.20237e-05	0	0.000104047	0	0.000208095	0.000156071	0.000468214	0.000572261	0.00135262	0.00166476	0.00244511	0.00410987	0.00520237	0.00665904	0.00931225	0.0107169	0.0157112	0.0160233	0.02185	0.026272	0.0267922	0.035116	0.0363126	0.0401103	0.0420352	0.0453127	0.0458329	0.0447924	0.0453127	0.0428155	0.041671	0.0413068	0.0369889	0.0376132	0.0374051	0.0322547	0.0301217
	0	0	0	0	5.20508e-05	0	0	0	5.20508e-05	0	0	5.20508e-05	0	0.000104102	0.000104102	0	0.000156152	0	0.000156152	0.000208203	0.000780762	0.000936914	0.00171768	0.00369561	0.00588174	0.00822403	0.0119196	0.014314	0.0216531	0.0254008	0.0297731	0.0356027	0.0370081	0.0442432	0.045076	0.0459609	0.0459609	0.0447637	0.0425255	0.0419529	0.0379971	0.0364356	0.0349781	0.0312825	0.0311784	0.0292526	0.0305018	0.0263377	0.0275349
	0	0	0	0	0	4.33984e-05	2.89323e-05	1.44661e-05	5.78645e-05	0.000144661	0.000332721	0.000419518	0.000491848	0.00117176	0.00141768	0.00147555	0.00334168	0.00407945	0.00768151	0.00943192	0.0159706	0.0195727	0.0268057	0.0382629	0.046552	0.0556078	0.0621754	0.0685839	0.0710721	0.0698569	0.0682657	0.0652712	0.0569242	0.0523963	0.0442808	0.0388416	0.0344583	0.0275869	0.0234641	0.0184154	0.0152328	0.0120214	0.0101552	0.00698714	0.00577198	0.0045279	0.00337061	0.00243031	0.00149001
	0	0	0	0	0	0	0	0	0	0	0	0	0	0	0	0.000343761	0.000343761	0.000343761	0	0	0	0	0	0	0	0.00137504	0.000343761	0	0.000343761	0	0.000687521	0.000343761	0.000343761	0.000343761	0.000343761	0	0.000343761	0	0.00103128	0.00103128	0.00137504	0.00240633	0.00309385	0.00584393	0.0116879	0.0140942	0.0264696	0.0412513	0.0563768
	0	5.49073e-05	0	0	0.000192176	0.000274537	0.000356898	0.000247083	0.000494166	0.000576527	0.000878518	0.00123542	0.00145504	0.0018394	0.00252574	0.00236102	0.00436513	0.00505148	0.00554564	0.00686342	0.00911462	0.0129307	0.0153466	0.0183665	0.0238023	0.027838	0.0339327	0.0372546	0.0416472	0.0461771	0.0463967	0.049197	0.0491421	0.0479341	0.0474125	0.0451613	0.0410432	0.040906	0.037035	0.0335209	0.029897	0.0278106	0.0245436	0.022814	0.0220453	0.0192176	0.0157859	0.0147975	0.0132052
	2.55213e-05	7.65638e-05	5.10425e-05	2.55213e-05	0.000165888	0.000140367	0.00020417	0.000114846	0.00020417	0.000472144	0.0016206	0.00182477	0.00193962	0.00345813	0.00615063	0.00588265	0.0108848	0.0119822	0.018873	0.0228033	0.0323227	0.037478	0.0447005	0.0540796	0.0607789	0.0654365	0.0675803	0.0669551	0.0651303	0.0603706	0.0576143	0.0516168	0.0434882	0.0360105	0.030013	0.0254064	0.0201873	0.0167675	0.0133221	0.0103234	0.00921318	0.00749049	0.00636756	0.00491284	0.00445346	0.00373887	0.00320292	0.00280734	0.00223311
	1.8058e-05	3.61161e-05	1.8058e-05	3.61161e-05	5.41741e-05	0.000162522	0.000144464	0.000234755	0.000216696	0.000361161	0.00113766	0.00148076	0.00131824	0.00204056	0.00234755	0.00297958	0.0037019	0.0043881	0.00530906	0.00632031	0.00870397	0.00935406	0.0130379	0.0167398	0.0229518	0.0270871	0.0320891	0.0385539	0.0481247	0.0562508	0.0634018	0.0686386	0.0698124	0.0675732	0.0643769	0.064702	0.0561424	0.0496777	0.0434657	0.0350687	0.0266898	0.0222475	0.0162884	0.0134894	0.00984163	0.00689817	0.00458674	0.0031421	0.00265453
	0.000142939	0.000142939	0	0.000714694	0.000142939	0.000285878	0.000857633	0.000714694	0.000714694	0.00157233	0.00100057	0.00114351	0.000857633	0.000571755	0.00157233	0.000857633	0.00328759	0.00214408	0.0018582	0.0025729	0.00357347	0.00357347	0.0044311	0.00543168	0.00614637	0.00614637	0.00814751	0.00871927	0.00971984	0.011721	0.0152945	0.0175815	0.0157233	0.0141509	0.0224414	0.021012	0.0211549	0.0190109	0.0221555	0.0207261	0.0241567	0.0250143	0.0251572	0.0250143	0.0225843	0.0300172	0.0228702	0.0238708	0.0273013
	0	0	0	0	0	0	0	0	0	0	0	0	4.27022e-05	0	0	0	0	0.000170809	0.000427022	0.00132377	0.00209241	0.00311726	0.00461184	0.00730208	0.0098215	0.0122128	0.0170382	0.0213511	0.0270305	0.0281834	0.0316423	0.036852	0.0379623	0.0438125	0.0451362	0.0473567	0.04646	0.0471005	0.0471005	0.0423179	0.0406525	0.0379195	0.032411	0.0317704	0.0290802	0.0270732	0.0258348	0.0237851	0.0213511
	0	0	0	0	0	0	0	0	0.000157629	0	0	0	0	0	0	0	0	0	0	0	0	0	0	0	0	0	0	0	0	0	0	0	0	0	0	0	0	0	0.000157629	0	0.000157629	0.000157629	0	0.000157629	0.000315259	0.000945776	0.00252207	0.00551702	0.0151324
	0	0.000473934	0	0	0	0	0.000236967	0	0.0007109	0	0.000236967	0.000473934	0.000236967	0.000473934	0.000236967	0.000236967	0.000236967	0	0.000236967	0	0	0	0	0.000236967	0.0007109	0.0021327	0.0014218	0.000236967	0.00118483	0.000947867	0.00260664	0.00189573	0.0021327	0.00331754	0.00236967	0.00308057	0.00308057	0.0049763	0.00521327	0.00379147	0.0035545	0.0028436	0.00450237	0.00473934	0.00402844	0.00236967	0.0049763	0.00853081	0.0063981
	0.000209147	0.000418293	0.000418293	0.000557724	0.00062744	0.000488009	0.000557724	0.000557724	0.000418293	0.00111545	0.00202175	0.00195204	0.00244004	0.00683212	0.0112242	0.0118516	0.0131065	0.0142917	0.0141523	0.0156163	0.0148494	0.0172197	0.0165923	0.0186141	0.0188232	0.0189626	0.0181958	0.0195204	0.0223787	0.0218907	0.0186838	0.0214724	0.0197992	0.018126	0.0212632	0.020845	0.0195204	0.0184049	0.0185443	0.0197992	0.0164529	0.016662	0.016662	0.0165923	0.0174289	0.0187535	0.0192415	0.018126	0.0202175
	1.34079e-05	4.02236e-05	1.34079e-05	1.34079e-05	1.34079e-05	5.36315e-05	0.000134079	2.68158e-05	6.70394e-05	0.00018771	0.000241342	0.000268158	0.000362013	0.000804473	0.000831289	0.00122012	0.00270839	0.00382125	0.0067978	0.00840674	0.014266	0.0190124	0.026132	0.0365767	0.0446214	0.0540874	0.0631377	0.0681389	0.0737702	0.0742394	0.0741992	0.0691444	0.0646528	0.0571712	0.0490594	0.0403845	0.0317767	0.0260113	0.0202995	0.0166392	0.0121073	0.00955982	0.00632852	0.00553745	0.00343242	0.00282906	0.00198437	0.00158213	0.00111285
	6.86012e-05	0	0	0	0	0	6.86012e-05	0	0	0	0	0	6.86012e-05	0.000205804	0.00157783	0.00144063	0.00198944	0.00192083	0.00301845	0.00274405	0.00233244	0.00288125	0.00391027	0.0055567	0.00871236	0.0115936	0.0117308	0.0136516	0.0183165	0.0183165	0.0210606	0.023393	0.0284009	0.0302531	0.03286	0.0321054	0.0347808	0.0333402	0.034918	0.0336146	0.0314194	0.034232	0.0293613	0.0294985	0.0301845	0.0255883	0.0277835	0.0250394	0.0270289
	0.00014028	0.000252504	5.6112e-05	0.000168336	0.000224448	0.000168336	0.000168336	0.000168336	0.00014028	0.00028056	0.000364728	0.000252504	0.000224448	0.000617232	0.000813624	0.00143086	0.00187975	0.00224448	0.00451702	0.0058637	0.00925848	0.0127935	0.0164969	0.0225009	0.027551	0.0343967	0.0404848	0.0443285	0.0490419	0.0536992	0.0505008	0.0515669	0.0497152	0.0452543	0.0408215	0.0388295	0.0328255	0.0308897	0.0278035	0.0241562	0.0216592	0.0191061	0.0173947	0.0151502	0.016553	0.0143086	0.0150941	0.0140841	0.0148136
	0	0	7.43587e-05	4.95724e-05	7.43587e-05	7.43587e-05	7.43587e-05	4.95724e-05	0.000173504	2.47862e-05	7.43587e-05	4.95724e-05	7.43587e-05	4.95724e-05	0.000148717	0.000123931	0.000223076	0.00019829	0.000570083	0.000669228	0.0014376	0.00173504	0.00257777	0.0046846	0.00681621	0.00922047	0.0121948	0.0152683	0.0216632	0.0286777	0.0331887	0.0387656	0.0465237	0.0529434	0.0541083	0.0602305	0.0613707	0.0599579	0.061916	0.0574297	0.056116	0.0508365	0.0459784	0.0388896	0.0318751	0.0289007	0.0245631	0.0194076	0.016111
	3.07996e-05	0	0	0	3.07996e-05	0	3.07996e-05	0	0	3.07996e-05	0	9.23987e-05	3.07996e-05	0.000215597	0.000615991	0.000461993	0.00129358	0.00104718	0.00135518	0.00141678	0.00212517	0.00286436	0.00406554	0.00532832	0.0072071	0.00976346	0.011673	0.0154306	0.0214673	0.0258408	0.0316003	0.0386226	0.0440742	0.0496797	0.0568252	0.0609215	0.0623691	0.0612911	0.0578724	0.055624	0.0515277	0.0446902	0.0362203	0.0319699	0.0279968	0.0219601	0.0206357	0.0171554	0.0163546
	0	0	0	0	0	0	0	0	0	0	0	0.000501505	0	0	0	0	0	0	0.000501505	0	0.00100301	0	0.00752257	0.00501505	0.00752257	0.0155466	0.0110331	0.0255767	0.0180542	0.0210632	0.0200602	0.0225677	0.0225677	0.0165496	0.0195587	0.0230692	0.0215647	0.0170512	0.0235707	0.0260782	0.0235707	0.0295888	0.0275827	0.0200602	0.0255767	0.0180542	0.0265797	0.0280843	0.0275827
	1.93603e-05	5.8081e-05	3.87207e-05	3.87207e-05	0.000367846	0.00056145	0.00058081	0.000735693	0.000929296	0.00118098	0.00267173	0.00298149	0.00325254	0.00354294	0.00396887	0.00412375	0.00435608	0.00491752	0.00534345	0.00604042	0.00696972	0.00836366	0.0102416	0.0121777	0.0148107	0.0173856	0.0215674	0.0277046	0.0309572	0.0372106	0.0424379	0.0460195	0.0524471	0.054267	0.0574034	0.057868	0.0567839	0.0553512	0.0527182	0.0477426	0.0452257	0.0378882	0.0319058	0.0262139	0.0209672	0.0191861	0.0146364	0.0107256	0.010261
	4.4619e-05	6.69284e-05	6.69284e-05	0	0.000111547	4.4619e-05	0.000133857	8.92379e-05	0.000111547	0.000111547	0.000557737	0.000535427	0.000646975	0.00087007	0.00153935	0.00156166	0.00203016	0.00216402	0.00265483	0.00278868	0.00365875	0.00452882	0.00493039	0.00597894	0.00807603	0.0104855	0.0142111	0.0164867	0.0214617	0.0284223	0.0347805	0.0406925	0.0463814	0.0535427	0.0577592	0.0614403	0.06704	0.0665492	0.0651883	0.0594994	0.0542343	0.0484116	0.0429681	0.0360521	0.0290469	0.0239381	0.0182492	0.0147912	0.010597
	4.59474e-05	0.000137842	9.18949e-05	4.59474e-05	0.000413527	0.00156221	0.00147032	0.00160816	0.00179195	0.00238927	0.00680022	0.00762727	0.00735159	0.00850028	0.00937328	0.00974086	0.0101084	0.0113031	0.0123139	0.0143815	0.0120382	0.0136464	0.0155302	0.015714	0.0161276	0.0186547	0.0191141	0.0208601	0.0195277	0.0175979	0.0188844	0.0211358	0.0198952	0.0201709	0.0195736	0.0208142	0.0198033	0.0194358	0.0179654	0.0160357	0.0175519	0.0164951	0.0171843	0.0160816	0.0129572	0.0153464	0.0164951	0.0171843	0.0181952
	0	0	0	0	0	0	0	0	0	0.000101916	0.000101916	0.000203832	0.000203832	0.000611496	0.000713412	0.000815328	0.00387281	0.00458622	0.0118223	0.0137587	0.0187525	0.0210966	0.0249694	0.0296576	0.0263962	0.0341419	0.0294537	0.0318997	0.0313901	0.0308806	0.0296576	0.0317978	0.0269058	0.0288422	0.0249694	0.0219119	0.0214024	0.0233388	0.0172238	0.0187525	0.0160008	0.0164085	0.0158989	0.0147778	0.0155932	0.0151855	0.0207909	0.0183449	0.0207909
	6.62822e-05	0.000331411	0.000530258	0.000198847	0.000463976	0.000662822	0.000927951	0.000861669	0.000861669	0.00106052	0.0011268	0.00172334	0.0022536	0.00258501	0.00245244	0.00331411	0.00417578	0.00384437	0.00437463	0.00556771	0.00536886	0.00576655	0.00888182	0.00987605	0.0102075	0.00874925	0.0114668	0.0123948	0.0116657	0.0137867	0.0134553	0.0135879	0.01551	0.0174985	0.016902	0.0184265	0.0186253	0.0208126	0.0206801	0.0204812	0.0222708	0.0229337	0.0213429	0.0243256	0.0243256	0.0258501	0.0242593	0.0274408	0.0283025
	0	0	0	0	1.95091e-05	0.000117055	3.90183e-05	0.000117055	0.000136564	0.000487729	0.00259472	0.00300441	0.00310195	0.00548207	0.00756955	0.0083109	0.0103789	0.0112373	0.0142417	0.0167193	0.0187288	0.0214406	0.0227087	0.025635	0.0291662	0.0337118	0.0340825	0.0379648	0.0392329	0.0404034	0.0422568	0.0427836	0.0418081	0.0405595	0.0381599	0.0359944	0.0328339	0.0300636	0.0263178	0.0222209	0.0204651	0.0158024	0.016017	0.0141832	0.0143392	0.0140076	0.0143782	0.0152366	0.0150416
	0.000174784	0	0	5.82615e-05	0.00040783	0.000699138	0.00122349	0.000990445	0.000932184	0.00110697	0.00320438	0.00320438	0.00326264	0.00425309	0.00524353	0.00629224	0.00722442	0.00821487	0.00856444	0.010254	0.0106036	0.0148567	0.0157306	0.0177698	0.0191098	0.0195759	0.0225472	0.0231298	0.0244698	0.0280238	0.0287812	0.0287812	0.0287229	0.0319856	0.0306455	0.0309368	0.0276742	0.0263924	0.0244698	0.0234211	0.0216733	0.0192845	0.0196924	0.019168	0.018935	0.0182358	0.0194593	0.0195176	0.0204498
	0	0	0	0	0.00011241	0.00022482	0.000281025	0.000168615	0.00033723	0.000730665	0.002192	0.00376574	0.00342851	0.00376574	0.0067446	0.00809353	0.00708183	0.00854317	0.00955486	0.00977968	0.00983588	0.0134892	0.012871	0.0160746	0.0152878	0.0161308	0.0176484	0.0166367	0.0199528	0.0205148	0.0221448	0.0179856	0.0198966	0.0204586	0.0204586	0.0202338	0.0195031	0.0205148	0.0161871	0.0155126	0.0145009	0.0145009	0.0143323	0.013714	0.0142761	0.0166929	0.0196156	0.0210769	0.026585
	5.82785e-05	0	0	5.82785e-05	5.82785e-05	0	5.82785e-05	0.000174835	5.82785e-05	0	0.000349671	0.000116557	5.82785e-05	0.000174835	0.000815898	0.000582785	0.000932455	0.00122385	0.00198147	0.00192319	0.00314704	0.00291392	0.00448744	0.00454572	0.00617752	0.00611924	0.00722653	0.00874177	0.0104318	0.0112477	0.0141034	0.0181829	0.0176584	0.0190571	0.0176001	0.0209802	0.0233697	0.0283816	0.0282651	0.0303048	0.0308876	0.0319949	0.0312373	0.0335684	0.0323445	0.0334518	0.0322863	0.0342677	0.0347922
	0	0	0	1.79863e-05	1.79863e-05	3.59725e-05	3.59725e-05	0	7.1945e-05	0.000161876	0.00174467	0.00176265	0.00133098	0.0057556	0.00971258	0.0122666	0.0218533	0.0247131	0.0303968	0.0332026	0.0358106	0.0403612	0.0414224	0.0407389	0.0437246	0.0414943	0.0414943	0.0410267	0.0371416	0.034084	0.0300011	0.0296054	0.0263139	0.0227166	0.020954	0.0172128	0.0147487	0.0137235	0.0125004	0.0108097	0.00854347	0.00877729	0.00947876	0.0103961	0.0113313	0.0138134	0.0167452	0.0199647	0.0219972
	2.19462e-05	2.19462e-05	0	0	0	2.19462e-05	2.19462e-05	2.19462e-05	0	0	6.58386e-05	0	0	0	2.19462e-05	0	0.000197516	0.000109731	0.000416978	0.000614493	0.00100952	0.00201905	0.0026116	0.00335777	0.00636439	0.00741781	0.0110609	0.0147039	0.0184567	0.0235044	0.0301321	0.0365185	0.0425756	0.0483036	0.053022	0.0568845	0.0598253	0.061186	0.0600667	0.0582013	0.0524514	0.0491595	0.0440021	0.0400957	0.0350261	0.0307466	0.0273669	0.0226704	0.0180837
	0	0	0	0	8.56458e-05	0.000171292	0.000256937	8.56458e-05	0.000214114	0.000513875	0.0014988	0.00222679	0.00248373	0.00441076	0.00629496	0.00663755	0.00796506	0.00894998	0.0100206	0.0107914	0.0113481	0.0143457	0.0159301	0.0181141	0.0172148	0.0205978	0.0222251	0.0234241	0.0237239	0.0252655	0.0280062	0.0270212	0.0294193	0.0272354	0.026593	0.0274495	0.0250086	0.0251799	0.0256081	0.0235098	0.022011	0.0217968	0.0215827	0.0184995	0.0195701	0.0187992	0.0179856	0.0205978	0.0196557
	0	0.000208333	0.000208333	0.000208333	0.000208333	0.000208333	0.000416667	0.000833333	0.000208333	0.000208333	0.000625	0.000416667	0.000416667	0.000833333	0.00104167	0.00104167	0.00145833	0.00145833	0.000625	0.00166667	0.00125	0.00416667	0.00479167	0.00395833	0.00520833	0.00479167	0.005625	0.00541667	0.00625	0.0116667	0.0075	0.0108333	0.00875	0.0129167	0.00958333	0.013125	0.0125	0.0166667	0.014375	0.0147917	0.0152083	0.0127083	0.0166667	0.0172917	0.0191667	0.0166667	0.0191667	0.019375	0.0147917
	0.000259774	0.000259774	0.000259774	0.000389661	0	0.000519548	0.000129887	0.000649435	0.000519548	0.000519548	0	0.00116898	0.000779322	0.00168853	0.00142876	0.00129887	0.00259774	0.00181842	0.00181842	0.00207819	0.00311729	0.00454604	0.00415638	0.00467593	0.00610469	0.00532537	0.00662424	0.00870243	0.00779322	0.00805299	0.00909209	0.00961164	0.0127289	0.0128588	0.0136381	0.0132485	0.0162359	0.0154566	0.0151968	0.0140278	0.0157163	0.0166255	0.0183141	0.0190934	0.0185738	0.019483	0.0215612	0.0222107	0.0237693
	1.58912e-05	0	0	0	0	0	1.58912e-05	1.58912e-05	1.58912e-05	0	0	0	0	4.76735e-05	7.94559e-05	6.35647e-05	0.000158912	0.000174803	0.000762777	0.000572082	0.00193872	0.0028763	0.00441775	0.00649949	0.00897852	0.0108537	0.0140001	0.0179888	0.021024	0.0277937	0.0350559	0.0406496	0.0492309	0.0575102	0.0640732	0.071701	0.0744978	0.0752129	0.0731312	0.0677759	0.0609744	0.0513762	0.043081	0.0336416	0.0263317	0.018688	0.01373	0.00858124	0.00559369
	0	5.10569e-05	0	5.10569e-05	0	0	5.10569e-05	0.000102114	5.10569e-05	0.000255284	0.000153171	0.000153171	0	0.000306341	0.000204228	0.000204228	0.000306341	0.000612683	0.000612683	0.000612683	0.00117431	0.00132748	0.00178699	0.00209333	0.00285919	0.00336975	0.00439089	0.00505463	0.00689268	0.00867967	0.0105688	0.0114878	0.0149597	0.0193506	0.0223629	0.0256816	0.0277239	0.0290514	0.0298683	0.0329827	0.0328296	0.0322679	0.0340039	0.0368631	0.0343613	0.0357909	0.0354335	0.038599	0.0365567
	0.000271739	0.000271739	0.000271739	0	0	0.000543478	0.000271739	0.000271739	0.000271739	0.00108696	0.00163043	0.00326087	0.00271739	0.00679348	0.00679348	0.00815217	0.00896739	0.0116848	0.0119565	0.0130435	0.0163043	0.0230978	0.0214674	0.0171196	0.0230978	0.0290761	0.0269022	0.0252717	0.0252717	0.0266304	0.0288043	0.0279891	0.0233696	0.0225543	0.0222826	0.0201087	0.0230978	0.0171196	0.0133152	0.0141304	0.013587	0.0160326	0.0144022	0.00733696	0.0130435	0.0127717	0.0108696	0.0141304	0.0146739
	0	0	0.000224165	0	0.000224165	0.00089666	0.00044833	0.00089666	0	0.00044833	0.00134499	0.00201748	0.00156915	0.00762161	0.0136741	0.0150191	0.0206232	0.0221923	0.0266756	0.0273481	0.0253306	0.0262273	0.0318314	0.0289173	0.0291414	0.0291414	0.0336247	0.0300381	0.0329523	0.0347456	0.0340731	0.028469	0.0302623	0.0255548	0.0224165	0.023089	0.020399	0.0208473	0.0181574	0.0145707	0.0105358	0.0107599	0.0118807	0.00986326	0.0103116	0.00851827	0.00605245	0.00582829	0.00717328
	0	0	0	0	0	0	0	0	0	0	0	0	0	0	0	0	0	0	0	0	0	0.00564972	0.00677966	0.00564972	0.00451977	0.0101695	0.00338983	0.0146893	0.0124294	0.0169492	0.0101695	0.0225989	0.0112994	0.0112994	0.0101695	0.020339	0.0248588	0.019209	0.0135593	0.0158192	0.0158192	0.0158192	0.0112994	0.0112994	0.00451977	0.0135593	0.0101695	0.0124294	0.0158192
	0	0	0	0	0	0.000462107	0	0	0	0	0	0	0	0	0.000462107	0	0.000462107	0.00138632	0.000462107	0.00184843	0.00184843	0.00231054	0.00369686	0.00554529	0.00277264	0.00277264	0.00462107	0.00415896	0.00462107	0.0143253	0.0115527	0.00693161	0.00970425	0.0152495	0.0184843	0.0161738	0.0147874	0.017098	0.0235675	0.0244917	0.0254159	0.0207948	0.0235675	0.0221811	0.0235675	0.0295749	0.0268022	0.0272643	0.0295749
	0.000109063	0	0	0	0.000109063	0.000109063	0.000109063	0.000436253	0.000218126	0.000436253	0.00174501	0.0020722	0.00229033	0.00261752	0.00370815	0.00425346	0.00458065	0.00545316	0.00752536	0.0082888	0.0105791	0.0116698	0.0153779	0.0170139	0.0200676	0.0213764	0.0267205	0.0271567	0.031083	0.0352274	0.0357727	0.0394809	0.0395899	0.0360999	0.0389355	0.0375177	0.0378449	0.0304286	0.0298833	0.0296652	0.0287927	0.0214854	0.0217036	0.0220308	0.0195223	0.0185407	0.0184317	0.0181045	0.0174501
	0	0	0	0	0.000127097	6.35486e-05	0.000190646	0	6.35486e-05	0.000381291	0.000762583	0.00088968	0.00101678	0.00158871	0.0022242	0.00203355	0.00381291	0.0044484	0.00571937	0.00896035	0.00997712	0.0148068	0.0179842	0.024212	0.0277707	0.0309481	0.0352059	0.0394001	0.0439756	0.047725	0.0440391	0.0438485	0.0393366	0.0408617	0.0409253	0.038002	0.0363498	0.0359049	0.0331088	0.0310117	0.0291688	0.0253559	0.0249746	0.0244026	0.020971	0.0219878	0.0210346	0.0197636	0.0164591
	0	0.000336814	0.000336814	0.000336814	0.000673627	0.00101044	0.000336814	0.000336814	0.000336814	0.000336814	0.00202088	0.00269451	0.00202088	0.00875716	0.0104412	0.0127989	0.014483	0.0161671	0.0181879	0.0171775	0.0151566	0.0154934	0.023577	0.0215561	0.0188616	0.0218929	0.0272819	0.0212193	0.0232401	0.0225665	0.023577	0.0218929	0.0225665	0.0239138	0.0202088	0.0168407	0.0121253	0.0131357	0.0114517	0.010778	0.00639946	0.00505221	0.00707309	0.00774672	0.0138094	0.0097676	0.0158302	0.0178511	0.0208825
	0.000154012	0.000308024	0.000308024	0	0.000154012	0	0.000154012	0.000308024	0.000154012	0.000154012	0.000154012	0.000154012	0.000154012	0.000308024	0	0.000462036	0.000462036	0.000308024	0	0.000308024	0.000924072	0.0012321	0.00154012	0.00200216	0.00138611	0.00246419	0.00231018	0.00431234	0.00754659	0.0118589	0.012321	0.0167873	0.0210996	0.0297243	0.0269521	0.0337286	0.0324965	0.0357308	0.0346527	0.0349607	0.0323425	0.0358848	0.0401971	0.038503	0.0426613	0.0417373	0.0377329	0.0366549	0.0394271
	0.000313939	0.000209293	0.000209293	0.000209293	0.000104646	0.000313939	0.000313939	0.000209293	0.00104646	0.000732524	0.000732524	0.000732524	0.000418585	0.00115111	0.00261616	0.00230222	0.00303474	0.00397656	0.00523231	0.00638342	0.00931352	0.00952281	0.0131854	0.0159062	0.0214525	0.0214525	0.022185	0.0263709	0.030766	0.0322311	0.0321264	0.0332775	0.0374634	0.0368355	0.0351612	0.0380913	0.0379866	0.0376727	0.0323357	0.0295103	0.0316032	0.0278359	0.0255337	0.0265802	0.0286731	0.0250105	0.0249058	0.0226036	0.0216618
	0.000145964	0.000437892	0.000583856	0.000145964	0.000875785	0.00072982	0.00102175	0.00145964	0.00218946	0.0020435	0.0020435	0.00291928	0.00335717	0.00350314	0.00408699	0.00598453	0.00802803	0.0105094	0.0112392	0.0128448	0.0131368	0.0129908	0.0154722	0.0172238	0.016348	0.0230623	0.0211648	0.0205809	0.0240841	0.0221865	0.0220406	0.0274412	0.02423	0.0264195	0.0259816	0.0252518	0.0223325	0.0235002	0.024376	0.0229164	0.0221865	0.0207269	0.0287549	0.0210188	0.0194132	0.0253978	0.0188294	0.0213108	0.02423
	0	6.71547e-05	0.000134309	0.000268619	6.71547e-05	0.000201464	6.71547e-05	0.000134309	0.000335773	0.000402928	0.000402928	0.000134309	0.000134309	0.000402928	0.000537237	0.000268619	0.000738701	0.000201464	0.00120878	0.0014774	0.00167887	0.00322342	0.00476798	0.00604392	0.00564099	0.00926734	0.0104761	0.0135652	0.0145054	0.0216238	0.028205	0.0329729	0.0361292	0.0418374	0.0496944	0.057753	0.066416	0.0691021	0.0701766	0.0720569	0.0648042	0.0573501	0.051239	0.041703	0.0380767	0.0303539	0.0231684	0.017796	0.0138339
	0.000213493	7.11642e-05	7.11642e-05	0.000142328	0.000284657	0.000284657	0.000355821	0.00049815	0.000355821	0.000213493	0.000996299	0.00106746	0.000711642	0.00213493	0.00426985	0.00426985	0.00960717	0.0119556	0.0148733	0.0184315	0.0185027	0.019499	0.0172217	0.0183604	0.0164389	0.0177911	0.0189297	0.0181469	0.0162254	0.0172217	0.0163678	0.0167236	0.0183604	0.0157273	0.0155138	0.0177199	0.018645	0.019499	0.0192143	0.0193567	0.0159408	0.0166524	0.015585	0.0159408	0.0150868	0.0177911	0.0167236	0.0165101	0.0167236
	0.000212269	0.000318404	0.000477606	0.000159202	0.000689875	0.000477606	0.000424538	0.000902144	0.00058374	0.000849077	0.00106135	0.00111441	0.00132668	0.0024411	0.00376778	0.00403311	0.00477606	0.00509446	0.00796009	0.00727022	0.00838463	0.0115687	0.0108788	0.0139567	0.0167162	0.0174591	0.0208024	0.0225536	0.023668	0.0258438	0.0259499	0.0270113	0.0293993	0.0303014	0.0278073	0.0327425	0.0304606	0.0312036	0.0282849	0.0269051	0.0274889	0.0262683	0.0241456	0.0218107	0.0235619	0.0245171	0.0241456	0.022872	0.0225005
	0.000195141	0	0.000292711	0	0.000975705	0.00185384	0.0016587	0.00302469	0.00234169	0.00273197	0.00604937	0.00682993	0.00712265	0.00722022	0.00868377	0.00985462	0.011123	0.0123915	0.0147331	0.0137574	0.0177578	0.0171724	0.0181481	0.0199044	0.0214655	0.0217582	0.0236121	0.0221485	0.0197092	0.0235145	0.0200995	0.0218558	0.0229291	0.0210752	0.0192214	0.0184408	0.01727	0.0166846	0.0135623	0.0126842	0.0139526	0.0113182	0.0122939	0.0108303	0.0114157	0.00731779	0.00917163	0.00936677	0.00878134
	0.000213858	0	0	0	0	0	0	0	0	0	0	0.000213858	0	0.000427716	0.000213858	0.000641574	0.000641574	0.000213858	0.00106929	0.00149701	0.00213858	0.00470488	0.00534645	0.00641574	0.00449102	0.00620188	0.00791275	0.00834046	0.00727117	0.00791275	0.00962361	0.00940975	0.0081266	0.00834046	0.0100513	0.010479	0.00940975	0.011976	0.0109068	0.0111206	0.00962361	0.0081266	0.0111206	0.0081266	0.00834046	0.00769889	0.00919589	0.0102652	0.00919589
	0.000396825	0.00047619	0.000238095	0.000634921	0.000634921	0.0015873	0.0015873	0.00198413	0.00238095	0.00214286	0.00126984	0.0018254	0.00111111	0.00269841	0.00619048	0.0065873	0.0100794	0.0110317	0.0128571	0.0146032	0.0157937	0.0187302	0.0169048	0.0188095	0.0192857	0.0201587	0.0230159	0.0227778	0.0234921	0.0242857	0.024127	0.0261905	0.0230159	0.0234127	0.0264286	0.0230952	0.0286508	0.0233333	0.0207143	0.0187302	0.0200794	0.0175397	0.0181746	0.0154762	0.0151587	0.015	0.0130159	0.012619	0.011746
	0	0	2.56542e-05	5.13084e-05	0.000153925	5.13084e-05	0.000153925	0.000102617	0.000153925	0.000410467	0.00107748	0.00130836	0.00120575	0.00374551	0.00620831	0.00728579	0.00977424	0.0101077	0.0113905	0.0131606	0.0146229	0.016393	0.0175988	0.0198563	0.0217547	0.0242689	0.0251924	0.0288096	0.030041	0.0342227	0.0334531	0.0386352	0.0381991	0.0382504	0.0385326	0.0386865	0.0375064	0.0371729	0.0344792	0.0326321	0.0297075	0.0282709	0.0241662	0.0244997	0.0209851	0.019959	0.0173422	0.0181632	0.0157773
	0.000171047	0.000285079	0.000342095	0.000456126	0.000456126	0.000513142	0.000627174	0.000513142	0.000855237	0.00102628	0.00131136	0.00205257	0.00148241	0.00285079	0.00370603	0.00456126	0.00706996	0.00672786	0.00935059	0.00929357	0.0127715	0.0142539	0.0159644	0.0189292	0.0195564	0.0212099	0.0223502	0.025201	0.0275386	0.0285079	0.0294201	0.0307315	0.028793	0.0309026	0.0307315	0.0279377	0.0271395	0.0283939	0.0260562	0.025315	0.0223502	0.0227493	0.0220651	0.0185301	0.0188722	0.018017	0.0173328	0.014368	0.0158504
	0	0	8.83939e-05	0	0	0	0.000176788	0	0	0	8.83939e-05	0	0.000353576	0.000618757	0.000441969	0.00114912	0.00300539	0.00327057	0.00327057	0.00318218	0.00477327	0.0043313	0.00609918	0.00786706	0.00910457	0.00954654	0.00963493	0.0115796	0.01211	0.01211	0.0133475	0.0132591	0.0171484	0.0165297	0.0157341	0.0167064	0.0167948	0.0168832	0.0162645	0.0152037	0.0166181	0.0159993	0.0143198	0.0171484	0.0144082	0.0152037	0.0162645	0.0161761	0.0163529
	0	0	0	0	0	0	7.92048e-05	3.96024e-05	0	3.96024e-05	7.92048e-05	3.96024e-05	7.92048e-05	0	7.92048e-05	3.96024e-05	0.000198012	0.000198012	0.000316819	0.00106926	0.00293058	0.00352461	0.00526712	0.0081977	0.0120391	0.01295	0.0169894	0.0177023	0.0208309	0.0228902	0.0225338	0.026296	0.0259	0.0269296	0.0253851	0.0292662	0.0281177	0.0302958	0.0327512	0.0335036	0.032474	0.0350085	0.0347313	0.0346125	0.0354441	0.035959	0.0355629	0.0332264	0.0301374
	0	0	0	0	0	0	0	0	0	0	5.63518e-05	1.87839e-05	3.75679e-05	0.000244191	0.000713789	0.000638654	0.00197231	0.00223529	0.00394462	0.00574788	0.00894115	0.0116273	0.0153653	0.0216579	0.0265041	0.0337923	0.039465	0.0447621	0.0473543	0.0480681	0.0491012	0.0497023	0.0473167	0.0437666	0.0402727	0.0371546	0.0318951	0.030167	0.0269174	0.0241561	0.0217518	0.019385	0.0183519	0.0189342	0.0185397	0.0200237	0.0212071	0.0213385	0.022954
	0	0	0	0	4.96475e-05	0	0	0	4.96475e-05	9.9295e-05	0	0.00019859	0.000148943	0.000446828	0.000645418	0.000546123	0.000893655	0.000645418	0.00099295	0.00124119	0.00223414	0.0030285	0.0040711	0.00476616	0.00531228	0.00744713	0.0111707	0.0128091	0.0155397	0.0173766	0.0201569	0.0199086	0.0236819	0.024079	0.0279019	0.0306325	0.03098	0.0304339	0.030136	0.0316255	0.0312779	0.0320723	0.0330652	0.0323702	0.031824	0.0312779	0.0305829	0.0296892	0.0305332
	3.16606e-05	0	0	3.16606e-05	0	9.49818e-05	0	0	6.33212e-05	6.33212e-05	0.000126642	3.16606e-05	3.16606e-05	6.33212e-05	0.000221624	0.000221624	0.000126642	0.000158303	0.000696533	0.00101314	0.00139307	0.00227956	0.0032927	0.00478075	0.00674371	0.00883331	0.0118411	0.014089	0.0182365	0.0219408	0.0263733	0.0318189	0.0355865	0.0391642	0.0410638	0.045243	0.046826	0.0453696	0.0455913	0.0438816	0.0420769	0.0412221	0.0379927	0.0340035	0.0323571	0.0310274	0.0281146	0.0264999	0.0250435
	6.05364e-05	0.000121073	0	6.05364e-05	0.000181609	0.000302682	0.000181609	6.05364e-05	6.05364e-05	0.000302682	0.000242145	0.000242145	0.000908045	0.000242145	0.000302682	0.0006659	0.000544827	0.000908045	0.00127126	0.0019977	0.00320843	0.0033295	0.00357164	0.00720383	0.00708275	0.00823294	0.00986743	0.0124705	0.0153762	0.0181609	0.0184636	0.0196743	0.021672	0.0216115	0.0222168	0.0243961	0.0230644	0.0257279	0.0246988	0.0228827	0.0289364	0.0295417	0.0271808	0.0279073	0.0279678	0.0285126	0.0272414	0.029118	0.0269992
	0	0.000114979	5.74894e-05	2.87447e-05	8.62342e-05	8.62342e-05	0.000114979	8.62342e-05	0.000143724	5.74894e-05	0.000603639	0.000632384	0.000833597	0.00152347	0.00195464	0.0021846	0.00336313	0.00388054	0.00505907	0.0062376	0.0097732	0.0112967	0.0137112	0.0168731	0.0210124	0.0232257	0.025669	0.0321079	0.0345512	0.0361321	0.0388916	0.0409612	0.0416224	0.041996	0.0413636	0.0411624	0.0400126	0.0368507	0.0353847	0.0334014	0.0296933	0.0293484	0.0274512	0.0267326	0.0222197	0.0212998	0.0193452	0.0186553	0.0165282
	9.9108e-05	0.000198216	9.9108e-05	9.9108e-05	9.9108e-05	0.000297324	9.9108e-05	0.000198216	0.000198216	0.000396432	0.00049554	0.000891972	0.000792864	0.000792864	0.000693756	0.000396432	0.00168484	0.00148662	0.00158573	0.00218038	0.00188305	0.00336967	0.00297324	0.00445986	0.00485629	0.00713578	0.0086224	0.00802775	0.00971259	0.0139742	0.0148662	0.0160555	0.0178394	0.0197225	0.0199207	0.0190287	0.0214073	0.0198216	0.0212091	0.0233895	0.0248761	0.0237859	0.0261645	0.0233895	0.0242815	0.023885	0.0219029	0.0222002	0.0252725
	5.18309e-05	5.18309e-05	5.18309e-05	0.000181408	0.000362816	0.000129577	0.000362816	0.000207324	0.000414647	0.000310986	0.000336901	0.000362816	0.000336901	0.000544225	0.000492394	0.000596056	0.000881126	0.00119211	0.00215098	0.00256563	0.00427605	0.00494985	0.00728225	0.00979605	0.0117915	0.013502	0.0155752	0.017467	0.0203955	0.0227538	0.0254231	0.0277814	0.0322388	0.0324721	0.0385881	0.041076	0.0419312	0.0452225	0.045378	0.0442636	0.0492653	0.0472957	0.0425273	0.0419053	0.0383031	0.0351155	0.0302174	0.027885	0.0255008
	0.000411015	0.000205508	0.000411015	0.000616523	0.000753528	0.000753528	0.000479518	0.000753528	0.00109604	0.00102754	0.00102754	0.00102754	0.000959035	0.00116454	0.00164406	0.00198657	0.00239759	0.00226058	0.00376764	0.00301411	0.00308261	0.00445266	0.0054117	0.00623373	0.00664475	0.00739827	0.00952185	0.00993287	0.0121935	0.0120564	0.0154131	0.0145225	0.0169201	0.0180162	0.0189752	0.0241129	0.0223318	0.0210988	0.0224003	0.0228798	0.0248664	0.0243869	0.027264	0.0265105	0.02836	0.0276065	0.0281545	0.0288396	0.0349363
	0.000630517	0.00105086	0.000420345	0.000210172	0.000630517	0.00105086	0.00147121	0.00210172	0.00210172	0.00252207	0.00210172	0.00126103	0.00315259	0.00252207	0.00483396	0.00399327	0.00735603	0.0119798	0.0107188	0.0159731	0.0145019	0.0178646	0.0147121	0.019546	0.0203867	0.0245902	0.018285	0.0193359	0.0210172	0.0258512	0.0273224	0.0241698	0.023119	0.0254309	0.0266919	0.025641	0.0245902	0.019546	0.0224884	0.023119	0.0218579	0.0163934	0.018285	0.018285	0.0197562	0.017024	0.0178646	0.018285	0.0145019
	0	0.000648929	0.000648929	0	0	0	0	0.00129786	0	0	0.00129786	0.000648929	0.000648929	0	0.000648929	0.00129786	0.00324465	0.00194679	0.00324465	0.00194679	0.00648929	0.0045425	0.00713822	0.0045425	0.00519143	0.00778715	0.00648929	0.00519143	0.00973394	0.00648929	0.00713822	0.00519143	0.00648929	0.00843608	0.0103829	0.0103829	0.0103829	0.0136275	0.0116807	0.00713822	0.0116807	0.0136275	0.0155743	0.0123297	0.01817	0.0136275	0.0233615	0.0214147	0.0162232
	0	0	0.000814664	0.000407332	0	0	0	0	0	0.001222	0	0.000407332	0.000814664	0.000407332	0.000814664	0.001222	0.000814664	0	0.000407332	0	0.001222	0	0.00285132	0.00285132	0.00488798	0.00325866	0.00285132	0.00407332	0.00814664	0.0101833	0.0101833	0.0142566	0.01222	0.00814664	0.00610998	0.0158859	0.0158859	0.0130346	0.0167006	0.01222	0.0154786	0.0130346	0.0203666	0.0171079	0.0142566	0.0187373	0.0224033	0.0244399	0.0276986
	0.000831947	0.000415973	0.00124792	0	0	0.000415973	0.000831947	0.000831947	0.000415973	0.000415973	0.00332779	0.00166389	0.00166389	0.00291181	0.00332779	0.00374376	0.00166389	0.00207987	0.00291181	0.0062396	0.0062396	0.00540765	0.00665557	0.00582363	0.00790349	0.0120632	0.0103993	0.0116473	0.0166389	0.0166389	0.0108153	0.0187188	0.0145591	0.0174709	0.0195507	0.0187188	0.015807	0.0141431	0.0228785	0.0191348	0.016223	0.014975	0.015391	0.0178869	0.0133111	0.0145591	0.0137271	0.0166389	0.0237105
	0	0	0	0	0	0	0	0	0	0	8.86289e-05	0.000177258	0.000265887	0.000531773	0.00115218	0.000709031	0.00212709	0.00363379	0.00434282	0.00487459	0.0073562	0.0079766	0.0101923	0.0150669	0.0178144	0.0217141	0.0265887	0.0270318	0.0289817	0.034388	0.0369583	0.0441372	0.0427191	0.0442258	0.0444917	0.0464415	0.0431623	0.0489232	0.0440486	0.0418328	0.0382877	0.0327041	0.0339449	0.0303997	0.0272977	0.0259683	0.0237525	0.0226004	0.0213596
	0	0	0.000825764	0	0	0	0.000412882	0	0	0	0.000412882	0	0	0	0	0	0	0	0.000412882	0.00123865	0.00330306	0.00536746	0.0045417	0.00578035	0.0123865	0.0115607	0.0119736	0.0185797	0.0169282	0.0177539	0.0198183	0.0127993	0.0198183	0.0227085	0.0161024	0.0194055	0.0127993	0.0202312	0.021057	0.0222956	0.0235343	0.0177539	0.017341	0.0247729	0.0231214	0.0189926	0.0214699	0.0231214	0.0309661
	0	0	0	0	0	0.000212993	0	0	0	0	0.000425985	0.000212993	0.000212993	0.000425985	0.000212993	0.000425985	0.00212993	0.00170394	0.00340788	0.00447284	0.0057508	0.00681576	0.00511182	0.0132055	0.0129925	0.0204473	0.0191693	0.0244941	0.0244941	0.0268371	0.0330138	0.0315229	0.0434505	0.0406816	0.0421725	0.0381257	0.0355698	0.0372737	0.0359957	0.028967	0.0317359	0.028328	0.0315229	0.0242812	0.0225772	0.0247071	0.0240682	0.0210863	0.0270501
	0	0	0	0.000117082	0	0	0	0.000234165	0	0	0.000585412	0.000234165	0.000351247	0.000468329	0.000936658	0.000585412	0.00163915	0.00175623	0.0019904	0.0019904	0.00456621	0.00480037	0.00515162	0.0092495	0.0114741	0.0125278	0.0138157	0.0147524	0.0201382	0.0257581	0.0268118	0.0337197	0.0339539	0.0379347	0.0439059	0.0435546	0.0396909	0.048355	0.04414	0.0428521	0.039808	0.0393397	0.0366468	0.0399251	0.0377005	0.0313781	0.0319635	0.0309097	0.0290364
	0	0	0	0	0	0.000104112	0	0	0.000104112	0	0	0	0.000104112	0.000104112	0	0	0.000104112	0.000104112	0.00041645	0.000728787	0.0016658	0.00176991	0.0016658	0.00322749	0.0058303	0.00812077	0.0108277	0.0144716	0.0190526	0.0217595	0.0263404	0.0347736	0.0446642	0.0482041	0.050911	0.0545549	0.0539302	0.0590318	0.0562207	0.0497657	0.0485164	0.0457054	0.0437272	0.0374805	0.0362311	0.0332119	0.0337324	0.0276939	0.0218636
	0.00036245	0.00036245	0.00036245	0.00036245	0	0	0	0.00036245	0.0007249	0.00036245	0	0.00036245	0.0007249	0.00108735	0.00036245	0.00036245	0.00036245	0.00036245	0.00036245	0.00108735	0.0021747	0.00036245	0.00181225	0.00253715	0.00108735	0.0014498	0.0036245	0.00326205	0.00543675	0.0043494	0.007249	0.0105111	0.007249	0.0108735	0.0159478	0.0130482	0.0163103	0.0246466	0.0250091	0.0264589	0.0231968	0.0206597	0.0308083	0.0235593	0.0239217	0.0282711	0.0268213	0.0315332	0.036245
	0	0.00024667	0	0.00024667	0	0.00049334	0	0.00098668	0.00098668	0.00049334	0.00049334	0.00049334	0.00074001	0.00123335	0.00148002	0.00222003	0.00592008	0.00518007	0.00592008	0.00789344	0.0101135	0.0115935	0.0155402	0.0145535	0.0170202	0.0106068	0.0150469	0.0157869	0.0113468	0.0155402	0.0133202	0.0145535	0.0143069	0.0135668	0.0140602	0.0170202	0.0145535	0.0150469	0.0148002	0.0138135	0.0143069	0.0150469	0.0162802	0.0103601	0.0157869	0.0155402	0.0125802	0.0128268	0.0157869
	8.76347e-05	0.000350539	8.76347e-05	0.000175269	0.000788713	0.000876347	0.000876347	0.000701078	0.00131452	0.00306722	0.00885111	0.0105162	0.0124441	0.020156	0.0270791	0.0269915	0.0263781	0.0276049	0.0310227	0.0318114	0.031899	0.0324249	0.0351415	0.0309351	0.0331259	0.0351415	0.0294453	0.0278678	0.026641	0.0269915	0.0249759	0.0232232	0.0213829	0.0148979	0.0195425	0.0159495	0.0150732	0.0134081	0.0116554	0.012006	0.0103409	0.00850057	0.00911401	0.00963982	0.00946455	0.00815003	0.00753659	0.00893874	0.0106038
	0.0002457	0.000614251	0.0004914	0.0004914	0.0002457	0.000614251	0.0004914	0.000737101	0.000737101	0.000982801	0.00012285	0.00036855	0.0004914	0.000737101	0.0014742	0.0012285	0.00135135	0.000982801	0.000982801	0.0014742	0.0022113	0.00159705	0.0014742	0.00208845	0.00429975	0.0039312	0.0046683	0.00565111	0.00675676	0.00577396	0.00933661	0.0120393	0.0140049	0.0143735	0.0154791	0.017199	0.017199	0.0195332	0.0179361	0.0191646	0.0211302	0.0243243	0.0239558	0.0234644	0.0216216	0.029484	0.0242015	0.0312039	0.031941
	0	0	0	0.000206825	0	0	0	0	0	0	0.000206825	0	0	0.000206825	0.000206825	0	0	0.000206825	0.000206825	0.00041365	0.00041365	0.00041365	0.00103413	0.0016546	0.0016546	0.00186143	0.0016546	0.00392968	0.00496381	0.00682523	0.00620476	0.00930714	0.00868666	0.0115822	0.0128232	0.0111686	0.0157187	0.0157187	0.0161324	0.0163392	0.0215098	0.0223371	0.022544	0.0266805	0.0270941	0.0264736	0.0229576	0.0262668	0.0279214
	0	0	0	0	0	0	0	0	0	0.000222891	0.000222891	0.000780118	0.000334336	0.00501505	0.00679817	0.0073554	0.0238493	0.0287529	0.0386716	0.0436866	0.050039	0.052045	0.0508191	0.0464728	0.0481444	0.0419035	0.036777	0.0364427	0.0334336	0.0270812	0.027527	0.0234035	0.0210632	0.0196144	0.0166054	0.0141536	0.0149337	0.0131506	0.0121476	0.00958431	0.00746684	0.00768974	0.00579516	0.00568372	0.00479215	0.00445782	0.00445782	0.00356625	0.00334336
	0	0	0	0	0	3.38078e-05	3.38078e-05	0	3.38078e-05	0.000135231	0.00060854	0.000507117	0.000709963	0.0013185	0.00250177	0.00280604	0.00530782	0.00672775	0.0103114	0.0110551	0.0181886	0.0203185	0.0237331	0.0297508	0.0331992	0.036749	0.0412455	0.0423949	0.0440177	0.043612	0.0442882	0.0416512	0.0411102	0.0391832	0.0370195	0.0361405	0.033064	0.0308665	0.0303594	0.0273505	0.0253558	0.0211975	0.0189662	0.0182562	0.0167687	0.0161939	0.0150106	0.0133879	0.0129484
	0	0	0	0	0	0	0	0.000114351	0	0.000114351	0	0	0	0	0.000114351	0.000114351	0.000800457	0.000686106	0.00285878	0.00377358	0.00434534	0.00434534	0.00891938	0.0139508	0.0148656	0.0208119	0.0211549	0.0279017	0.0290452	0.0296169	0.0304174	0.0290452	0.0314465	0.0290452	0.0307604	0.0308748	0.0272156	0.0296169	0.0291595	0.0245855	0.0213836	0.0243568	0.0243568	0.0188679	0.0221841	0.0157804	0.0180675	0.0205832	0.0187536
	0.000330907	0	0	0.000330907	0	0.000330907	0.000661813	0	0.000661813	0.000330907	0.000330907	0.00099272	0.000330907	0	0	0.000330907	0.000661813	0.00099272	0.00132363	0.00165453	0.00231635	0.00198544	0.00165453	0.00562541	0.00430179	0.0049636	0.00595632	0.00628723	0.00794176	0.00761085	0.0122435	0.00926539	0.00661813	0.0102581	0.0099272	0.010589	0.0145599	0.0172071	0.0208471	0.0152217	0.0125745	0.0165453	0.0175381	0.0148908	0.0181999	0.0165453	0.021178	0.0155526	0.0241562
	0	0.00010694	0	0.00010694	0	0.00010694	0.00010694	0.000213881	0	0.00010694	0	0.00010694	0.00010694	0.00010694	0.00010694	0	0.000213881	0.000213881	0.000427762	0.000320821	0.000962464	0.00117634	0.0010694	0.00117634	0.00139023	0.00213881	0.00310127	0.00427762	0.00470538	0.00598866	0.00481232	0.008983	0.00866218	0.00823441	0.0105871	0.0105871	0.0117634	0.0153994	0.0142231	0.0160411	0.0140092	0.016148	0.0160411	0.017966	0.0162549	0.0211742	0.0190354	0.0236338	0.0265212
	0	3.04062e-05	9.12187e-05	3.04062e-05	0.00273656	0.004865	0.00574678	0.00623328	0.00714546	0.00827049	0.0142301	0.0171187	0.0182741	0.0194296	0.021254	0.0214364	0.020585	0.0221661	0.0201897	0.0197032	0.0193992	0.0192167	0.0196728	0.021406	0.0227743	0.0221053	0.0222878	0.0234432	0.0217709	0.0222574	0.0228655	0.0214972	0.0229263	0.0212844	0.0203418	0.0195512	0.0178485	0.0178789	0.016541	0.0179701	0.0164194	0.0145038	0.0147774	0.0128314	0.014443	0.0133179	0.0141693	0.0139869	0.0144734
	0	0.000164168	0.000109445	5.47226e-05	0.000273613	0.000328335	0.000547226	0.000328335	0.00043778	0.000328335	0.000383058	0.000164168	0.000492503	0.000601948	0.000273613	0.000383058	0.000656671	0.000601948	0.000875561	0.00109445	0.00153223	0.00131334	0.00175112	0.00235307	0.00410419	0.00514392	0.00771588	0.0105615	0.0166904	0.0193171	0.0245157	0.0308635	0.0338733	0.0373755	0.043395	0.04438	0.0452008	0.04438	0.042793	0.0442705	0.043778	0.0419722	0.0381963	0.0375944	0.0337638	0.0328883	0.0298785	0.027416	0.0251177
	0	0	0	0	0	8.62218e-05	0	0	0	0	0	0	0	0	0	0	0	0	0	0	0	0	0	0	0	8.62218e-05	8.62218e-05	8.62218e-05	0.000258665	0.000603552	0.000603552	0.00137955	0.0027591	0.00465598	0.00655285	0.00982928	0.0152613	0.0215554	0.0251768	0.0298327	0.0378514	0.0424211	0.0436282	0.0414727	0.0380238	0.0400931	0.0413002	0.0439731	0.04199
	0	0	0	0	0	0	0	0	5.6292e-05	0	0.000197022	0.00014073	0.00028146	0.000900673	0.00101326	0.00109769	0.00267387	0.00365898	0.00503814	0.00571364	0.0088097	0.0118213	0.0150863	0.0199274	0.0258943	0.0304258	0.0349574	0.0384756	0.0446677	0.0488896	0.0501281	0.0505503	0.0473135	0.0455403	0.0441611	0.0390385	0.0350981	0.0336063	0.0299755	0.0283993	0.0243182	0.0232768	0.0212502	0.0228827	0.0224605	0.0217006	0.0203214	0.0184356	0.0172535
	0	0	0	2.35988e-05	2.35988e-05	0	2.35988e-05	0	0	4.71976e-05	2.35988e-05	0	4.71976e-05	0.000117994	0	7.07965e-05	0.000165192	4.71976e-05	9.43953e-05	0.000330383	0.000589971	0.00101475	0.000967552	0.00226549	0.00309145	0.00460177	0.00566372	0.00842478	0.0102183	0.0137581	0.0186431	0.0250855	0.0310324	0.0383481	0.0436342	0.04741	0.056826	0.0602714	0.0582419	0.0628437	0.0557168	0.0549853	0.048944	0.0457817	0.0403776	0.0364366	0.0322596	0.028885	0.0246372
	7.43882e-05	0	0	7.43882e-05	0.000223164	0.000148776	0.000223164	0.000148776	0.000148776	7.43882e-05	7.43882e-05	0.000297553	0.000223164	0.000148776	0.000148776	0.000297553	7.43882e-05	0.000446329	0.000371941	0.000446329	0.000371941	0.000446329	0.000669493	0.00104143	0.00156215	0.00171093	0.00297553	0.00394257	0.00632299	0.00766198	0.0109351	0.0135386	0.0168861	0.0209775	0.0213494	0.0281187	0.0265566	0.0258127	0.0279699	0.0292345	0.0273748	0.0274492	0.0265566	0.0265566	0.0269285	0.0282675	0.0299784	0.0278212	0.0315406
	9.45984e-05	0	0.000378394	0	0.000283795	0.000567591	0.000189197	0.00104058	0.000283795	0.000472992	0.000378394	0.000567591	0.000378394	0.000378394	0.000378394	0.000756787	0.00132438	0.00255416	0.00264876	0.00359474	0.00340554	0.00472992	0.00510832	0.00539211	0.00681109	0.00889225	0.0108788	0.00955444	0.0127708	0.0157033	0.0166493	0.0213792	0.02119	0.023555	0.0262984	0.0297985	0.0267714	0.0281903	0.0276227	0.0282849	0.0270552	0.0271497	0.0269606	0.0239334	0.0224198	0.0234604	0.0227036	0.0244064	0.0192981
	0	0	0	0	0	0	0	0	0	0.000164042	0.000164042	0.000492126	0	0.000164042	0.000656168	0.000164042	0.00180446	0.00213255	0.00278871	0.00524934	0.00574147	0.00672572	0.00606955	0.0082021	0.00836614	0.00967848	0.00705381	0.00902231	0.00836614	0.0137795	0.0082021	0.0127953	0.0132874	0.0134514	0.0136155	0.0137795	0.0164042	0.0164042	0.0159121	0.0185367	0.0164042	0.0191929	0.0183727	0.0173885	0.0183727	0.0190289	0.0241142	0.0244423	0.0249344
	0	0	0.000108378	0	0.000108378	0	0	0	0.000108378	0	0	0	0	0	0.000108378	0.000325133	0.00119215	0.00151729	0.00270944	0.00357646	0.00585239	0.0062859	0.00845345	0.00877858	0.0104042	0.0118132	0.010621	0.0132221	0.0131137	0.0174488	0.0157148	0.0176655	0.0176655	0.0211336	0.0191828	0.0192912	0.0174488	0.0185326	0.0186409	0.0189661	0.0199415	0.0197247	0.0164734	0.0190745	0.0171237	0.0209169	0.0205917	0.0235179	0.0208085
	0.000331565	0.000165782	0.000165782	0.000165782	0	0.000331565	0.000331565	0.000828912	0.000331565	0.000994695	0.000165782	0.000497347	0.000828912	0.00116048	0.00149204	0.000994695	0.00232095	0.000994695	0.00149204	0.00248674	0.00265252	0.00397878	0.00298408	0.00331565	0.00348143	0.0056366	0.00464191	0.00530504	0.00878647	0.00878647	0.00779178	0.00862069	0.00911804	0.00961538	0.0135942	0.0122679	0.0134284	0.0116048	0.0155836	0.0157493	0.0170756	0.0200597	0.0177387	0.0145889	0.0188992	0.0210544	0.0213859	0.022878	0.0232095
	0	0	0	0.000283366	0	0	0	0	0	0	0.000283366	0	0.000283366	0.000283366	0.000283366	0	0.000283366	0.00198356	0.000283366	0.00141683	0.00113347	0.0017002	0.0017002	0.0017002	0.0034004	0.00396713	0.0051006	0.00311703	0.00311703	0.00453386	0.0051006	0.00396713	0.00538396	0.00538396	0.0051006	0.0042505	0.00765089	0.00935109	0.00566733	0.00793426	0.00991782	0.00963446	0.0119014	0.0141683	0.0147351	0.020119	0.0130349	0.0141683	0.0209691
	0	0	0	0	0	0	0	0.000358873	0.000358873	0.000179437	0	0	0.000358873	0.000179437	0	0.000358873	0.000358873	0.00125606	0.00251211	0.00233268	0.00610084	0.00466535	0.00663915	0.00556253	0.00843352	0.00951014	0.0113045	0.01274	0.0100484	0.0138166	0.0172259	0.015611	0.0148932	0.016867	0.0161493	0.0186614	0.0175848	0.018482	0.0183025	0.0172259	0.0204558	0.0206352	0.019738	0.0166876	0.0220707	0.0215324	0.019738	0.0227884	0.0245828
	0	0	0	0	0	0	0	0	0	0.000109278	0.000109278	0.000109278	0	0.000218555	0.000218555	0.000218555	0.001967	0.001967	0.00415255	0.00437111	0.00622883	0.0083051	0.00972571	0.0092886	0.0124577	0.0112556	0.0142061	0.0161731	0.0165009	0.0185772	0.0197793	0.0186865	0.0201071	0.0237133	0.0227298	0.0201071	0.0211999	0.0190143	0.0207628	0.0207628	0.0167195	0.0195607	0.0195607	0.0195607	0.01967	0.0172659	0.0203256	0.0213091	0.0198885
	0	0	0	0	0.000290208	0.000116083	5.80417e-05	0.000232167	0.000232167	0.000812583	0.00464333	0.00516571	0.00563004	0.0115503	0.0158454	0.0174705	0.019444	0.0221139	0.0228684	0.0229265	0.0235069	0.025016	0.0262348	0.0254803	0.0282663	0.0275118	0.0304719	0.0283243	0.0258866	0.0258285	0.0259446	0.0215335	0.022346	0.0226943	0.019444	0.0168901	0.015381	0.0138139	0.0133496	0.0121888	0.00841604	0.00708108	0.008358	0.00713913	0.00719717	0.00859017	0.0105636	0.0116083	0.0142783
	0	0	0	0	0	0	0	0	0	0	0.000568505	0	0.000568505	0.00113701	0.00397953	0.00397953	0.00682206	0.00682206	0.00682206	0.0102331	0.0125071	0.0113701	0.0102331	0.0159181	0.0108016	0.0170551	0.0119386	0.0136441	0.0102331	0.0147811	0.0119386	0.0119386	0.0176236	0.0108016	0.00795907	0.0125071	0.0108016	0.0102331	0.00739056	0.0108016	0.00909608	0.0130756	0.00966458	0.0108016	0.0136441	0.0119386	0.0113701	0.00852757	0.0136441
	0	0	0	0	0.000170039	0	0	0	0.000170039	0	0	0.000170039	0.000170039	0.000170039	0.000510117	0.000510117	0.000170039	0.000850196	0.00170039	0.00102023	0.00255059	0.00340078	0.00510117	0.00629145	0.00459106	0.00680156	0.00765176	0.0078218	0.0102023	0.0137732	0.0120728	0.0161537	0.0195545	0.0147934	0.0227852	0.021765	0.0238055	0.0200646	0.021595	0.0234654	0.021595	0.0212549	0.0232954	0.0198946	0.0212549	0.0209148	0.0209148	0.0188743	0.0178541
	0	0.000317965	0	0.00063593	0	0.000953895	0.000953895	0.00063593	0.00063593	0.000953895	0	0.000953895	0.00063593	0.00158983	0.00254372	0.00222576	0.00476948	0.00604134	0.00985692	0.00858506	0.0111288	0.0101749	0.0108108	0.0130366	0.0120827	0.0104928	0.00922099	0.0108108	0.0108108	0.0117647	0.0143084	0.0168521	0.0130366	0.0143084	0.00890302	0.0165342	0.0133545	0.0117647	0.0136725	0.00985692	0.0120827	0.0133545	0.0130366	0.0139905	0.0130366	0.0136725	0.0133545	0.0162162	0.0146264
	0	0	0	0	0	0	0	0.000504541	0	0	0	0.000504541	0.00100908	0.00151362	0.00302725	0.00353179	0.00655903	0.00807265	0.012109	0.0126135	0.012109	0.0181635	0.0131181	0.0166498	0.0141271	0.0151362	0.0161453	0.0126135	0.0131181	0.0100908	0.0105954	0.00958628	0.0116044	0.0126135	0.0146317	0.0146317	0.0136226	0.00908174	0.0110999	0.00958628	0.00908174	0.0105954	0.00756811	0.00908174	0.0100908	0.0116044	0.00857719	0.0131181	0.0126135
	0.000485201	0.000485201	0	0	0.000485201	0	0.000485201	0.000485201	0.000485201	0.000970403	0	0.000970403	0.000970403	0.0014556	0.000970403	0.000485201	0.00630762	0.00339641	0.00873362	0.00727802	0.00776322	0.00873362	0.0131004	0.0160116	0.0106744	0.0155264	0.0111596	0.0194081	0.0164968	0.0135856	0.016982	0.014556	0.0116448	0.0101892	0.00921883	0.0116448	0.0150412	0.0140708	0.00970403	0.01213	0.0150412	0.0106744	0.0174672	0.01213	0.0155264	0.0106744	0.014556	0.0164968	0.0126152
	0	0	0	0	0	0	0.000617665	0.000411777	0.000617665	0.000617665	0.000205888	0.000411777	0.000411777	0.000205888	0.00102944	0.00123533	0.00205888	0.00329421	0.00597076	0.00782376	0.00967676	0.00967676	0.0119415	0.0131769	0.0123533	0.0135886	0.012971	0.0162652	0.0172946	0.0119415	0.014824	0.014824	0.0156475	0.0175005	0.0160593	0.0172946	0.0181182	0.0152357	0.01853	0.0164711	0.0135886	0.0183241	0.0187358	0.0232654	0.0193535	0.0220301	0.0191476	0.0224418	0.0234713
	0	0	0	0	0	0.000193311	0.000193311	0.000386623	0.000386623	0.000579934	0.000193311	0.000966557	0.000193311	0.000966557	0.000773246	0.000773246	0.00154649	0.00251305	0.00347961	0.00270636	0.00270636	0.00444616	0.00637928	0.00483279	0.00637928	0.00889233	0.0067659	0.00831239	0.00773246	0.00753915	0.00753915	0.00947226	0.00869901	0.00792577	0.0102455	0.0104388	0.011792	0.011792	0.0129519	0.0141117	0.0121786	0.014885	0.0189445	0.0189445	0.0222308	0.0214576	0.0315098	0.0295766	0.0315098
	0.000419913	0.000326599	0.000349928	0.000349928	0.000979798	0.000909812	0.00107311	0.00151635	0.0014697	0.00160967	0.00165632	0.00214622	0.00198292	0.00277609	0.00293939	0.00305604	0.0046657	0.00522559	0.00765175	0.00821164	0.00968133	0.011151	0.0122241	0.0138805	0.0150469	0.0157234	0.0183129	0.0180329	0.0201792	0.0209023	0.0233285	0.0237018	0.0256614	0.0261279	0.0278076	0.030887	0.0301638	0.0306303	0.0303271	0.0316801	0.0319367	0.0317501	0.0312602	0.0303737	0.0325899	0.0298605	0.0290907	0.030537	0.0289507
	4.68713e-05	0.000140614	0.000187485	0.000140614	0.000187485	0.000281228	0.000234357	0.000281228	0.000421842	0.000515585	0.000421842	0.000234357	0.000515585	0.000562456	0.000515585	0.000656199	0.000562456	0.00126553	0.000890555	0.00159363	0.00159363	0.0019686	0.00253105	0.00299977	0.00299977	0.00384345	0.00445278	0.00623389	0.00764003	0.00829623	0.0106867	0.0119053	0.0148113	0.0169206	0.0193579	0.0199203	0.0210452	0.0254511	0.0246543	0.027326	0.0273729	0.0264354	0.0316382	0.028404	0.0316382	0.0287321	0.0321537	0.0337474	0.0323412
	6.56901e-05	0.00019707	0.00026276	0.00019707	0.00013138	0.00032845	0.000459831	0.000656901	0.000525521	0.000853971	0.000853971	0.000919661	0.00105104	0.000722591	0.000919661	0.00124811	0.0013138	0.00137949	0.0019707	0.00183932	0.00223346	0.00315312	0.00505814	0.00374433	0.00453262	0.0053209	0.00604349	0.00643763	0.00945937	0.010182	0.0124811	0.0127439	0.0127439	0.0174736	0.0196413	0.0182618	0.0193786	0.0202325	0.021415	0.0246995	0.0227288	0.0232543	0.0245681	0.02332	0.0249622	0.0243053	0.0261446	0.0275898	0.028181
	0.000172354	0	0	0	0	0	0	0	0	0	0	0.000172354	0.000517063	0	0	0	0.000517063	0.000344709	0.000344709	0.00103413	0.000344709	0.00155119	0.00155119	0.00120648	0.00206825	0.00206825	0.00172354	0.00258532	0.00258532	0.00224061	0.0037918	0.00258532	0.00396415	0.00706653	0.00517063	0.00689417	0.00741124	0.00930714	0.00758359	0.0101689	0.0113754	0.0113754	0.00999655	0.0122372	0.0153395	0.0144778	0.0170631	0.0175801	0.018959
	0	0	0	0	0	0	0	9.32401e-05	0	9.32401e-05	9.32401e-05	0	9.32401e-05	0.00111888	0.000745921	0.00130536	0.00317016	0.0037296	0.00344988	0.00503497	0.00522145	0.00596737	0.00634033	0.00764569	0.00671329	0.00811189	0.00932401	0.00839161	0.00783217	0.00801865	0.0101632	0.0102564	0.00979021	0.0128671	0.0110956	0.0131469	0.0133333	0.0131469	0.0141725	0.0127739	0.0142657	0.0165035	0.0160373	0.0179021	0.016317	0.0202331	0.0210723	0.0240559	0.0241492
	9.71723e-05	0	0	0	0	0	0.000194345	9.71723e-05	0.000194345	0.000194345	0	0.000194345	0.000194345	0.000194345	9.71723e-05	0.000485861	0.000388689	0.000485861	0.0017491	0.00136041	0.00165193	0.00194345	0.00320669	0.00320669	0.0045671	0.00485861	0.00621903	0.00641337	0.00942571	0.0098144	0.0120494	0.0110776	0.01409	0.0158391	0.0187543	0.0193373	0.0171023	0.0187543	0.0212807	0.0222525	0.0232242	0.0255563	0.0251676	0.0236129	0.0282771	0.0235157	0.0238072	0.0274998	0.0280828
	0	0.000112625	0.000112625	0.000225251	0	0	0.000337876	0.000225251	0	0.000225251	0.000112625	0.000337876	0.000225251	0.000337876	0.000225251	0.000112625	0.000337876	0.000450501	0.000450501	0.000901002	0.00146413	0.0013515	0.00225251	0.00281563	0.00473026	0.00371663	0.00360401	0.00563126	0.00574389	0.00743327	0.00732064	0.00957315	0.0100237	0.010812	0.0105868	0.0116004	0.0119383	0.0138529	0.011713	0.0149792	0.013515	0.015317	0.0143034	0.0140782	0.016218	0.0168938	0.0168938	0.0183579	0.0212862
	0	0	0	0	0	0	0	0	0	0.000115327	0	0.000230654	0	0	0.000230654	0.000345981	0.000461308	0.000691962	0.000922616	0.00184523	0.00288317	0.00276785	0.00622766	0.00634298	0.005997	0.0103794	0.0109561	0.01234	0.0118787	0.0134933	0.0153385	0.018683	0.018337	0.0177604	0.0217968	0.0196056	0.0187983	0.0222581	0.0208742	0.0221428	0.0215661	0.0223734	0.0196056	0.0212202	0.0208742	0.0220274	0.0237574	0.0235267	0.0237574
	8.34446e-05	0.000166889	8.34446e-05	8.34446e-05	0.000584112	0.000751001	0.000917891	0.000751001	0.000917891	0.000834446	0.000834446	0.000584112	0.00116822	0.000917891	0.000751001	0.000834446	0.00141856	0.00125167	0.00183578	0.00208611	0.00275367	0.00325434	0.00383845	0.00367156	0.00408879	0.0039219	0.00517356	0.00634179	0.00759346	0.00700935	0.00734312	0.00967957	0.00867824	0.00884513	0.0110147	0.0131008	0.0140187	0.0146862	0.0139352	0.018024	0.0166055	0.0214453	0.0186916	0.0215287	0.0214453	0.0206943	0.023281	0.0249499	0.0280374
	0	0	0.000240674	0	0.000240674	0	0.000240674	0	0.000240674	0.000240674	0	0	0	0.000481348	0.00120337	0.00144404	0.00144404	0.00192539	0.00312876	0.00601685	0.00577617	0.00649819	0.00601685	0.00962696	0.00649819	0.00914561	0.0113117	0.012515	0.0101083	0.011071	0.00890493	0.0132371	0.0146811	0.0149218	0.0127557	0.0122744	0.0154031	0.0163658	0.0134777	0.0105897	0.0156438	0.0120337	0.0127557	0.0122744	0.0151625	0.0139591	0.0173285	0.0122744	0.0175692
	0	0	0	0	0	0	0	0	0	0	0	0	0	0	0	0	0	0	0.000146972	0.000293945	0.000881834	0.00102881	0.000734862	0.0016167	0.00132275	0.00191064	0.00235156	0.00220459	0.0026455	0.00455614	0.00529101	0.0042622	0.00646678	0.00499706	0.00984715	0.00881834	0.0101411	0.0142563	0.0133745	0.0176367	0.0167549	0.0191064	0.0201352	0.0249853	0.0236626	0.0227807	0.0246914	0.0246914	0.0288066
	4.58568e-05	0	9.17137e-05	9.17137e-05	4.58568e-05	4.58568e-05	0.000320998	0.000183427	0.000183427	0.000229284	0.000183427	0.000412712	0.000275141	0.000366855	0.000550282	0.000779566	0.00110056	0.00165085	0.0026597	0.00398954	0.00421883	0.00453983	0.0060531	0.00733709	0.00940065	0.00999679	0.0112349	0.0123355	0.0142156	0.0151328	0.0159123	0.0178842	0.019535	0.0207731	0.0213234	0.0244417	0.0274682	0.0278351	0.0293025	0.0273765	0.0298987	0.0309992	0.0290274	0.0317329	0.0298528	0.0289357	0.0323749	0.0283395	0.0308158
	7.63475e-05	0.000152695	7.63475e-05	0.000229043	0.000381738	0.00030539	0.00030539	0.000534433	0.000381738	0.000381738	0.000152695	0.00030539	0.000534433	0.000458085	0.000458085	0.000229043	0.000534433	0.000763475	0.00106887	0.00137426	0.00137426	0.0016033	0.00389372	0.00389372	0.00412277	0.0062605	0.00710032	0.0101542	0.010765	0.00794014	0.0124446	0.0132081	0.0143533	0.0180944	0.0164911	0.017789	0.0206902	0.0203848	0.0196213	0.0233623	0.023057	0.0240495	0.0251183	0.0224462	0.023057	0.0248893	0.0272561	0.0254237	0.0248893
	0	0	0	0.000205973	0.000102987	0.000205973	0.000102987	0	0.00030896	0.00030896	0	0.00030896	0.000411946	0.000205973	0.000102987	0.000205973	0.00030896	0.000514933	0.000823893	0.000514933	0.000823893	0.00164779	0.0015448	0.00216272	0.00144181	0.00267765	0.00298661	0.00484037	0.00566426	0.00525232	0.00700309	0.0100927	0.0126674	0.0142122	0.0142122	0.0188465	0.0187436	0.0217302	0.0242019	0.0271885	0.0267765	0.0257467	0.0271885	0.0291452	0.0290422	0.0291452	0.0274974	0.0289392	0.0257467
	7.25268e-05	0.000145054	7.25268e-05	0.000145054	0.000217581	0.000507688	7.25268e-05	0.000290107	0.000435161	0.000580215	0.000507688	0.000725268	0.000217581	0.000507688	0.000580215	0.0010879	0.00137801	0.00195822	0.00282855	0.00384392	0.00442414	0.0037714	0.00514941	0.00696258	0.00812301	0.00906585	0.00913838	0.0125471	0.0127647	0.0137076	0.0155933	0.0177691	0.017624	0.0171163	0.0205976	0.0234987	0.0222657	0.0236437	0.0236437	0.0238613	0.025747	0.0250943	0.0253844	0.0237888	0.0240064	0.0252393	0.0249492	0.0239339	0.0255294
	0	0	0	0	0	0	0	0	0	0	0	0	0	0	0	5.3042e-05	5.3042e-05	0.000159126	0.000636503	0.00111388	0.00143213	0.00222776	0.00275818	0.00551636	0.0082215	0.00965364	0.0125709	0.0185116	0.0231793	0.029067	0.0339469	0.0365989	0.036705	0.0351668	0.0311356	0.0293852	0.0280592	0.0232324	0.0193073	0.0184586	0.0153822	0.0124118	0.0120936	0.0110327	0.0123588	0.0140031	0.0171856	0.0212168	0.0247706
	0	0	0.00012276	0.000245519	0.000245519	0.000491039	0.000245519	0.000245519	0.000245519	0.000368279	0.000491039	0.000736558	0.000368279	0.00110484	0.000982077	0.00257795	0.00270071	0.00478763	0.00380555	0.00466487	0.00417383	0.00687454	0.0069973	0.0063835	0.00945249	0.00834766	0.00859317	0.00932973	0.0103118	0.0120304	0.0128898	0.0116622	0.0123987	0.015345	0.012767	0.0143629	0.0164498	0.0160815	0.0157132	0.0166953	0.0155905	0.0168181	0.0185367	0.0184139	0.0171863	0.0196415	0.0192733	0.0207464	0.0234471
	0	8.74088e-05	8.74088e-05	4.37044e-05	0.000174818	8.74088e-05	0.000393339	0.000262226	0.000262226	0.000305931	0.000131113	0.000218522	0.000218522	0.000349635	0.000262226	0.000349635	0.000655566	0.000437044	0.000786679	0.000786679	0.00139854	0.00152965	0.00174818	0.00310301	0.0039771	0.00441414	0.00581268	0.00782308	0.00944015	0.0104453	0.0126306	0.0155151	0.0167825	0.019667	0.02277	0.0273152	0.028976	0.0295442	0.0317731	0.0340457	0.035182	0.0374547	0.0354006	0.0351383	0.0326035	0.0367117	0.0342205	0.0326035	0.0307242
	0	0	0	6.85542e-05	0	0	0	0	0	0	0	0	0	6.85542e-05	0.000137108	0.000274217	0.00171385	0.00185096	0.00418181	0.00610132	0.00856927	0.0098718	0.0103517	0.0123398	0.0139851	0.0133681	0.0144649	0.0160417	0.012614	0.0170014	0.0155618	0.0183725	0.0152876	0.0153561	0.0143278	0.0152876	0.0156989	0.0159731	0.0142593	0.0137108	0.0148077	0.0136423	0.0184411	0.0159731	0.015219	0.0184411	0.0194694	0.0208405	0.0198122
	0.000192271	0.000192271	0.000192271	0	0.000576812	0.000961354	0.000576812	0.000384541	0.0013459	0.0013459	0.00153817	0.000961354	0.000961354	0.00153817	0.00192271	0.00153817	0.00480677	0.00519131	0.00730629	0.0107672	0.0123053	0.0209575	0.0209575	0.023457	0.0294174	0.0267256	0.0267256	0.0257643	0.0253797	0.0203807	0.0224957	0.020573	0.0232648	0.0219189	0.0194193	0.016343	0.0180734	0.0165353	0.0157662	0.0159585	0.0159585	0.0128821	0.0138435	0.0128821	0.0159585	0.00961354	0.00961354	0.0103826	0.0126899
	0	0	0	0	0	0	0	0	0	0	0.00187178	0.00187178	0.00140384	0.00701919	0.016846	0.0219934	0.0276088	0.0233973	0.0229293	0.0369677	0.0290126	0.026205	0.0248011	0.0266729	0.0276088	0.0163781	0.017314	0.0135704	0.0154422	0.00982686	0.0116986	0.00889097	0.00374357	0.00655124	0.00935891	0.00935891	0.00421151	0.00748713	0.00280767	0.0051474	0.00701919	0.00561535	0.00608329	0.00421151	0.00421151	0.00842302	0.00608329	0.00327562	0.00795508
	7.1144e-05	0.000142288	0.000142288	0.000142288	0.000284576	0.00035572	0.000284576	0.000426864	0.000213432	0.00035572	0.00071144	0.000996016	0.00156517	0.00426864	0.00626067	0.00583381	0.00967558	0.0118099	0.0155805	0.018284	0.0179994	0.0183552	0.020774	0.0212721	0.0212721	0.0234064	0.0226238	0.026679	0.0243312	0.0221969	0.0246158	0.0231929	0.0256118	0.0238332	0.0226949	0.0234064	0.0249004	0.0195646	0.0226238	0.0204183	0.0203472	0.0176437	0.018782	0.0174303	0.017786	0.0163631	0.0161497	0.0157228	0.0170034
	0.000379363	0.000189681	0	0.000189681	0.000189681	0.000189681	0	0.000189681	0.000379363	0	0.00113809	0.000189681	0.000379363	0.00151745	0.000948407	0.00151745	0.00227618	0.00227618	0.00227618	0.00246586	0.00341426	0.00284522	0.00455235	0.0051214	0.00398331	0.00682853	0.00550076	0.00663885	0.0081563	0.00720789	0.00644917	0.00701821	0.0100531	0.0104325	0.0111912	0.0136571	0.0138467	0.0121396	0.0123293	0.0128983	0.012519	0.0157436	0.0144158	0.0138467	0.0202959	0.0138467	0.0176404	0.0189681	0.0216237
	0	0.000235793	0	0	0	0.000471587	0.00141476	0.000471587	0.000471587	0.000471587	0.00070738	0.00141476	0.000943174	0.00165055	0.000943174	0.00141476	0.00400849	0.00589484	0.00448008	0.00943174	0.00990332	0.0113181	0.0134402	0.0127328	0.016034	0.0188635	0.0186277	0.0183919	0.0193351	0.0198066	0.0200424	0.0193351	0.0193351	0.0231078	0.0202782	0.0174487	0.014855	0.0174487	0.0186277	0.014855	0.013676	0.014855	0.0129686	0.0127328	0.0120255	0.0101391	0.0143834	0.0155624	0.0132044
	0	0	0	0	0.001	0.0005	0.001	0.001	0	0.0005	0.0005	0.0005	0.0025	0.0005	0.0015	0.001	0.004	0.003	0.006	0.0055	0.01	0.005	0.012	0.019	0.0155	0.0085	0.016	0.018	0.0165	0.0145	0.0135	0.0125	0.0135	0.0145	0.0125	0.009	0.0075	0.011	0.007	0.007	0.01	0.011	0.0055	0.007	0.004	0.0075	0.007	0.0085	0.012
	0	0	0	0	0	0	0	0	0	0	0	0	0	0	0	0	0	0.000492126	0.000492126	0.000492126	0.000984252	0.000984252	0.000984252	0.000984252	0.00295276	0.00147638	0.0019685	0.00393701	0.00246063	0.00541339	0.00344488	0.00344488	0.00492126	0.00836614	0.00688976	0.00836614	0.00836614	0.00688976	0.0108268	0.00984252	0.0108268	0.0137795	0.0147638	0.0182087	0.0211614	0.0226378	0.0211614	0.0255906	0.0246063
	0	0	0	0.000179986	0	0.000899928	0.000539957	0.000359971	0.000359971	0.000179986	0.000359971	0.000179986	0.000899928	0.000359971	0.000539957	0.000539957	0.00143988	0.000539957	0.000899928	0.00215983	0.00143988	0.00215983	0.00305976	0.00341973	0.00305976	0.00485961	0.00575954	0.00593952	0.00665947	0.00683945	0.00647948	0.011879	0.0115191	0.0113391	0.0106192	0.0147588	0.0131389	0.0163787	0.0156587	0.0176386	0.0210583	0.0187185	0.0190785	0.0223182	0.0223182	0.024478	0.024478	0.0284377	0.0264579
	0	0	0	0	0	0	0	0.000396668	0	0	0	0.000793336	0	0.00277668	0.00357001	0.00357001	0.00515668	0.00515668	0.00952003	0.0087267	0.0162634	0.0166601	0.0170567	0.0162634	0.0178501	0.0158667	0.0174534	0.0234034	0.0194367	0.0150734	0.0186434	0.0198334	0.0194367	0.0162634	0.0178501	0.0138834	0.0154701	0.0103134	0.0103134	0.0122967	0.0115034	0.0103134	0.00714002	0.0122967	0.01071	0.0099167	0.0115034	0.00952003	0.0103134
	0	0	0	0	0	0	0	0.000660939	0	0	0	0.000660939	0	0	0	0.000660939	0	0	0	0	0.000660939	0.00198282	0.00132188	0.000660939	0.00132188	0.00264375	0.00462657	0.00528751	0.00462657	0.00727032	0.00594845	0.0138797	0.00925314	0.00793126	0.010575	0.011236	0.0138797	0.0165235	0.0158625	0.02115	0.011236	0.0125578	0.010575	0.0085922	0.0125578	0.011236	0.00925314	0.0138797	0.010575
	0	0	0	0	0	0.00131796	0	0.000658979	0.000658979	0.00230643	0.00691928	0.00823723	0.00757825	0.00757825	0.00560132	0.00856672	0.00494234	0.00461285	0.00230643	0.0029654	0.00395387	0.00263591	0.00263591	0.00197694	0.00362438	0.00395387	0.00395387	0.00329489	0.00428336	0.00658979	0.00461285	0.00691928	0.00790774	0.0112026	0.0102142	0.0138386	0.0138386	0.0191104	0.0181219	0.0200988	0.0237232	0.0210873	0.0240527	0.0260297	0.0197694	0.0280066	0.0224053	0.0293245	0.0326194
	0	0	0	0	0	0	0	0	0	0	0	0	0	0	0	0.00482703	0.00402253	0.00402253	0.0112631	0.00965406	0.00884956	0.0120676	0.0128721	0.0120676	0.0128721	0.00884956	0.0136766	0.0128721	0.0112631	0.0112631	0.0104586	0.0152856	0.0160901	0.0104586	0.0112631	0.00965406	0.0168946	0.00724055	0.00965406	0.0120676	0.0120676	0.00563154	0.0112631	0.0120676	0.00884956	0.0104586	0.00884956	0.0120676	0.0112631
	0	0	0	0	0	0	0	0	0	0	0	0	0	0	0	0	0	0	0	0	0	0	0	0	0	0	0.000200884	0.000200884	0	0	0	0	0	0	0	0	0	0	0	0.000200884	0	0	0.000200884	0.000602652	0.00381679	0.0134592	0.0494174	0.107071	0.17055
	0	0.000505817	0	0	0	0.000505817	0	0.000252908	0.000505817	0.000252908	0.000252908	0.000252908	0.000252908	0.000252908	0.000252908	0.000758725	0.000758725	0.000758725	0.00252908	0.00202327	0.00328781	0.0060698	0.00404654	0.00505817	0.00784016	0.00986343	0.0131512	0.0151745	0.0144158	0.0171978	0.016439	0.0199798	0.0204856	0.0174507	0.0204856	0.0202327	0.0202327	0.019221	0.0189681	0.0212443	0.0177036	0.016439	0.0184623	0.0187152	0.0169449	0.016439	0.0144158	0.0159332	0.0197269
	0	0	0	0	0.000457038	0.000457038	0	0.00228519	0.00182815	0.00319927	0.00228519	0.00274223	0.00365631	0.00319927	0.00639854	0.00914077	0.00914077	0.00776965	0.0137112	0.0105119	0.0100548	0.0173675	0.0141682	0.0137112	0.0159963	0.0164534	0.0159963	0.0146252	0.011883	0.00868373	0.0127971	0.0141682	0.0109689	0.0109689	0.00776965	0.0150823	0.0105119	0.0137112	0.01234	0.0155393	0.01234	0.0159963	0.0164534	0.0127971	0.00914077	0.00914077	0.0164534	0.00959781	0.0146252
	0	0	0	0	0	0	0	0	0	0.000394867	0	0	0	0.000197433	0	0.000197433	0.000197433	0.00157947	0.0011846	0.00197433	0.0029615	0.00394867	0.00612043	0.00868707	0.00967423	0.00967423	0.0114511	0.0169793	0.017769	0.0155972	0.0209279	0.0230997	0.0221125	0.0221125	0.0264561	0.0244817	0.0248766	0.0240869	0.0230997	0.0221125	0.0227048	0.0215202	0.0246792	0.0229023	0.0201382	0.019151	0.0240869	0.0205331	0.019151
	0	0	0	0	0	0	0	0.000487329	0	0	0	0	0	0	0.00243665	0.00243665	0.000974659	0.00487329	0.00682261	0.00536062	0.00877193	0.00341131	0.00974659	0.00487329	0.00925926	0.0121832	0.00877193	0.00779727	0.00779727	0.0141326	0.00779727	0.0112086	0.00877193	0.0116959	0.0107212	0.0121832	0.00730994	0.00730994	0.0126706	0.00682261	0.00974659	0.00974659	0.0141326	0.0112086	0.0185185	0.0155945	0.0146199	0.0170565	0.0131579
	0	0	0	0	0.000455789	0	0	0	0	0.00136737	0.00820419	0.00455789	0.00638104	0.015041	0.0123063	0.0154968	0.0109389	0.00865998	0.015041	0.0159526	0.0127621	0.0136737	0.0141294	0.0182315	0.0159526	0.0154968	0.0177758	0.0209663	0.0218778	0.0136737	0.0209663	0.0218778	0.0200547	0.0164084	0.0100273	0.0205105	0.0145852	0.0136737	0.0145852	0.0109389	0.0164084	0.0141294	0.0109389	0.0109389	0.0123063	0.00729262	0.0109389	0.0100273	0.00865998
	0	0.000278009	0	0.000278009	0	0.000278009	0.000278009	0	0.000278009	0.000278009	0.00139005	0.000556019	0.000834028	0.00166806	0.00166806	0.00278009	0.00444815	0.00278009	0.00695024	0.00556019	0.00695024	0.00722825	0.00834028	0.00806227	0.0105644	0.0113984	0.00861829	0.0133445	0.00861829	0.0108424	0.0119544	0.0111204	0.0116764	0.0127884	0.0108424	0.0133445	0.0127884	0.00973033	0.0119544	0.00973033	0.00945232	0.0100083	0.0144565	0.0133445	0.0136225	0.0150125	0.0150125	0.0119544	0.0164026
	0	0	0	0.000613874	0.000613874	0	0	0.000613874	0	0	0	0.000613874	0	0.00184162	0.00429711	0	0.00368324	0.00798036	0.0122775	0.00982198	0.0141191	0.0202578	0.0178023	0.0257827	0.0153468	0.0331492	0.0282382	0.0282382	0.0251688	0.0313076	0.0208717	0.019644	0.0190301	0.0128913	0.0165746	0.0128913	0.0184162	0.0128913	0.00982198	0.0116636	0.00429711	0.0104359	0.00552486	0.00613874	0.00491099	0.00798036	0.00491099	0.00552486	0.00184162
	0	0	0	0	0	0.000181291	0	0	0	0	0.000181291	0	0.000181291	0	0	0	0.000725163	0.000543872	0.00108774	0.00235678	0.00217549	0.00235678	0.00290065	0.00344453	0.00253807	0.00634518	0.00489485	0.00616389	0.00580131	0.00797679	0.00707034	0.00906454	0.00924583	0.00924583	0.00815809	0.0101523	0.00960841	0.0126904	0.0132342	0.0137781	0.0152284	0.0170413	0.0183104	0.0175852	0.0152284	0.0217549	0.0222988	0.0237491	0.0279188
	0	0	0	0	0	0	0	0	0	0	0	0	0	0.000240732	0.000722195	0.000962927	0.00337025	0.00409244	0.00505537	0.00674049	0.00674049	0.0105922	0.0105922	0.0120366	0.0110737	0.0144439	0.0144439	0.0154068	0.0163698	0.017092	0.0175734	0.0214251	0.0223881	0.0214251	0.0235917	0.0202215	0.0173327	0.0166105	0.0175734	0.0216659	0.0182956	0.0175734	0.0166105	0.016129	0.0168512	0.0175734	0.0175734	0.0178142	0.0182956
	0	0	0	0	0	0	0	0	0	0	0	0	0	0.00105042	0.00210084	0.00105042	0.00840336	0.0105042	0.0115546	0.0157563	0.0189076	0.012605	0.0210084	0.0210084	0.0136555	0.0157563	0.0136555	0.0210084	0.012605	0.019958	0.0115546	0.0157563	0.012605	0.0136555	0.0115546	0.0157563	0.00945378	0.00840336	0.0136555	0.0136555	0.00945378	0.0105042	0.00630252	0.0105042	0.00735294	0.00315126	0.012605	0.00315126	0.0105042
	0.000163773	0.000163773	0	0.000327547	0	0	0.000163773	0.000163773	0	0.000163773	0.000327547	0.00114641	0.000655093	0.000655093	0.00147396	0.00196528	0.00163773	0.00229283	0.00229283	0.00229283	0.00262037	0.00180151	0.0049132	0.00360301	0.00360301	0.00376679	0.00229283	0.00524075	0.00458565	0.00425811	0.00474943	0.00753357	0.00835244	0.00949885	0.00999017	0.0127743	0.0155585	0.0181788	0.0222732	0.0226007	0.0270226	0.028169	0.0284966	0.0360301	0.0358664	0.0396331	0.0370128	0.0412709	0.0361939
	0	0	0	0	0	0	0	0	0	0	0.00107991	0	0.00107991	0.00539957	0.00323974	0.00323974	0.0237581	0.0161987	0.0183585	0.0183585	0.00647948	0.00647948	0.011879	0.00863931	0.00863931	0.00971922	0.0151188	0.0075594	0.00863931	0.0107991	0.00647948	0.00863931	0.011879	0.00539957	0.011879	0.00431965	0.00431965	0.0107991	0.00539957	0.00863931	0.00863931	0.0107991	0.00863931	0.011879	0.011879	0.0140389	0.012959	0.012959	0.0107991
	0	0	0	0.00100402	0	0	0	0	0	0	0	0	0.00200803	0	0.00301205	0.00100402	0.00301205	0.00301205	0.00301205	0.00301205	0.00702811	0.00702811	0.00803213	0.0130522	0.00301205	0.0100402	0.00702811	0.0110442	0.0110442	0.0140562	0.0160643	0.0180723	0.0130522	0.0170683	0.0220884	0.0180723	0.0130522	0.0140562	0.0130522	0.00903614	0.0100402	0.0140562	0.0130522	0.0110442	0.0170683	0.0100402	0.0140562	0.0120482	0.0100402
	0	0	0	0	0	0	0.000358166	0	0	0	0	0	0	0	0	0	0.000716332	0.000358166	0.000716332	0.000716332	0.00143266	0.00179083	0.00143266	0.00286533	0.00250716	0.00179083	0.002149	0.00179083	0.00143266	0.00286533	0.00573066	0.00250716	0.00429799	0.00501433	0.00393983	0.00501433	0.00537249	0.00787966	0.00501433	0.00573066	0.00787966	0.00967049	0.0103868	0.00931232	0.0125358	0.010745	0.0157593	0.0143266	0.0218481
	0.000575705	0	0	0	0	0	0	0.000575705	0	0.000287853	0.000287853	0.000287853	0.000575705	0.000863558	0.00143926	0.000863558	0.00230282	0.00115141	0.00518135	0.00431779	0.00402994	0.00431779	0.00374208	0.00489349	0.00604491	0.00633276	0.00518135	0.00748417	0.0054692	0.00633276	0.0103627	0.00719632	0.00805987	0.00863558	0.00662061	0.0100748	0.00748417	0.00748417	0.0106505	0.0146805	0.00834773	0.0129534	0.0103627	0.0123777	0.0166955	0.0181347	0.0178469	0.019574	0.0187104
	0	0	0	0	0	0	0	0	0	0	0	0	0	0	0	0	0	0	0	0	0	0	0	0	0	0	0	0	0	0	0	0	0	0	0	0	0	0	0	0	0	0	0	0	0.0010005	0.00050025	0.004002	0.0130065	0.0345173
	0	0	0	0	0	0	0	0	0	0.000394945	0.00473934	0.00236967	0.00513428	0.00513428	0.00671406	0.007109	0.00849131	0.0102686	0.007109	0.010861	0.0106635	0.0102686	0.0120458	0.0122433	0.0140205	0.017575	0.0195498	0.0159953	0.0156003	0.0177725	0.017575	0.0201422	0.0171801	0.0140205	0.0148104	0.0148104	0.0144155	0.0116509	0.0114534	0.00888626	0.0092812	0.00987362	0.00829384	0.00730648	0.00888626	0.00987362	0.00770142	0.00908373	0.0165877
	0.000334896	0	0	0	0	0	0.000167448	0	0	0.000334896	0.000167448	0.000167448	0	0.000334896	0.000167448	0.000167448	0.00200938	0.00301407	0.00167448	0.00368386	0.00686537	0.00736772	0.00920965	0.0110516	0.0120563	0.0127261	0.0150703	0.0159076	0.0180844	0.0197589	0.0205961	0.0210985	0.0219357	0.0214334	0.0197589	0.0229404	0.0231078	0.0221031	0.0216008	0.0219357	0.0251172	0.02428	0.0231078	0.0199263	0.0192565	0.019424	0.017582	0.0200938	0.0189216
	0	0	0	0	0	0	0	0.000196696	0.000393391	0	0	0.000393391	0.000196696	0.00236035	0.00196696	0.00216365	0.00747443	0.00688434	0.00767113	0.0102282	0.0143588	0.016129	0.0153423	0.0141621	0.0167191	0.0171125	0.0190795	0.0212431	0.0192762	0.0196696	0.0190795	0.0208497	0.02262	0.0194729	0.0220299	0.0224233	0.0228167	0.0184894	0.0218332	0.0173092	0.0175059	0.0167191	0.0123918	0.0159323	0.0133753	0.0127852	0.0169158	0.0149489	0.0137687
	0	0	0	0	0.00017325	0.000693001	0	0.00017325	0	0.00017325	0.00017325	0.00121275	0.00155925	0.002079	0.00190575	0.0024255	0.00571726	0.00571726	0.00658351	0.00710326	0.00831601	0.00606376	0.00814276	0.0112613	0.00883576	0.00918226	0.0114345	0.00952876	0.0119543	0.013167	0.0128205	0.0148995	0.0164588	0.0140333	0.017325	0.0174983	0.0164588	0.0164588	0.017325	0.0171518	0.0136868	0.0185378	0.0164588	0.0197505	0.0216563	0.0204435	0.0230423	0.0199238	0.0185378
	0	0	0	0	0	0	0	0	0	0	0.000352237	0	0	0.00352237	0.00422684	0.00493131	0.00634026	0.00951039	0.00598802	0.0066925	0.00774921	0.0158507	0.0137372	0.0126805	0.013385	0.0154984	0.0116238	0.0165551	0.0109193	0.0112716	0.0130328	0.0105671	0.0140895	0.0112716	0.00986263	0.0137372	0.0066925	0.0165551	0.0116238	0.00951039	0.0126805	0.0105671	0.0130328	0.0112716	0.0116238	0.00951039	0.0151462	0.0190208	0.013385
	0	9.5057e-05	0	0.000190114	0.0013308	0.0019962	0.00294677	0.00427757	0.00285171	0.00370722	0.00598859	0.00570342	0.00731939	0.0088403	0.0109316	0.0112167	0.0125475	0.013403	0.0197719	0.0222433	0.0260456	0.0263308	0.0291825	0.0291825	0.03327	0.031749	0.0307985	0.0351711	0.0288023	0.0298479	0.0269962	0.0255703	0.0252852	0.0240494	0.0197719	0.0180608	0.0184411	0.0162548	0.0128327	0.0122624	0.0111217	0.0102662	0.00769962	0.00769962	0.00826996	0.00788973	0.0081749	0.0128327	0.0158745
	4.21692e-05	0	0	0	0.000126508	0.000168677	4.21692e-05	0	0.000126508	0.000716876	0.00371089	0.00387956	0.00400607	0.0118917	0.0177954	0.0190183	0.03091	0.0364342	0.0415788	0.0455849	0.0504765	0.0513621	0.0515307	0.0514464	0.0455427	0.0437294	0.0408198	0.0371511	0.0331028	0.0322594	0.0260184	0.0232774	0.0226027	0.019946	0.0197773	0.0169942	0.0159821	0.0142532	0.01147	0.0122291	0.00784347	0.00851817	0.00737961	0.0088977	0.00902421	0.00851817	0.0102893	0.0105001	0.010964
	0	0	0.000214041	0	0	0	0	0	0	0	0	0	0	0.000214041	0.000214041	0	0	0	0.000428082	0.000214041	0.000214041	0.000428082	0.000214041	0.000428082	0.000428082	0.00149829	0.00149829	0.00235445	0.00556507	0.0036387	0.0047089	0.00856164	0.00877568	0.010488	0.0143408	0.0164812	0.0175514	0.0188356	0.0252568	0.0239726	0.0269692	0.0316781	0.031036	0.0336045	0.0336045	0.0359589	0.0423801	0.0410959	0.0391695
	0	0	0	0	0	0	0	0	0	0	0	0	0	0	0.0020555	0	0	0	0	0	0	0	0	0	0.00102775	0	0.00102775	0.00308325	0.004111	0.004111	0.0102775	0.0113052	0.0195272	0.028777	0.024666	0.0318602	0.0226105	0.0339157	0.036999	0.0308325	0.028777	0.032888	0.0298047	0.0359712	0.0298047	0.0226105	0.0236382	0.0267215	0.024666
	0	0	0	0.00060241	0	0	0.00120482	0	0.00060241	0	0	0.00060241	0.00060241	0.00060241	0.00060241	0.00060241	0.00180723	0.00180723	0.00542169	0.00542169	0.00481928	0.00903614	0.0060241	0.013253	0.0144578	0.0180723	0.0204819	0.0222892	0.0295181	0.0307229	0.0240964	0.0301205	0.0271084	0.0307229	0.023494	0.0277108	0.0198795	0.0204819	0.0174699	0.0174699	0.0168675	0.0168675	0.0186747	0.0144578	0.0174699	0.0126506	0.0138554	0.0126506	0.0126506
	0.00185943	0.00223131	0.00148754	0.00111566	0.00353291	0.00334697	0.00502045	0.00539234	0.00502045	0.006508	0.0117144	0.0122722	0.0143176	0.0156192	0.0150614	0.0167348	0.0146895	0.0156192	0.0148754	0.0187802	0.0146895	0.0176646	0.0208256	0.0221272	0.0230569	0.0204537	0.0182224	0.0243585	0.0208256	0.0249163	0.0206396	0.0206396	0.0208256	0.0180364	0.0204537	0.0204537	0.0187802	0.016363	0.0180364	0.0154332	0.0152473	0.0146895	0.0113425	0.0146895	0.0139457	0.0133879	0.0102269	0.00799554	0.00892525
	0	0	9.01957e-05	9.01957e-05	0.00243528	0.00261568	0.00288626	0.00360783	0.00360783	0.00378822	0.00135294	0.000992153	0.000721566	0.00117254	0.000541174	0.000450979	0.00135294	0.00117254	0.00171372	0.00243528	0.00324705	0.00306665	0.00541174	0.00613331	0.00694507	0.0114549	0.0113647	0.012447	0.0126274	0.016145	0.0184901	0.0199333	0.0229097	0.0243528	0.0283215	0.0296744	0.0268783	0.0278705	0.0302156	0.0332822	0.034094	0.0322901	0.0338234	0.0328312	0.0329214	0.0344548	0.0329214	0.0341842	0.0333724
	0	0	0	0	0	0	0	0	0	0	0	0.000609013	0	0.00182704	0.00182704	0.00182704	0.00304507	0.00243605	0.00121803	0.00243605	0.00426309	0.00426309	0.00426309	0.00791717	0.0103532	0.00669915	0.00609013	0.00669915	0.00730816	0.00669915	0.0103532	0.0121803	0.00974421	0.0103532	0.0121803	0.0133983	0.0140073	0.0091352	0.0140073	0.0158343	0.0121803	0.0158343	0.0127893	0.0146163	0.0127893	0.0133983	0.00974421	0.0146163	0.0133983
	0	2.88425e-05	0	2.88425e-05	0.000144213	0.000259583	0.00023074	0.00011537	0.000317268	0.000548008	0.00190361	0.00213435	0.00256699	0.003663	0.00372069	0.00470134	0.00553777	0.00761443	0.0092873	0.0106141	0.0129503	0.0160941	0.0199014	0.0248623	0.0308038	0.0368608	0.0404949	0.0450521	0.0482824	0.0516858	0.0528395	0.0545413	0.0539356	0.047994	0.0485132	0.0464365	0.0420524	0.0376395	0.0336304	0.0311788	0.0252372	0.0241124	0.0200167	0.0169306	0.0155461	0.0141905	0.011364	0.00922962	0.00839318
	0	0	0	0	0	0	0	0	0	0	0	8.50581e-05	2.83527e-05	0.000283527	0.000226822	0.000340232	0.00124752	0.00133258	0.00337397	0.00470655	0.00895946	0.0152821	0.0215764	0.0332861	0.0448823	0.0554295	0.0660051	0.0694074	0.0737737	0.0711369	0.0661185	0.0621208	0.0534449	0.0453927	0.0400057	0.0348738	0.0271902	0.0236178	0.0208392	0.0163312	0.0146867	0.0127871	0.0114261	0.0110576	0.00998015	0.0101786	0.00929969	0.0094131	0.00910122
	0	0	0	0	0.00145534	0.00181917	0.00209205	0.00272876	0.00272876	0.00568492	0.0276514	0.0305621	0.0343369	0.0375205	0.0457977	0.0534837	0.0402492	0.0430235	0.0390668	0.0384755	0.0347462	0.0357468	0.0323813	0.0310624	0.0312443	0.0299709	0.0267419	0.0260142	0.0251046	0.0221939	0.0206021	0.0189649	0.0165545	0.0160542	0.0140076	0.0129616	0.0111424	0.0102783	0.0100055	0.00932327	0.00782245	0.00627615	0.00627615	0.00491177	0.0057304	0.00586684	0.00477533	0.00545752	0.00445698
	0	0	0	0	0	0	0	0	0	0	0	0	0	0	0	0	0	0	0	0	0	0	0	0.00167645	0	0	0.000838223	0.00167645	0.000838223	0.00251467	0.00167645	0.00335289	0.000838223	0.00251467	0.000838223	0.00335289	0.00586756	0.00419111	0.00502934	0.00419111	0.0100587	0.00922045	0.0100587	0.00754401	0.00754401	0.0117351	0.00754401	0.0100587	0.0134116
	0	0	0	0.000199005	0.00039801	0.000995025	0.00039801	0.00079602	0.00039801	0.000199005	0.00119403	0.000199005	0.00039801	0.00119403	0.000597015	0.00159204	0.00139303	0.000995025	0.000995025	0.00199005	0.00298507	0.00338308	0.00318408	0.00338308	0.00437811	0.00477612	0.00616915	0.0079602	0.00716418	0.00835821	0.0107463	0.0101493	0.0129353	0.0103483	0.0105473	0.0123383	0.0189055	0.0193035	0.0179104	0.0236816	0.0260697	0.0224876	0.0240796	0.0258706	0.0284577	0.0296517	0.0282587	0.0336318	0.0344279
	0	7.39645e-05	7.39645e-05	7.39645e-05	0	7.39645e-05	0.000147929	7.39645e-05	0.000295858	0.000295858	0.000443787	0.000813609	0.00110947	0.00177515	0.00192308	0.00266272	0.00369822	0.00406805	0.00539941	0.0058432	0.00850592	0.00784024	0.00887574	0.0110947	0.0129438	0.0156805	0.0184172	0.0197485	0.0227071	0.0247781	0.0264053	0.031213	0.0323225	0.0338018	0.0340237	0.0343935	0.0363905	0.0357249	0.0343195	0.0289941	0.0273669	0.027145	0.0242604	0.0238905	0.022855	0.023003	0.0224852	0.0245562	0.0232988
	0	0.000288434	0	0	0	0.000288434	0.000576868	0	0	0.000288434	0	0.000865301	0.000576868	0.000865301	0.000865301	0.000576868	0.00115374	0.00115374	0.000865301	0.00115374	0.00115374	0.00201904	0.00144217	0.0025959	0.00461494	0.00230747	0.00288434	0.00490337	0.00432651	0.00519181	0.00663398	0.00778771	0.00865301	0.00894145	0.00922988	0.00980675	0.00922988	0.0118258	0.0129795	0.00836458	0.0141333	0.0144217	0.0161523	0.0158639	0.0155754	0.0233631	0.0201904	0.0204788	0.021921
	0	0.000136314	0.000272628	0.000272628	0.000545256	0.000545256	0.00068157	0.000545256	0.000545256	0.000817884	0.000954198	0.00149945	0.00109051	0.00177208	0.00327154	0.00313522	0.00558888	0.00722465	0.0109051	0.0111778	0.0132225	0.0179935	0.0175845	0.0177208	0.018675	0.0184024	0.0229008	0.0203108	0.0233097	0.0196292	0.0215376	0.0215376	0.0204471	0.0226281	0.018675	0.0196292	0.0185387	0.0152672	0.0137677	0.0125409	0.0126772	0.011723	0.00804253	0.0106325	0.011723	0.0158124	0.0177208	0.0167666	0.0288986
	0	0.000605327	0.000605327	0	0	0.000605327	0	0	0	0.000605327	0.000605327	0.000605327	0	0.000605327	0	0.00121065	0.000605327	0.00242131	0.00121065	0.00242131	0.00242131	0.000605327	0.00605327	0.00302663	0.00363196	0.00423729	0.00121065	0.00181598	0.00242131	0.00544794	0.00423729	0.00363196	0.00484262	0.00423729	0.00423729	0.00423729	0.00968523	0.00847458	0.00726392	0.00847458	0.00968523	0.00605327	0.0127119	0.00786925	0.0133172	0.00544794	0.0090799	0.0115012	0.0139225
	0	0	0.000730194	0	0	0.000365097	0.000365097	0.000730194	0	0.000730194	0	0.000365097	0.00146039	0.000365097	0.000730194	0.00182548	0.000730194	0.00146039	0.00365097	0.00401606	0.000730194	0.00474626	0.00255568	0.00949252	0.00474626	0.00657174	0.00547645	0.00876232	0.00693684	0.00766703	0.011318	0.00766703	0.00766703	0.0127784	0.0120482	0.0120482	0.0116831	0.0105878	0.0120482	0.0142388	0.00949252	0.00949252	0.0146039	0.0167945	0.0142388	0.0120482	0.0215407	0.0167945	0.0222709
	0	0	0	0	0	0.000462749	0.000925497	0.00138825	0.000462749	0	0.00138825	0	0	0.000925497	0.00138825	0.000925497	0.00185099	0.00323924	0.00323924	0.00277649	0.00138825	0.00323924	0.00416474	0.00416474	0.00462749	0.00277649	0.00277649	0.00370199	0.00509024	0.00555298	0.00462749	0.00925497	0.00555298	0.00694123	0.0101805	0.00740398	0.00740398	0.00925497	0.0120315	0.00925497	0.0124942	0.00925497	0.0120315	0.0134197	0.0120315	0.0120315	0.0134197	0.0143452	0.0189727
	0.000203998	0	0.000203998	0.000203998	0.000611995	0.000407997	0.000203998	0.000203998	0.000203998	0.000815993	0.00101999	0.00163199	0.00183599	0.00183599	0.00407997	0.00346797	0.00448796	0.00387597	0.00367197	0.00693594	0.00897593	0.00938392	0.00815993	0.00897593	0.0106079	0.00999592	0.0138719	0.0163199	0.0128519	0.0175439	0.0167279	0.0206038	0.0195838	0.0189718	0.0232558	0.0244798	0.0218278	0.0206038	0.0208078	0.0234598	0.0244798	0.0210118	0.0212158	0.0195838	0.0201958	0.0242758	0.0279478	0.0252958	0.0232558
	0.000182598	0.000273898	9.12992e-05	0.000182598	0.000821693	0.00118689	0.00118689	0.00146079	0.00100429	0.00127819	0.00283027	0.00310417	0.00419976	0.00538665	0.00502146	0.00538665	0.00547795	0.0108646	0.0100429	0.00949512	0.0119602	0.0120515	0.013421	0.0146992	0.017712	0.0171642	0.0173468	0.0189902	0.019538	0.0199032	0.0193554	0.0191728	0.0215466	0.021364	0.0210901	0.0207249	0.0203597	0.0187163	0.0212727	0.0209075	0.0178946	0.0170729	0.0191728	0.020451	0.0194467	0.0206336	0.0188989	0.0227335	0.0291244
	0	0.000314961	0.000314961	0	0.000629921	0	0.000629921	0.000944882	0.000629921	0.000314961	0.000629921	0.000629921	0.000314961	0.000629921	0.0015748	0.00220472	0.00220472	0.00283465	0.00188976	0.00314961	0.00346457	0.00314961	0.00251969	0.00440945	0.00818898	0.00598425	0.00472441	0.00535433	0.00629921	0.00503937	0.00724409	0.00850394	0.00818898	0.00566929	0.0100787	0.00850394	0.0100787	0.0119685	0.0119685	0.0110236	0.0125984	0.0103937	0.0125984	0.0135433	0.0154331	0.016063	0.016378	0.0214173	0.0204724
	6.62361e-05	0	3.31181e-05	3.31181e-05	0.000132472	0.000132472	0.000198708	0.000264945	0.000231826	0.000264945	0.000761716	0.0010929	0.00172214	0.00192085	0.00281504	0.00354363	0.00582878	0.00649114	0.010366	0.012055	0.0154661	0.0187117	0.0235469	0.0280179	0.0326544	0.0350389	0.0390462	0.0406359	0.0436827	0.0438152	0.0438814	0.0437821	0.0415301	0.0381189	0.0395099	0.0373241	0.0334824	0.0322239	0.0287134	0.0271568	0.0238781	0.0224872	0.020765	0.0187779	0.0186786	0.01795	0.0178175	0.0182812	0.0179831
	0	0.000215077	0	0	0	0	0.000430154	0	0.000430154	0.000107538	0.000107538	0.000322615	0.000322615	0.000645231	0.00107538	0.00118292	0.00107538	0.00182815	0.00150554	0.00236585	0.00322615	0.00387138	0.00387138	0.00699	0.00763523	0.00849554	0.0117217	0.0120443	0.0148403	0.0151629	0.0162383	0.019572	0.0179589	0.0189268	0.0203248	0.0215077	0.0246263	0.0220454	0.0212926	0.0235509	0.0230132	0.0230132	0.0226906	0.0215077	0.0219378	0.0246263	0.0275298	0.029358	0.0331218
	2.86582e-05	2.86582e-05	0	0	0.000429873	0.00097438	0.00100304	0.000831088	0.000859747	0.00177681	0.00484324	0.00484324	0.00619018	0.00759443	0.00899868	0.00934258	0.0129249	0.0135553	0.0163638	0.0170803	0.021379	0.02499	0.0279131	0.0325271	0.0350203	0.0373417	0.0366825	0.0394051	0.0431593	0.041841	0.0439904	0.0409526	0.0406947	0.0388892	0.0356508	0.0328996	0.0301198	0.0274259	0.0250759	0.0222674	0.0207199	0.019287	0.0177968	0.0165071	0.0148163	0.0149596	0.0140998	0.0138133	0.012581
	3.02847e-05	6.05694e-05	3.02847e-05	3.02847e-05	0	0.000151423	0.000181708	0.000181708	0.000151423	0.000393701	0.0017868	0.00136281	0.00184737	0.00351302	0.0053301	0.00536039	0.00857056	0.00920654	0.013719	0.0162023	0.0196548	0.0225015	0.0262871	0.0306481	0.0339491	0.0375227	0.041278	0.0417626	0.0445185	0.0418534	0.0442762	0.0417626	0.0386735	0.0394004	0.0366747	0.036281	0.0340097	0.0315566	0.0291944	0.0262265	0.0242883	0.0228044	0.0210176	0.0190491	0.0172017	0.017232	0.0160812	0.0149606	0.0128407
	0	0	0	0	0	0.00077912	0	0	0	0.00077912	0.00116868	0.00077912	0.00077912	0.00155824	0.00155824	0.00116868	0.0019478	0.0019478	0.00233736	0.00272692	0.00350604	0.00350604	0.0038956	0.00467472	0.0058434	0.00857032	0.0058434	0.00506428	0.00545384	0.00857032	0.00701208	0.0105181	0.00818076	0.00973899	0.00662252	0.0105181	0.0128555	0.0109077	0.0124659	0.0112972	0.013245	0.00973899	0.0120764	0.0151928	0.0167511	0.00895988	0.0116868	0.0140242	0.013245
	0	0	0	0	0.000419287	0.000419287	0.000838574	0	0.000419287	0.000419287	0	0	0	0	0.000419287	0.000419287	0.000419287	0.00167715	0.000838574	0.00293501	0.00209644	0.00251572	0.00167715	0.00251572	0.00377358	0.00167715	0.00628931	0.00251572	0.0033543	0.00587002	0.0067086	0.00545073	0.00922432	0.00503145	0.00545073	0.00922432	0.00419287	0.00628931	0.00922432	0.0104822	0.00796646	0.00922432	0.0100629	0.00796646	0.0155136	0.0138365	0.0109015	0.0138365	0.01174
	0.000154416	0.000154416	0.000154416	0	0.000308833	0.000772082	0.00123533	0.001853	0.00216183	0.00247066	0.00339716	0.00401482	0.00478691	0.00463249	0.00401482	0.00525015	0.00509574	0.00648548	0.00602224	0.00895615	0.00710315	0.00802965	0.00957381	0.0103459	0.00972823	0.0135886	0.0115812	0.0138975	0.0135886	0.014824	0.0183755	0.0172946	0.0163681	0.0163681	0.021155	0.0146695	0.0176035	0.0169858	0.0165225	0.0168314	0.0163681	0.0160593	0.0140519	0.0134342	0.0165225	0.0108091	0.016677	0.015596	0.0169858
	0	0.000825764	0	0	0	0.000825764	0	0	0.00165153	0	0	0.00165153	0.00247729	0	0.00165153	0	0.000825764	0	0.00330306	0	0.00247729	0.00165153	0.00165153	0.00165153	0.00247729	0.00330306	0.00330306	0.00165153	0.00412882	0.00495458	0.00495458	0.00412882	0.00330306	0.00165153	0.00412882	0.00660611	0.00412882	0.00660611	0.0090834	0.00495458	0.0090834	0.00825764	0.00412882	0.00660611	0.014038	0.0090834	0.0123865	0.0115607	0.0107349
	0.000655308	0	0	0	0	0.000655308	0.000655308	0.00196592	0.000655308	0.000655308	0	0.00393185	0.00262123	0.00262123	0.00262123	0.00196592	0.00196592	0.00393185	0	0.00327654	0.00393185	0.00655308	0.00589777	0.00655308	0.00458716	0.00327654	0.0078637	0.00589777	0.00720839	0.00655308	0.00458716	0.00917431	0.008519	0.00917431	0.00720839	0.00589777	0.0104849	0.0111402	0.0078637	0.0104849	0.0111402	0.00982962	0.0104849	0.0163827	0.00917431	0.0150721	0.00917431	0.017038	0.0111402
	0.000857068	0.000988924	0.000988924	0.000527426	0.00965849	0.0153943	0.0169765	0.0210311	0.0215585	0.0242616	0.0287777	0.031217	0.0361617	0.0328982	0.0320741	0.032173	0.0316126	0.0336893	0.03036	0.0302611	0.0272613	0.0304589	0.0279206	0.0279536	0.0273932	0.0279536	0.0261406	0.0219541	0.0206685	0.0195807	0.0195148	0.017438	0.0164821	0.0154272	0.0122627	0.0121967	0.0106474	0.00988924	0.00807621	0.00712025	0.00754879	0.00520833	0.00639504	0.00557094	0.00599947	0.00626319	0.00768064	0.00906514	0.0105815
	0.000388765	0.000388765	0.000291574	0.000291574	0.00136068	0.0022354	0.00340169	0.00252697	0.00281854	0.00242978	0.00447079	0.00563709	0.0043736	0.00592866	0.00651181	0.00651181	0.00651181	0.00806687	0.0102051	0.00835844	0.00962193	0.0115657	0.0118573	0.0118573	0.015259	0.0130236	0.0142871	0.015745	0.0184663	0.0180776	0.0176888	0.0182719	0.0192439	0.0190495	0.0202158	0.0226455	0.0224512	0.0230343	0.0230343	0.022354	0.0220624	0.0213821	0.0220624	0.0215764	0.0206045	0.0217708	0.0215764	0.0242006	0.022354
	0	0.000448029	0.000298686	0	0	0.000149343	0.000149343	0.000448029	0	0.000298686	0.000448029	0.000597372	0.000298686	0.000448029	0.0010454	0.00194146	0.00119474	0.00194146	0.0020908	0.0020908	0.00433094	0.00358423	0.00686977	0.0073178	0.00657109	0.00761649	0.00761649	0.00806452	0.0120968	0.0101553	0.0150836	0.0138889	0.0170251	0.0194146	0.0176225	0.0221027	0.0212067	0.0197133	0.0231481	0.02046	0.0227001	0.0231481	0.0210573	0.0224014	0.0232975	0.0234468	0.0222521	0.0222521	0.0228495
	0	0.000113649	0.000227299	0.000113649	0.000113649	0.000340948	0.000340948	0.000454597	0.000454597	0.000681896	0.000227299	0.000227299	0.000681896	0.000795545	0.00227299	0.00136379	0.00500057	0.00647801	0.0113649	0.0131833	0.0200023	0.0204569	0.0246619	0.0226162	0.023639	0.0238663	0.0244346	0.021707	0.0203432	0.0202296	0.023639	0.0260257	0.0209115	0.0192067	0.0196613	0.0185248	0.0177293	0.0134106	0.0148881	0.0101148	0.0115922	0.0112513	0.00920559	0.00772815	0.00977384	0.012956	0.0128424	0.0210251	0.0235254
	1.71424e-05	1.71424e-05	0	1.71424e-05	0.00195423	0.0029142	0.00310277	0.00317134	0.00389132	0.00635982	0.0173309	0.0195423	0.0217194	0.026245	0.0299991	0.0333076	0.039616	0.0434559	0.0435245	0.0496786	0.0491986	0.0501757	0.0490957	0.0478443	0.045993	0.0430959	0.0395474	0.0349361	0.0310791	0.0268278	0.0222337	0.0203823	0.015891	0.0135939	0.0119311	0.00968544	0.00654838	0.00627411	0.00575984	0.00476558	0.00462844	0.00488557	0.00553698	0.00627411	0.00658267	0.00735408	0.00889689	0.0110397	0.0115197
	0	0.000227376	0.000227376	0.000227376	0.000682128	0.000682128	0.000682128	0.00113688	0.00136426	0.000227376	0.00113688	0.00181901	0.00181901	0.00204638	0.00204638	0.00272851	0.00295589	0.00409277	0.00272851	0.00522965	0.00363802	0.00341064	0.00704866	0.00659391	0.00795816	0.00773079	0.00932242	0.00704866	0.00727603	0.00613915	0.0095498	0.0095498	0.00909504	0.0118236	0.0113688	0.0125057	0.0106867	0.0106867	0.0104593	0.0150068	0.0125057	0.017508	0.0140973	0.0134152	0.0134152	0.0204638	0.0190996	0.0216007	0.0213734
	2.75512e-05	5.51025e-05	2.75512e-05	0	0.000110205	0.000137756	0.000137756	0.000165307	0.000165307	0.00044082	0.00137756	0.00170818	0.00198369	0.00283778	0.00449085	0.00512453	0.007797	0.00931232	0.0115991	0.0131419	0.0173573	0.0217379	0.0260359	0.0280472	0.034687	0.0364778	0.0400595	0.0435861	0.0429524	0.0430901	0.0452116	0.0443575	0.0412993	0.0387095	0.0382411	0.0358993	0.0347421	0.0332544	0.0312431	0.027689	0.0256227	0.0235012	0.0227298	0.0204981	0.0186797	0.0183491	0.0164205	0.0151532	0.0138307
	0.000173837	0.000434594	0.000782269	0.000434594	0.000521512	0.00191221	0.000956106	0.00165146	0.00112994	0.00199913	0.00425902	0.0041721	0.00425902	0.00643199	0.00704042	0.0065189	0.00843112	0.00912647	0.0105172	0.00982182	0.0122555	0.0119948	0.0145154	0.0165146	0.015993	0.017123	0.0176445	0.0191221	0.0179922	0.0222512	0.0199044	0.0199913	0.0204259	0.0243372	0.020339	0.0234681	0.0243372	0.0219035	0.0232073	0.0211213	0.0230335	0.0186875	0.0163407	0.0199044	0.0198175	0.0226858	0.0209474	0.0218166	0.0228596
	8.68734e-05	0.000173747	8.68734e-05	8.68734e-05	0.00026062	0.000173747	0.000173747	0.00026062	8.68734e-05	0.000521241	0.000434367	0.000608114	0.000608114	0.000781861	0.0013031	0.00112935	0.00234558	0.00243246	0.0026062	0.00330119	0.00364868	0.00451742	0.00599427	0.00868734	0.0103379	0.00929546	0.0118148	0.0157241	0.0138129	0.0174616	0.0195465	0.0213709	0.0222396	0.0195465	0.0202415	0.0235427	0.0263226	0.0250195	0.0269308	0.0261489	0.0242377	0.0236296	0.0211971	0.0237164	0.0244114	0.0261489	0.0252802	0.0284945	0.0300582
	0	0	0	4.43223e-05	0.000265934	0.000354578	0.000443223	0.000664835	0.000664835	0.00057619	0.00186154	0.00221612	0.00274798	0.00332417	0.00443223	0.00398901	0.00673699	0.00726886	0.00824395	0.00890878	0.012233	0.0124546	0.0156015	0.018704	0.0195905	0.0227817	0.0226044	0.0262831	0.0288981	0.0290754	0.0310256	0.0333747	0.0353692	0.0356795	0.0352362	0.0359011	0.0367432	0.0332861	0.0350146	0.0305824	0.0297846	0.0289868	0.028322	0.0250421	0.0264161	0.0273912	0.0241113	0.0230919	0.0220282
	0.000172652	0.000129489	0	4.3163e-05	0.000129489	0.000129489	0.000172652	0.000215815	0.000302141	0.000388467	0.000906423	0.00086326	0.00103591	0.00146754	0.00224448	0.00263294	0.00496374	0.00483425	0.00716506	0.00811464	0.0121288	0.0134669	0.0181716	0.0208909	0.0239986	0.0300846	0.029653	0.0340988	0.0350915	0.0365159	0.0359979	0.0357821	0.0375086	0.0369044	0.0325449	0.0338398	0.0316816	0.0296961	0.0297393	0.0292213	0.0257251	0.0257251	0.0240418	0.025682	0.0216247	0.0231785	0.0232217	0.0226174	0.0234375
	0.000219106	0.000657318	0	0.000219106	0.00109553	0.00131464	0.000438212	0.00175285	0.000438212	0.00197195	0.00109553	0.00306748	0.00416301	0.00262927	0.00284838	0.00153374	0.00241017	0.00438212	0.00416301	0.00460123	0.0037248	0.00394391	0.00701139	0.00503944	0.00547765	0.00701139	0.00613497	0.00547765	0.00810692	0.00876424	0.00876424	0.00876424	0.0113935	0.0120508	0.0140228	0.0140228	0.0131464	0.016433	0.0159947	0.0155565	0.0179667	0.0170903	0.0203769	0.0232252	0.0201578	0.0243208	0.020596	0.0199387	0.0249781
	0	0	0	0	0.000692042	0.000692042	0	0.00138408	0.00207612	0.000692042	0.00138408	0.00276817	0.00346021	0.00207612	0.00207612	0.00138408	0.00138408	0.00207612	0.00276817	0.00138408	0.000692042	0.00276817	0.00692042	0.00484429	0.00138408	0.00138408	0.00553633	0.00553633	0.00484429	0.00415225	0.0103806	0.00484429	0.0103806	0.00622837	0.00968858	0.00415225	0.0103806	0.0103806	0.00692042	0.00415225	0.00968858	0.00968858	0.00692042	0.0124567	0.00761246	0.00899654	0.015917	0.0110727	0.00968858
	0	0	0	0	0	0	0.00133601	0.00200401	0.000668003	0.00200401	0.00267201	0.00133601	0.00267201	0.00200401	0	0.00133601	0.000668003	0.000668003	0.00334001	0.00133601	0.00334001	0.00400802	0.00267201	0.00334001	0.00200401	0.00601202	0.00467602	0.00801603	0.00467602	0.00601202	0.00467602	0.00534402	0.00668003	0.00467602	0.00935204	0.00467602	0.00601202	0.0126921	0.00935204	0.00801603	0.00734803	0.00801603	0.00734803	0.00133601	0.00601202	0.00801603	0.00668003	0.011356	0.00801603
	0.00105374	0	0	0	0	0	0.00105374	0	0.00105374	0	0.00105374	0.00316122	0.00105374	0.00632244	0.00421496	0.00210748	0.00210748	0.00421496	0.00316122	0.0052687	0	0.00316122	0.00632244	0.00316122	0.00316122	0.00632244	0.0052687	0.00737619	0.00737619	0.00632244	0.00632244	0.0136986	0.00421496	0.00632244	0.00737619	0.0105374	0.0105374	0.0105374	0.00842993	0.0115911	0.0126449	0.00737619	0.00842993	0.00632244	0.00842993	0.00948367	0.0105374	0.0115911	0.00737619
	0	0	0.00121065	0.00121065	0.00121065	0	0.00242131	0	0	0	0	0.00121065	0	0.00121065	0.00121065	0.00121065	0	0.00121065	0	0.00484262	0.00242131	0	0.00121065	0	0.00242131	0.00242131	0.00242131	0.00121065	0.00242131	0.00363196	0.00121065	0.00363196	0.00121065	0.00121065	0.00484262	0.00605327	0.00363196	0.00363196	0.00484262	0.00363196	0.00484262	0	0.00605327	0.00242131	0.00726392	0.00605327	0.00363196	0.00605327	0.00242131
	4.43262e-05	4.43262e-05	8.86525e-05	4.43262e-05	0.00288121	0.00332447	0.0045656	0.00407801	0.00509752	0.00567376	0.00771277	0.00806738	0.00948582	0.0106383	0.00890957	0.0106383	0.0112145	0.0134752	0.0140514	0.0150709	0.0156915	0.0161791	0.01875	0.0179965	0.0186613	0.0220301	0.0208777	0.0221631	0.0241578	0.0258865	0.0256649	0.0292996	0.0281472	0.0287677	0.0314716	0.0283688	0.0269947	0.0298316	0.0301862	0.0253546	0.0255319	0.023094	0.0239805	0.0239805	0.0235816	0.0233156	0.0249557	0.0245124	0.0238918
	0.000484848	0.000484848	0.000242424	0.000484848	0.00121212	0.00226263	0.00282828	0.00161616	0.00347475	0.00290909	0.00476768	0.00436364	0.00355556	0.00581818	0.00614141	0.00662626	0.00549495	0.00767677	0.00791919	0.008	0.00743434	0.0103434	0.0102626	0.0104242	0.0106667	0.0137374	0.0146263	0.0151111	0.017697	0.0160808	0.0196364	0.0178586	0.019798	0.0224646	0.0220606	0.0226263	0.0213333	0.0265859	0.0237576	0.0241616	0.0225455	0.0246465	0.0246465	0.0221414	0.0251313	0.0248081	0.025697	0.0251313	0.0260202
	0.000144984	0.000338295	0.000193311	0.000289967	0.0041562	0.00802242	0.00879567	0.00879567	0.0104871	0.0123719	0.017253	0.0179296	0.0210709	0.0189928	0.0190412	0.0221342	0.0220858	0.0231974	0.0246955	0.0251788	0.023584	0.0292867	0.0270153	0.0281268	0.0267736	0.0295766	0.0261454	0.0263387	0.0252755	0.0256621	0.0239706	0.0223758	0.0226658	0.020926	0.0202977	0.0183163	0.017398	0.0142567	0.0118887	0.0113087	0.00961724	0.00947226	0.00811908	0.00778078	0.00729751	0.00710419	0.00981055	0.0105355	0.0131935
	8.9823e-05	0.000179646	8.9823e-05	0.000359292	0.0011677	0.00179646	0.00206593	0.00251505	0.00269469	0.00368274	0.00637744	0.00691637	0.00619779	0.00745531	0.0070062	0.0081739	0.0106889	0.011677	0.0109584	0.0127549	0.0137429	0.0137429	0.0152699	0.0149106	0.017785	0.0200305	0.0196712	0.0202102	0.019312	0.0192221	0.0206593	0.0210186	0.0225456	0.0246115	0.0238929	0.0200305	0.0205695	0.019312	0.0160783	0.0176951	0.0179646	0.0150903	0.017246	0.0148208	0.0139226	0.0142819	0.0144615	0.0178748	0.0171562
	0	0.000585138	0	0	0	0	0.00175541	0.000585138	0.00175541	0.00175541	0.00117028	0.00234055	0.00234055	0.00117028	0.00175541	0.000585138	0.000585138	0.00292569	0.0046811	0.0046811	0.00234055	0.00351083	0.00526624	0.00175541	0.00585138	0.00702165	0.00702165	0.00585138	0.00702165	0.00702165	0.00585138	0.00702165	0.0093622	0.0105325	0.00819193	0.00819193	0.0111176	0.0093622	0.0140433	0.0117028	0.00643651	0.0163839	0.0093622	0.0105325	0.016969	0.00702165	0.00877706	0.0093622	0.0122879
	8.32051e-05	4.16025e-05	4.16025e-05	0	0.00120647	0.00224654	0.00208013	0.00237134	0.00316179	0.00453468	0.0149769	0.015809	0.0183051	0.0259184	0.035903	0.0379831	0.0467612	0.0495486	0.0541249	0.055997	0.0530848	0.05296	0.0525024	0.046678	0.0465116	0.041977	0.0366518	0.0274577	0.0249615	0.0217165	0.017265	0.0139784	0.0121063	0.00886134	0.0066148	0.00599076	0.0049923	0.00399384	0.00428506	0.00353622	0.00378583	0.00378583	0.00428506	0.00553314	0.00582435	0.00682281	0.00857012	0.0122311	0.0133544
	0.000833797	0.000833797	0.000833797	0.000277932	0.000277932	0.00111173	0.000833797	0.000833797	0.000555864	0.000555864	0.00111173	0.00111173	0.00138966	0.00166759	0.00389105	0.00555864	0.00722624	0.0086159	0.0175097	0.0188994	0.0188994	0.0194553	0.020567	0.0208449	0.016398	0.0133407	0.0113952	0.0133407	0.0119511	0.0111173	0.0161201	0.0150083	0.0125069	0.0105614	0.0100056	0.0166759	0.0105614	0.00944969	0.00889383	0.00944969	0.0086159	0.00750417	0.0105614	0.00611451	0.0108394	0.0105614	0.0169539	0.0150083	0.0211228
	0	0	0.00035759	0.00035759	0.00286072	0.00464867	0.00446987	0.00482746	0.00446987	0.006973	0.0144824	0.0135884	0.0193099	0.0216342	0.028786	0.0295012	0.0291436	0.0282496	0.0327195	0.0355802	0.0311103	0.0337922	0.0332559	0.0318255	0.0368318	0.0280708	0.0295012	0.0257465	0.0243161	0.0198462	0.0171643	0.0187735	0.0159127	0.0144824	0.0114429	0.00965493	0.00965493	0.0110853	0.00893975	0.00607903	0.00733059	0.00947613	0.00911854	0.00858216	0.00804577	0.0107277	0.0119793	0.0184159	0.0162703
	0	0	0	0	0.00101037	0.00144966	0.00210859	0.00171323	0.00259181	0.00325075	0.0134423	0.0165612	0.016078	0.0228431	0.0292567	0.0320682	0.03835	0.0420401	0.0451151	0.047048	0.0473555	0.0482341	0.0493762	0.0437972	0.0450712	0.0433579	0.0412054	0.0356704	0.0329028	0.0294764	0.0257863	0.0212616	0.0180109	0.0154191	0.0118608	0.0103672	0.00997189	0.00751186	0.00781936	0.00658935	0.00694078	0.00579863	0.00615006	0.00579863	0.00698471	0.00768758	0.00729222	0.00825865	0.00812687
	0	0	0	0	0	0.00119522	0.000398406	0.000398406	0.000796813	0	0.00119522	0.000398406	0.000796813	0.00159363	0.000796813	0.00159363	0.00119522	0.00159363	0.00119522	0.00239044	0.00199203	0.00239044	0.00478088	0.00239044	0.00557769	0.0063745	0.0059761	0.00717131	0.00836653	0.00517928	0.00756972	0.0059761	0.0059761	0.00756972	0.00836653	0.00876494	0.00956175	0.00796813	0.0119522	0.0131474	0.0123506	0.014741	0.0139442	0.0135458	0.0135458	0.0143426	0.0171315	0.0167331	0.014741
	0	0	0	0	0.00023015	0.000115075	0.000287687	0.000345224	0.000690449	0.000920598	0.00385501	0.00385501	0.0047756	0.00897583	0.0136939	0.0147296	0.0225547	0.0256617	0.032336	0.036191	0.0391254	0.0415995	0.0416571	0.0381473	0.0359033	0.0336018	0.0315305	0.0334868	0.0281933	0.0258343	0.0242808	0.020771	0.0189298	0.0171461	0.0154776	0.0132336	0.0126582	0.00857307	0.00811277	0.00742232	0.00650173	0.00466053	0.00586881	0.00414269	0.00650173	0.0066168	0.00949367	0.013061	0.0168585
	7.97067e-05	0	0.00023912	7.97067e-05	0.00023912	0.000318827	0.000637653	0.00047824	0.000637653	0.000557947	0.00127531	0.00135501	0.00207237	0.0023912	0.0035868	0.00334768	0.00374621	0.00454328	0.00486211	0.00637653	0.00900685	0.00972421	0.0107604	0.0121951	0.0150646	0.0183325	0.0227164	0.0250279	0.0251873	0.02447	0.0283756	0.0288538	0.0313247	0.0293321	0.0299697	0.0293321	0.0302885	0.0294118	0.0271003	0.0248685	0.0248685	0.0249482	0.0263032	0.0234338	0.0267814	0.0237526	0.0248685	0.0253467	0.0223976
	0	0	0	0	0	0	0	0	0	0	0	0.00034153	0	0.00102459	0.00170765	0.00136612	0.00239071	0.00239071	0.00204918	0.00409836	0.00307377	0.00409836	0.00273224	0.00307377	0.00614754	0.00648907	0.00614754	0.00785519	0.0102459	0.00751366	0.00751366	0.00751366	0.0112705	0.00785519	0.00887978	0.00785519	0.0102459	0.00887978	0.00887978	0.0105874	0.0129781	0.010929	0.011612	0.0122951	0.0126366	0.0102459	0.0150273	0.00956284	0.0153689
	0	0.000636862	0.000891606	0	0.00101898	0.000509489	0.00152847	0.00165584	0.00127372	0.00254745	0.00331168	0.00433066	0.00356642	0.00382117	0.00560438	0.00484015	0.00547701	0.00726022	0.00726022	0.00700548	0.00993504	0.00942555	0.0114635	0.0136288	0.0117183	0.0123551	0.0159215	0.0149026	0.0157942	0.0157942	0.0201248	0.0178321	0.016431	0.0182142	0.0166858	0.0177048	0.0183416	0.0216533	0.0166858	0.0201248	0.0189785	0.0213985	0.019488	0.0159215	0.0203796	0.0225449	0.0189785	0.0227996	0.0230544
	8.8931e-05	8.8931e-05	5.92874e-05	2.96437e-05	0.000177862	0.000237149	0.000207506	0.000148218	0.000296437	0.000474299	0.00130432	0.00154147	0.00201577	0.00278651	0.00432798	0.00453548	0.00794451	0.00800379	0.0112942	0.0138436	0.0174008	0.0209284	0.0247821	0.0314519	0.0344756	0.0398411	0.0413233	0.0458588	0.0447323	0.0453845	0.0472224	0.0466592	0.0448805	0.040849	0.0394261	0.0376475	0.0340902	0.0324895	0.0309184	0.0264422	0.0245153	0.0211359	0.0215213	0.018883	0.0169562	0.0159483	0.013814	0.0129839	0.0127764
	0.000361076	0.000541614	0.000240717	0.000481435	0.000661973	0.000842511	0.000782331	0.00120359	0.00108323	0.00138412	0.0014443	0.0020461	0.00198592	0.00258771	0.00324968	0.00385148	0.00469399	0.00571704	0.0058374	0.00770295	0.010411	0.0102305	0.0139616	0.0164891	0.0191972	0.0211831	0.0233496	0.0266594	0.025516	0.027863	0.0276223	0.0303906	0.0300295	0.0321959	0.0324367	0.0330986	0.0312331	0.0301498	0.0287055	0.0284648	0.0271409	0.0288861	0.0267196	0.0265993	0.0250346	0.0279232	0.0246133	0.0261178	0.0253355
	3.31796e-05	3.31796e-05	6.63592e-05	3.31796e-05	0.00514284	0.0063373	0.00783039	0.00875941	0.0102193	0.0122765	0.0232257	0.0232257	0.028634	0.0261123	0.0273068	0.0301934	0.0265437	0.0295298	0.0282027	0.0308238	0.0292312	0.0280036	0.0267759	0.0265769	0.0267759	0.025316	0.0254488	0.0254819	0.0253824	0.0252497	0.0224626	0.0221308	0.021799	0.0192442	0.0215999	0.018282	0.018481	0.0182156	0.0173861	0.0149308	0.0141013	0.0149308	0.014035	0.0143999	0.0132718	0.015893	0.0151963	0.0158267	0.0147649
	0	0	0	0	0.00167715	0.000838574	0.000419287	0.00251572	0.00167715	0.00293501	0.00461216	0.0033543	0.00251572	0.00209644	0.00377358	0.0033543	0.00209644	0.00377358	0.000838574	0.00251572	0.00503145	0.00293501	0.00251572	0.00503145	0.00922432	0.00419287	0.00796646	0.00545073	0.00503145	0.00419287	0.00712788	0.00587002	0.00754717	0.00964361	0.00838574	0.0129979	0.00964361	0.0129979	0.0100629	0.0121593	0.00838574	0.0138365	0.01174	0.00880503	0.0146751	0.0113208	0.0129979	0.0142558	0.0150943
	0	0	0.000575374	0.000575374	0.00115075	0.000575374	0.00172612	0.00172612	0.000575374	0.000575374	0	0.000575374	0	0.0023015	0.00172612	0.000575374	0.00287687	0.0023015	0.0023015	0.00345224	0.00460299	0.00115075	0.00517837	0.00345224	0.00805524	0.00287687	0.00517837	0.00632911	0.00345224	0.00402762	0.00632911	0.00805524	0.00632911	0.00920598	0.00747986	0.0115075	0.00632911	0.00345224	0.00747986	0.00517837	0.0126582	0.0115075	0.00805524	0.00920598	0.00920598	0.0109321	0.00863061	0.0115075	0.0126582
	0.000262238	0	0.000262238	0.000262238	0.0020979	0.00454545	0.0041958	0.00428322	0.00524476	0.00690559	0.0132867	0.0168706	0.0157343	0.0187063	0.018007	0.0206294	0.0216783	0.0203671	0.022028	0.0234266	0.0194056	0.0208916	0.0204545	0.020979	0.0181818	0.0210664	0.0192308	0.0219406	0.0198427	0.0206294	0.0198427	0.0207168	0.0161713	0.0187063	0.015472	0.0170455	0.0167832	0.0145979	0.0167832	0.0106643	0.0131119	0.0125	0.0131993	0.0136364	0.0128497	0.013986	0.0138112	0.0133741	0.0194056
	0.000172533	0.000115022	0.000345066	0.000172533	0.00287555	0.00396825	0.00396825	0.00448585	0.00511847	0.00649873	0.010582	0.0100644	0.0126524	0.0116172	0.0118473	0.0144928	0.0143777	0.0136876	0.0166782	0.0192086	0.0205314	0.0190936	0.0231769	0.023522	0.0234069	0.0247297	0.0247872	0.0253623	0.0258224	0.0245572	0.0243271	0.0256499	0.0245572	0.0242121	0.023637	0.0240396	0.0204739	0.0216816	0.0186911	0.0180584	0.0185185	0.015758	0.0150679	0.0153554	0.0138026	0.0145503	0.0144352	0.0172533	0.0171383
	0.000281601	0.000316801	0.0001408	0.000422401	0.00651202	0.00999683	0.010912	0.0122848	0.0135872	0.0150304	0.0238657	0.0251681	0.0298849	0.0283713	0.0248513	0.0293921	0.0283009	0.0287233	0.0277729	0.0309409	0.0282657	0.0282657	0.0293217	0.0277025	0.0283713	0.0264705	0.0283009	0.0264001	0.0253089	0.0231265	0.0230209	0.0218593	0.0204513	0.0190081	0.0173537	0.0146784	0.0143616	0.013024	0.0115808	0.010736	0.00936323	0.00837763	0.00813123	0.00851843	0.00992643	0.00897603	0.00992643	0.0117216	0.0126016
	0	0.000345781	0.000345781	0.00103734	0.00138313	0.00103734	0.00276625	0.00207469	0.00172891	0.00449516	0.00345781	0.00484094	0.00656985	0.00518672	0.00311203	0.00276625	0.0038036	0.00484094	0.00449516	0.00587828	0.00518672	0.00518672	0.00449516	0.00622407	0.00518672	0.00726141	0.00622407	0.00899032	0.00622407	0.00726141	0.00829876	0.0121024	0.014177	0.0114108	0.011065	0.0127939	0.0148686	0.0131397	0.0127939	0.0107192	0.00726141	0.00899032	0.0117566	0.011065	0.011065	0.00726141	0.0148686	0.0127939	0.0103734
	0	0	0	0	0	0	0	0	0.000326052	0	0	0.000326052	0.000326052	0.000326052	0.000978155	0	0.000326052	0.00195631	0.00228236	0.00489077	0.00586893	0.00749918	0.00978155	0.0107597	0.0114118	0.00684708	0.0120639	0.0120639	0.0104336	0.0140202	0.0153244	0.0179328	0.0202152	0.0163026	0.0218455	0.0224976	0.0218455	0.0241278	0.0247799	0.019237	0.019237	0.0238018	0.0241278	0.0228236	0.025432	0.0228236	0.0241278	0.0215194	0.0247799
	0	0	0	0	0	0	0	0.000416146	0	0	0	0	0	0.000416146	0	0	0	0	0	0	0	0	0.000416146	0	0.00124844	0.000416146	0.000416146	0.00208073	0.00499376	0.0104037	0.00873908	0.0133167	0.0174782	0.0253849	0.0228881	0.0328756	0.0457761	0.0424469	0.0516022	0.0491053	0.0499376	0.0466084	0.0424469	0.048273	0.0428631	0.0420308	0.0324594	0.0270495	0.0212235
	0	0	0	0	0	0	0	0.000457666	0	0	0	0.000457666	0	0.000915332	0.000915332	0.001373	0.00228833	0.00320366	0.00457666	0.00503432	0.00549199	0.00503432	0.00686499	0.00686499	0.00732265	0.012357	0.00869565	0.0100686	0.0105263	0.0155606	0.010984	0.0114416	0.0196796	0.0187643	0.0173913	0.017849	0.020595	0.0155606	0.0146453	0.024714	0.0187643	0.0160183	0.0224256	0.016476	0.0228833	0.0270023	0.0279176	0.0228833	0.0224256
	0	0	0	0	0	0	0	0	0	0	0	0	0	0	0	0	0	0	0.00216216	0.00108108	0.00540541	0.00540541	0.00324324	0.00324324	0.00972973	0.00972973	0.00648649	0.00648649	0.0108108	0.0118919	0.0194595	0.012973	0.0151351	0.0108108	0.00972973	0.0162162	0.0194595	0.0172973	0.0205405	0.0205405	0.0227027	0.0248649	0.0194595	0.012973	0.0248649	0.0162162	0.0140541	0.0172973	0.0162162
	0.000215517	0	0	0	0	0	0.000215517	0	0.000215517	0.000215517	0.000862069	0.000215517	0.000862069	0.00193966	0.000862069	0.00215517	0.00323276	0.00215517	0.00517241	0.00409483	0.0101293	0.0112069	0.0140086	0.0122845	0.0133621	0.0176724	0.0213362	0.0232759	0.025431	0.025	0.0230603	0.0232759	0.0228448	0.0234914	0.0237069	0.025	0.0224138	0.0200431	0.0217672	0.0224138	0.0228448	0.0219828	0.0206897	0.0198276	0.0198276	0.0243534	0.0209052	0.0239224	0.0213362
	0	0	0	0	0	0	0	0	0.00034662	0	0	0	0	0.000693241	0	0	0.000693241	0	0.000693241	0.000693241	0.0017331	0.00138648	0.00103986	0.00311958	0.00207972	0.00242634	0.0017331	0.0034662	0.00485269	0.00415945	0.00797227	0.00693241	0.00797227	0.00970537	0.0131716	0.0159445	0.0138648	0.0166378	0.0180243	0.0214905	0.0239168	0.0207972	0.0225303	0.0228769	0.0249567	0.0256499	0.0253033	0.0284229	0.0305026
	0	0.000111657	0	0	0.000223314	0.000111657	0.000446628	0.000334971	0.000111657	0.000334971	0.000781599	0.000781599	0.000893256	0.000893256	0.0015632	0.00167485	0.00256811	0.00346137	0.00357302	0.00524788	0.00826262	0.00837427	0.0121706	0.0147387	0.0154087	0.0219964	0.0218848	0.0236713	0.0284725	0.031264	0.0342787	0.0330505	0.0398615	0.0353953	0.034837	0.0366235	0.0347253	0.0284725	0.0286958	0.0265744	0.0218848	0.0222197	0.0212148	0.0197633	0.0197633	0.0203216	0.0248995	0.0267977	0.0282492
	0	0	0	0	0.000777001	0.000777001	0.002331	0	0.000777001	0.001554	0	0.001554	0.000777001	0.001554	0.000777001	0.002331	0.002331	0.003108	0.00543901	0.001554	0	0.00777001	0.004662	0.003108	0.00621601	0.004662	0.00543901	0.00621601	0.00621601	0.003885	0.010878	0.00621601	0.00621601	0.003885	0.016317	0.00932401	0.010878	0.00777001	0.00854701	0.010878	0.00621601	0.010878	0.013986	0.013209	0.00777001	0.01554	0.017094	0.00932401	0.014763
	0	0	0	0	0.000162796	0.000217061	0.000325591	0.000162796	0.00010853	0.00130237	0.00683742	0.00851964	0.00971348	0.0180703	0.0270241	0.0306599	0.0427068	0.0483503	0.0527458	0.0536141	0.0518776	0.0532885	0.0509551	0.0448774	0.0456913	0.0429781	0.0358151	0.0306599	0.0246907	0.0238224	0.0195898	0.0164424	0.0139462	0.0111786	0.00955068	0.00727154	0.00786846	0.00618624	0.00477534	0.00553506	0.00477534	0.00596918	0.00645756	0.00868244	0.00960495	0.010853	0.013295	0.0126981	0.0110158
	0	0	0.00012832	0.00012832	0.000769922	0.000769922	0.000769922	0.000769922	0.00115488	0.0019248	0.00307969	0.00487617	0.00526113	0.00718594	0.00590273	0.00641601	0.00975234	0.0115488	0.0109072	0.0146285	0.0137303	0.0152701	0.0165533	0.0205312	0.019248	0.023226	0.0209162	0.0261773	0.026434	0.0236109	0.0265623	0.0265623	0.0300269	0.0277172	0.0256641	0.023226	0.0278455	0.0201463	0.022841	0.0210445	0.020018	0.0245092	0.0201463	0.0201463	0.0238676	0.0215578	0.0255357	0.0243809	0.026434
	3.7326e-05	0	0	0	0.00104513	0.00190362	0.00164234	0.00238886	0.00261282	0.00362062	0.00925684	0.011571	0.0121683	0.0139972	0.0160502	0.0173939	0.0198574	0.0226195	0.0234407	0.0264268	0.028741	0.0316897	0.0341533	0.0370274	0.0395655	0.0411705	0.0433354	0.0447912	0.0446419	0.0409093	0.0387817	0.0379605	0.0347131	0.0317271	0.0275839	0.0259789	0.0252324	0.0210518	0.018551	0.0166101	0.0151543	0.0135867	0.0125042	0.0123549	0.0116457	0.0114964	0.0116084	0.00929417	0.010078
	8.14365e-05	4.07183e-05	8.14365e-05	4.07183e-05	0.00297243	0.00553768	0.00500835	0.00614846	0.00679995	0.00785863	0.0133556	0.0144143	0.0170202	0.018934	0.0200741	0.0220693	0.0265076	0.0292764	0.0302537	0.0339183	0.0358321	0.0382345	0.0422248	0.0416955	0.0425913	0.0426727	0.0429985	0.0410847	0.0351399	0.0331854	0.0291543	0.0243902	0.0217436	0.0201963	0.016328	0.0137628	0.011849	0.0103424	0.00932448	0.00810294	0.00879515	0.00794006	0.00899874	0.00932448	0.0104646	0.0123376	0.0151472	0.0157987	0.0150658
	0.00189416	0.00165739	0.0021704	0.0023677	0.0053668	0.00647173	0.0063928	0.0072215	0.00911566	0.0099049	0.0126278	0.0133775	0.0135748	0.0165345	0.0177972	0.0189811	0.0207174	0.0255712	0.0280178	0.0299515	0.0331479	0.0333452	0.0340949	0.0358313	0.0384357	0.035555	0.0351999	0.0338976	0.0310169	0.0310564	0.0285308	0.0262815	0.0267156	0.0243084	0.023243	0.0221775	0.0208753	0.0192968	0.0184286	0.0157847	0.0158636	0.0147192	0.0143641	0.0149165	0.0133381	0.0133775	0.0158636	0.0150744	0.0132197
	0.000328947	0	0	0	0.000657895	0.000657895	0.000657895	0	0.000657895	0.00164474	0.000328947	0.00131579	0.000328947	0.00164474	0.000657895	0.00131579	0.00164474	0.00164474	0.00197368	0.00197368	0.00361842	0.00197368	0.00592105	0.00657895	0.00328947	0.00888158	0.00789474	0.0105263	0.0115132	0.0115132	0.0108553	0.0141447	0.0180921	0.0167763	0.0157895	0.0200658	0.0213816	0.0131579	0.0171053	0.0167763	0.0190789	0.0253289	0.0220395	0.01875	0.0266447	0.0226974	0.025	0.0282895	0.0282895
	0	0	0.000757576	0	0	0	0	0	0	0	0.000757576	0.000757576	0	0.00227273	0.000757576	0	0.00227273	0.000757576	0.00151515	0.00227273	0.00378788	0.00454545	0	0.00151515	0.0030303	0.0030303	0.00757576	0.0030303	0.00378788	0.00757576	0.00378788	0.00530303	0.00606061	0.00833333	0.0151515	0.00378788	0.00530303	0.0106061	0.0106061	0.0159091	0.00984848	0.00984848	0.00757576	0.0121212	0.0106061	0.0181818	0.0143939	0.0113636	0.0136364
	0	0	0	0	0	0	0	0	0	0	0	0	0	0	0.000468165	0	0	0.000468165	0.000468165	0.00234082	0.00187266	0.00187266	0.00327715	0.00187266	0.00093633	0.00234082	0.00655431	0.00327715	0.00280899	0.00561798	0.00561798	0.00561798	0.0079588	0.00421348	0.0117041	0.0107678	0.0093633	0.0149813	0.0177903	0.0182584	0.0205993	0.0196629	0.0229401	0.0210674	0.0234082	0.0210674	0.0280899	0.0252809	0.0205993
	0	0	0	0	0	0	0	0	0	0	0	0	0	0.000397931	0.000397931	0.00198965	0.00318345	0.00318345	0.00437724	0.00198965	0.00358138	0.0051731	0.00437724	0.00716275	0.00477517	0.00716275	0.00676482	0.00636689	0.00955034	0.00915241	0.0123359	0.0119379	0.00875448	0.00915241	0.0151214	0.0151214	0.0119379	0.0123359	0.0151214	0.0143255	0.0191007	0.0155193	0.0218862	0.0179069	0.0187027	0.0214883	0.0214883	0.0238758	0.0250696
	0	0.000503525	0.000755287	0.000251762	0	0	0	0.000251762	0	0	0	0	0.000503525	0.000503525	0.00125881	0.00125881	0.00251762	0.00251762	0.00427996	0.0060423	0.00654582	0.00956697	0.00830816	0.0103223	0.0173716	0.0178751	0.0133434	0.0193857	0.0171198	0.0221551	0.0231621	0.0269386	0.0224068	0.0249245	0.0239174	0.0259315	0.021148	0.0241692	0.026435	0.026435	0.0294562	0.0259315	0.0229104	0.0236657	0.0229104	0.0249245	0.0239174	0.0246727	0.0236657
	0	0	0	0	0	0	0	0	0	0.000414079	0.000828157	0	0	0	0.000414079	0.00165631	0.00207039	0.00124224	0.00414079	0.00289855	0.000828157	0.00372671	0.00538302	0.0057971	0.00455487	0.00745342	0.00828157	0.00662526	0.00621118	0.00786749	0.00869565	0.010766	0.0153209	0.0111801	0.0111801	0.0132505	0.0140787	0.0120083	0.0132505	0.0140787	0.0149068	0.010352	0.0190476	0.0136646	0.0149068	0.0182195	0.0227743	0.021118	0.0236025
	0.000394477	0	0	0	0	0.000394477	0.00118343	0.000394477	0.00197239	0.000788955	0.00197239	0.00197239	0.00197239	0.00276134	0.00157791	0.00157791	0.00197239	0.00236686	0.00315582	0.0035503	0.00276134	0.00631164	0.00631164	0.00552268	0.00394477	0.00433925	0.00907298	0.00946746	0.00828402	0.00710059	0.00670611	0.0106509	0.0102564	0.0118343	0.00946746	0.0134122	0.0106509	0.00986193	0.0106509	0.0110454	0.0122288	0.0153846	0.0216963	0.0153846	0.0138067	0.0145957	0.0193294	0.0205128	0.0220907
	0.000193686	0	0	0.000193686	0.000581058	0.000774743	0.00116212	0.00193686	0.00154949	0.00116212	0.000968429	0.00116212	0.00193686	0.00232423	0.00290529	0.00290529	0.00213054	0.00251792	0.00522952	0.00464846	0.006779	0.00813481	0.00910323	0.00949061	0.00794112	0.0118148	0.0112338	0.0147201	0.0141391	0.0154949	0.0176254	0.0123959	0.0151075	0.0214991	0.016657	0.0176254	0.017238	0.0207244	0.020337	0.017238	0.0218865	0.0218865	0.0187875	0.0213054	0.0220802	0.0213054	0.0216928	0.0220802	0.0276971
	0	0	0	0.000131492	0	0	0.000262985	0.000262985	0.000131492	0.000394477	0.00118343	0.00184089	0.000788955	0.0017094	0.00486522	0.00631164	0.00959895	0.0103879	0.0153846	0.016568	0.0224852	0.0236686	0.0311637	0.0294543	0.0356345	0.034977	0.0410256	0.044313	0.0472058	0.0477318	0.0456279	0.0428665	0.0428665	0.0362919	0.0351085	0.0299803	0.0247206	0.025378	0.0185404	0.0186719	0.016831	0.0166995	0.0131492	0.0143327	0.0131492	0.0149901	0.0156476	0.0163051	0.0172255
	0	5.66733e-05	0	0.000113347	0.00181354	0.00249362	0.00323038	0.00289034	0.00345707	0.00504392	0.00697081	0.00878436	0.00986115	0.0117314	0.014055	0.0149617	0.0186455	0.0207991	0.0252196	0.0266364	0.0306036	0.0357608	0.0415415	0.0406914	0.0419382	0.0442618	0.0447152	0.0446019	0.0384245	0.037291	0.0332672	0.0275432	0.0267498	0.022896	0.0204591	0.0147351	0.0130915	0.0117314	0.00957778	0.00782091	0.0097478	0.00935109	0.00725418	0.00935109	0.0110513	0.0148484	0.017002	0.0191556	0.020119
	0	0	0	0	0.00189736	0.00171666	0.00252982	0.00316227	0.00243947	0.00361402	0.0116552	0.0127394	0.0131912	0.0138236	0.0163535	0.019064	0.0195157	0.0231297	0.0251175	0.0298157	0.0308999	0.0351464	0.0323455	0.0336104	0.0363209	0.0352367	0.0372244	0.0346043	0.0330683	0.032978	0.0334297	0.0259306	0.027828	0.0264727	0.0230394	0.0185219	0.0149078	0.0149982	0.0138236	0.0135526	0.0129201	0.0110228	0.0107517	0.0107517	0.012107	0.0120166	0.0124684	0.0148175	0.014185
	0	0	0.000227946	0	0.000455892	0.000455892	0.000227946	0	0	0.000455892	0.000683839	0.000683839	0.00159562	0.00113973	0.00182357	0.000911785	0.00113973	0.00159562	0.00205152	0.00319125	0.00227946	0.0029633	0.00661044	0.00615455	0.00843401	0.00980169	0.0107135	0.0116253	0.0116253	0.0134488	0.0139047	0.0200593	0.0202872	0.0186916	0.0182357	0.0198313	0.021199	0.021199	0.0214269	0.0218828	0.0225667	0.0237064	0.0209711	0.0291771	0.0262138	0.025302	0.0278094	0.0335081	0.0314566
	9.273e-05	9.273e-05	0	0	0.00018546	0.00046365	0.00046365	0.00055638	0.00120549	0.00102003	0.00380193	0.00435831	0.00602745	0.00778932	0.0103858	0.0100148	0.0165059	0.0165059	0.0205861	0.0245734	0.0315282	0.03227	0.0372774	0.0407085	0.0421921	0.0470141	0.0504451	0.0480341	0.0481269	0.0437685	0.0406157	0.0383902	0.0374629	0.0315282	0.0269844	0.0236461	0.0224407	0.0184533	0.0166914	0.0136313	0.0115912	0.0122404	0.0123331	0.0146513	0.0140022	0.0150223	0.0134458	0.0159496	0.0117767
	0	0	0	0	0.000661011	0.00165253	0.0020932	0.0020932	0.0020932	0.00363556	0.00495759	0.00495759	0.00616944	0.00694062	0.00661011	0.00848298	0.00969483	0.0103558	0.0131101	0.012449	0.0158643	0.0186185	0.0183981	0.0187287	0.0243473	0.0258896	0.0304065	0.0305167	0.0295252	0.0321692	0.0336014	0.0345929	0.0323896	0.0324997	0.0323896	0.0305167	0.0263303	0.0248981	0.0268811	0.0218134	0.0237964	0.0228049	0.0233557	0.0204914	0.0187287	0.0211524	0.0259998	0.0236862	0.0206015
	0.000181984	0.000181984	0.000181984	0.000545951	0.000363967	0.000727934	0.000181984	0.00127389	0.000545951	0.000909918	0.00145587	0.00309372	0.00254777	0.00345769	0.00382166	0.00345769	0.00491356	0.00473157	0.00509554	0.00473157	0.00655141	0.0078253	0.00709736	0.00928116	0.00909918	0.00909918	0.00837125	0.0141947	0.0123749	0.0145587	0.0134668	0.0192903	0.0151046	0.0169245	0.0183803	0.0198362	0.0183803	0.0242038	0.0196542	0.022566	0.0269336	0.0265696	0.0240218	0.0298453	0.0252957	0.0267516	0.0294813	0.0283894	0.0311192
	0	0	0	0	0	0.000218198	0	0	0.000218198	0	0.000872791	0.00196378	0.00130919	0.00392756	0.00720052	0.00654593	0.015492	0.0196378	0.0229108	0.0292385	0.035348	0.0442941	0.0440759	0.0381846	0.0432031	0.0447305	0.0410212	0.0416758	0.0368754	0.0318569	0.0285839	0.0288021	0.0253109	0.0235654	0.0194196	0.0168012	0.00872791	0.0111281	0.0111281	0.0100371	0.0093825	0.00720052	0.00698233	0.00894611	0.0117827	0.0115645	0.0133101	0.0178922	0.014401
	0	0	0	0	0	0	0	0	0.000717875	0.000717875	0	0.00215363	0.000717875	0.00143575	0.00143575	0.00143575	0.00143575	0.00358938	0.00215363	0.00215363	0.00502513	0.00143575	0.00358938	0.00646088	0.0028715	0.00358938	0.005743	0.00646088	0.00358938	0.00646088	0.00502513	0.00215363	0.00717875	0.005743	0.00789663	0.0100503	0.0086145	0.00933238	0.0086145	0.0107681	0.00646088	0.005743	0.00646088	0.00717875	0.00717875	0.00789663	0.005743	0.0086145	0.0150754
	0	0	0	0	0	0	0	0	0	0	0.000146135	0	0	0.000438404	0.00146135	0.000584539	0.00146135	0.00131521	0.00233816	0.00263043	0.00350723	0.00584539	0.00803741	0.0100833	0.0125676	0.0149057	0.0217741	0.0246968	0.026012	0.0295192	0.0347801	0.0347801	0.0377028	0.0403332	0.0388718	0.0334649	0.0333187	0.0311267	0.0295192	0.0223586	0.0191437	0.0165132	0.0141751	0.0141751	0.0163671	0.0170978	0.0203127	0.0223586	0.0289347
	0.000184604	0	0	0	0.000738416	0.000369208	0.00166144	0.00184604	0.000553812	0.00258446	0.00350748	0.00590733	0.00719956	0.00609193	0.00609193	0.0090456	0.0101532	0.00959941	0.0121839	0.0092302	0.0119993	0.0158759	0.016799	0.017722	0.0238139	0.0214141	0.0247369	0.0269522	0.0251061	0.0262138	0.0280598	0.027506	0.0323057	0.0271368	0.0299059	0.029352	0.0252908	0.0306443	0.0282444	0.0287982	0.0263984	0.0295366	0.0254754	0.0276906	0.0267676	0.0238139	0.0269522	0.0241831	0.0276906
	0	5.46388e-05	0	0	0.000764944	0.00103814	0.00131133	0.00152989	0.000983499	0.00185772	0.00639274	0.00693913	0.00639274	0.0107092	0.0138236	0.0152442	0.0232761	0.0274833	0.0330565	0.0372637	0.0441482	0.0476451	0.0533821	0.0556223	0.0540378	0.0549667	0.0536553	0.0468801	0.0411977	0.0363895	0.0315812	0.0257895	0.0194514	0.0170473	0.0154628	0.0122937	0.00890613	0.00874221	0.00721233	0.00814119	0.0075948	0.00590099	0.00907005	0.00950716	0.0130587	0.0158999	0.0187958	0.0175937	0.0179762
	0.000693963	0.000737335	0.000433727	0.000867453	0.00160479	0.00247224	0.00255899	0.00290597	0.0028626	0.00394691	0.00464087	0.0050746	0.00429389	0.0103227	0.015484	0.0180864	0.0256332	0.0312717	0.032703	0.0395559	0.0404233	0.0417679	0.041551	0.0426353	0.0440666	0.043763	0.0425486	0.0443269	0.0424185	0.037474	0.034915	0.0319656	0.0289729	0.0253296	0.0223803	0.0192141	0.0155274	0.0135756	0.0123178	0.0116239	0.00988897	0.00811069	0.00884802	0.00832755	0.00832755	0.0101492	0.00802394	0.00954198	0.00867453
	3.61821e-05	3.61821e-05	0	3.61821e-05	0.00166438	0.00256893	0.00311166	0.00408857	0.00354584	0.00426948	0.00589768	0.00629568	0.00748969	0.00600622	0.00510167	0.0056444	0.00900933	0.00998625	0.0134235	0.0163181	0.0205876	0.0255807	0.03061	0.0346624	0.0395108	0.042731	0.0442145	0.0459874	0.0491352	0.048484	0.0474709	0.0440336	0.0404516	0.0383168	0.0359288	0.0336131	0.0297778	0.0281858	0.0243867	0.0223967	0.0212389	0.018091	0.0173312	0.0159563	0.0141472	0.0136768	0.0122295	0.0115783	0.010927
	0	0	0	0	0	0	0	0.000244121	0	0.000569615	0.00162747	0.00211571	0.00301082	0.0070795	0.0123688	0.0126129	0.0244121	0.0293759	0.0359671	0.0406054	0.0446741	0.0456506	0.0543576	0.0480104	0.050533	0.0477663	0.0428025	0.0401172	0.0325494	0.0308406	0.0258768	0.0222964	0.0199365	0.0159492	0.0147286	0.0114737	0.00960208	0.00716088	0.00650989	0.00577752	0.00594027	0.00789324	0.00846285	0.00846285	0.0135894	0.0119619	0.0161933	0.0160306	0.016112
1c (the example neurons is highlighted)	1 Hz	2 Hz	3 Hz	4 Hz	5 Hz	6 Hz	7 Hz	8 Hz	9 Hz	10 Hz	11 Hz	12 Hz	13 Hz	14 Hz	15 Hz	16 Hz	17 Hz	18 Hz	19 Hz	20 Hz	21 Hz	22 Hz	23 Hz	24 Hz	25 Hz	26 Hz	27 Hz	28 Hz	29 Hz	30 Hz	31 Hz	32 Hz	33 Hz	34 Hz	35 Hz	36 Hz	37 Hz	38 Hz	39 Hz	40 Hz	41 Hz	42 Hz	43 Hz	44 Hz	45 Hz	46 Hz	47 Hz	48 Hz	49 Hz
neurons	3.56623e-06	3.33222e-06	3.21548e-06	3.17699e-06	2.99609e-06	2.9687e-06	2.90988e-06	2.96156e-06	2.84821e-06	2.94601e-06	2.89854e-06	2.84435e-06	2.74798e-06	2.80248e-06	2.74073e-06	2.76551e-06	2.71418e-06	2.76442e-06	2.72909e-06	2.75395e-06	2.79671e-06	2.74154e-06	2.74826e-06	2.59162e-06	2.6825e-06	2.71571e-06	2.66488e-06	2.74782e-06	2.68018e-06	2.72129e-06	2.72252e-06	2.70687e-06	2.75184e-06	2.67746e-06	2.6446e-06	2.58929e-06	2.61512e-06	2.54312e-06	2.60042e-06	2.6762e-06	2.65559e-06	2.65426e-06	2.56704e-06	2.64006e-06	2.65973e-06	2.58133e-06	2.5246e-06	2.52303e-06	2.51137e-06
	2.89807e-06	2.75693e-06	2.82491e-06	2.90787e-06	2.81774e-06	2.79966e-06	2.75922e-06	2.74244e-06	2.69652e-06	2.7181e-06	2.65984e-06	2.71491e-06	2.71014e-06	2.63169e-06	2.61171e-06	2.63771e-06	2.6374e-06	2.64638e-06	2.63797e-06	2.6141e-06	2.63448e-06	2.55421e-06	2.62807e-06	2.6445e-06	2.60591e-06	2.67724e-06	2.63972e-06	2.62177e-06	2.58694e-06	2.56867e-06	2.6831e-06	2.61037e-06	2.66232e-06	2.6561e-06	2.65006e-06	2.68104e-06	2.59813e-06	2.58503e-06	2.66779e-06	2.5747e-06	2.59624e-06	2.5945e-06	2.59626e-06	2.59846e-06	2.61671e-06	2.60659e-06	2.5672e-06	2.52581e-06	2.59111e-06
	2.79151e-06	2.93466e-06	3.13793e-06	3.12048e-06	3.25383e-06	3.3295e-06	3.34202e-06	3.21735e-06	2.94935e-06	2.64746e-06	2.43805e-06	2.2996e-06	2.22241e-06	2.1748e-06	2.21056e-06	2.12715e-06	2.12916e-06	2.12231e-06	2.07441e-06	2.12901e-06	2.08783e-06	2.09105e-06	2.17147e-06	2.14434e-06	2.14745e-06	2.12633e-06	2.17899e-06	2.19056e-06	2.21448e-06	2.22086e-06	2.23058e-06	2.22452e-06	2.22088e-06	2.24025e-06	2.24981e-06	2.28834e-06	2.25429e-06	2.26075e-06	2.30049e-06	2.29528e-06	2.26207e-06	2.3141e-06	2.2959e-06	2.29949e-06	2.34568e-06	2.33969e-06	2.33235e-06	2.34637e-06	2.36577e-06
	2.52215e-06	2.62553e-06	2.59392e-06	2.58128e-06	2.63365e-06	2.58825e-06	2.64709e-06	2.57118e-06	2.63197e-06	2.61695e-06	2.56958e-06	2.62598e-06	2.66674e-06	2.53894e-06	2.66769e-06	2.64595e-06	2.66385e-06	2.6775e-06	2.6654e-06	2.6672e-06	2.66422e-06	2.67564e-06	2.71814e-06	2.60145e-06	2.71021e-06	2.73367e-06	2.69323e-06	2.77184e-06	2.69444e-06	2.66574e-06	2.66299e-06	2.68997e-06	2.72659e-06	2.75991e-06	2.66288e-06	2.70778e-06	2.62913e-06	2.64067e-06	2.65699e-06	2.65133e-06	2.70201e-06	2.58722e-06	2.65732e-06	2.63117e-06	2.58946e-06	2.58698e-06	2.57327e-06	2.59006e-06	2.59096e-06
	2.75949e-06	2.74537e-06	2.78743e-06	2.83834e-06	2.76851e-06	2.83239e-06	2.82906e-06	2.90239e-06	2.89879e-06	2.81508e-06	2.72828e-06	2.74084e-06	2.64865e-06	2.68354e-06	2.7318e-06	2.69864e-06	2.64449e-06	2.63926e-06	2.64817e-06	2.69408e-06	2.70941e-06	2.60044e-06	2.70935e-06	2.67178e-06	2.62904e-06	2.65782e-06	2.63665e-06	2.64717e-06	2.67017e-06	2.63776e-06	2.60703e-06	2.65186e-06	2.67402e-06	2.60099e-06	2.63193e-06	2.65572e-06	2.65482e-06	2.60172e-06	2.60877e-06	2.58442e-06	2.54752e-06	2.58992e-06	2.60013e-06	2.58819e-06	2.59773e-06	2.58493e-06	2.5419e-06	2.52771e-06	2.54305e-06
	1.30072e-06	1.22228e-06	1.3528e-06	1.55308e-06	1.87417e-06	2.08244e-06	2.40784e-06	2.79517e-06	3.15747e-06	3.18221e-06	3.27715e-06	2.98577e-06	2.87004e-06	2.68298e-06	2.65274e-06	2.69639e-06	2.69026e-06	2.67244e-06	2.71313e-06	2.68461e-06	2.77678e-06	2.83243e-06	2.82425e-06	2.72302e-06	2.75004e-06	2.7263e-06	2.73491e-06	2.6954e-06	2.707e-06	2.65764e-06	2.69425e-06	2.74983e-06	2.72752e-06	2.6152e-06	2.685e-06	2.65691e-06	2.63946e-06	2.69082e-06	2.6165e-06	2.62604e-06	2.63145e-06	2.64391e-06	2.67033e-06	2.59305e-06	2.57777e-06	2.58213e-06	2.62228e-06	2.49824e-06	2.54775e-06
	2.89279e-06	2.79926e-06	2.80507e-06	2.81995e-06	2.76218e-06	2.76873e-06	2.79509e-06	2.77938e-06	2.77706e-06	2.73797e-06	2.79626e-06	2.76385e-06	2.72925e-06	2.71156e-06	2.70738e-06	2.69881e-06	2.68642e-06	2.6876e-06	2.64039e-06	2.74357e-06	2.72529e-06	2.759e-06	2.62438e-06	2.74149e-06	2.68737e-06	2.71198e-06	2.69059e-06	2.70058e-06	2.70565e-06	2.71356e-06	2.66745e-06	2.67245e-06	2.69161e-06	2.65033e-06	2.67964e-06	2.67195e-06	2.65788e-06	2.62649e-06	2.62612e-06	2.65043e-06	2.62992e-06	2.60255e-06	2.62729e-06	2.594e-06	2.64458e-06	2.60028e-06	2.53025e-06	2.52545e-06	2.54424e-06
	2.83925e-06	2.80118e-06	2.78466e-06	2.82423e-06	2.78289e-06	2.76685e-06	2.77239e-06	2.76259e-06	2.77087e-06	2.78883e-06	2.81054e-06	2.78285e-06	2.78807e-06	2.78328e-06	2.70423e-06	2.70615e-06	2.73145e-06	2.71463e-06	2.7199e-06	2.74743e-06	2.77058e-06	2.75803e-06	2.68631e-06	2.68991e-06	2.71431e-06	2.71008e-06	2.70459e-06	2.69305e-06	2.71611e-06	2.75918e-06	2.75026e-06	2.71696e-06	2.72286e-06	2.67373e-06	2.67244e-06	2.62925e-06	2.66703e-06	2.64766e-06	2.63595e-06	2.64209e-06	2.57624e-06	2.65044e-06	2.57093e-06	2.63544e-06	2.62221e-06	2.54574e-06	2.51023e-06	2.54062e-06	2.53558e-06
	2.97759e-06	2.91249e-06	2.85511e-06	2.68688e-06	2.68164e-06	2.69747e-06	2.6653e-06	2.71743e-06	2.71731e-06	2.68161e-06	2.66172e-06	2.6934e-06	2.63386e-06	2.66574e-06	2.69531e-06	2.71571e-06	2.69761e-06	2.67005e-06	2.67887e-06	2.7088e-06	2.6902e-06	2.69653e-06	2.75096e-06	2.68312e-06	2.6939e-06	2.70503e-06	2.65906e-06	2.70673e-06	2.68954e-06	2.67301e-06	2.71548e-06	2.64919e-06	2.73416e-06	2.60874e-06	2.63687e-06	2.60826e-06	2.57243e-06	2.5899e-06	2.58245e-06	2.62155e-06	2.6211e-06	2.62897e-06	2.55947e-06	2.64826e-06	2.63508e-06	2.55907e-06	2.56444e-06	2.54915e-06	2.5178e-06
	3.1357e-06	2.94052e-06	2.98494e-06	2.84332e-06	2.81733e-06	2.75513e-06	2.80503e-06	2.73166e-06	2.79426e-06	2.6769e-06	2.67402e-06	2.75197e-06	2.71877e-06	2.65806e-06	2.67552e-06	2.76153e-06	2.71421e-06	2.67771e-06	2.68567e-06	2.66404e-06	2.64612e-06	2.64693e-06	2.64029e-06	2.66601e-06	2.63515e-06	2.68554e-06	2.67874e-06	2.67329e-06	2.64511e-06	2.61993e-06	2.58034e-06	2.66521e-06	2.62339e-06	2.68484e-06	2.63499e-06	2.62528e-06	2.58863e-06	2.59347e-06	2.63215e-06	2.62606e-06	2.61677e-06	2.60328e-06	2.5472e-06	2.55738e-06	2.60537e-06	2.59365e-06	2.53441e-06	2.50194e-06	2.47926e-06
	2.8382e-06	2.88135e-06	2.80143e-06	2.92364e-06	2.7804e-06	2.75217e-06	2.76752e-06	2.75074e-06	2.74507e-06	2.72249e-06	2.73188e-06	2.72462e-06	2.72593e-06	2.69651e-06	2.75753e-06	2.77663e-06	2.76769e-06	2.751e-06	2.74247e-06	2.74436e-06	2.73209e-06	2.71727e-06	2.73726e-06	2.7294e-06	2.72139e-06	2.71906e-06	2.70145e-06	2.66338e-06	2.68725e-06	2.65131e-06	2.65665e-06	2.7012e-06	2.68818e-06	2.7004e-06	2.68185e-06	2.62807e-06	2.61935e-06	2.65734e-06	2.63779e-06	2.59666e-06	2.63872e-06	2.62498e-06	2.57236e-06	2.58291e-06	2.57326e-06	2.58019e-06	2.61497e-06	2.55078e-06	2.53327e-06
	4.56808e-06	4.81098e-06	5.27988e-06	5.3643e-06	5.57451e-06	5.79101e-06	6.12668e-06	6.35734e-06	5.727e-06	4.92901e-06	4.74903e-06	4.57127e-06	4.46434e-06	4.40428e-06	4.50673e-06	4.34433e-06	4.37119e-06	4.37792e-06	4.43597e-06	4.34012e-06	4.40929e-06	4.32686e-06	4.2229e-06	4.25206e-06	4.4243e-06	4.49851e-06	4.31938e-06	4.4932e-06	4.47723e-06	4.53856e-06	4.45689e-06	4.47119e-06	4.48764e-06	4.46539e-06	4.57381e-06	4.6869e-06	4.5307e-06	4.43534e-06	4.45344e-06	4.36423e-06	4.45937e-06	4.46149e-06	4.5032e-06	4.50214e-06	4.52683e-06	4.51962e-06	4.55219e-06	4.54037e-06	4.42024e-06
	4.8874e-06	5.192e-06	5.08615e-06	4.94475e-06	4.83614e-06	4.90667e-06	5.04979e-06	4.89013e-06	4.89881e-06	4.85679e-06	4.83288e-06	4.92011e-06	4.94006e-06	4.93325e-06	4.92481e-06	4.88029e-06	5.06069e-06	4.93999e-06	4.96623e-06	5.03997e-06	4.86572e-06	4.98039e-06	5.07997e-06	5.06801e-06	4.93825e-06	5.01414e-06	5.12895e-06	5.00967e-06	4.9581e-06	5.04785e-06	4.9199e-06	5.02331e-06	4.88028e-06	5.07118e-06	5.00006e-06	5.12098e-06	4.93402e-06	5.0244e-06	5.04476e-06	4.95776e-06	4.96124e-06	4.92424e-06	4.84195e-06	4.84873e-06	4.97491e-06	4.96463e-06	4.85837e-06	4.66837e-06	4.78883e-06
	2.54257e-06	2.08324e-06	2.21807e-06	2.68921e-06	3.57055e-06	4.20269e-06	5.03313e-06	5.38347e-06	5.64218e-06	5.75606e-06	5.8471e-06	5.64177e-06	5.34884e-06	5.18486e-06	5.2398e-06	5.04014e-06	5.09349e-06	5.06614e-06	4.9212e-06	5.07113e-06	5.12404e-06	5.24585e-06	5.28717e-06	5.14126e-06	5.11721e-06	5.17304e-06	5.02936e-06	5.13016e-06	5.12034e-06	5.09349e-06	4.95741e-06	5.10655e-06	4.9888e-06	5.00749e-06	5.01474e-06	4.89141e-06	5.19167e-06	4.91519e-06	4.915e-06	4.95253e-06	4.86907e-06	4.92705e-06	4.97934e-06	5.0013e-06	4.81913e-06	4.85795e-06	4.79637e-06	4.8022e-06	4.87395e-06
	5.29406e-06	5.22286e-06	5.24261e-06	5.14285e-06	5.26601e-06	5.10473e-06	5.17367e-06	5.28114e-06	5.16494e-06	5.29377e-06	5.16292e-06	5.08524e-06	5.18928e-06	5.23071e-06	5.14477e-06	5.16725e-06	5.29689e-06	5.12444e-06	5.13267e-06	5.12352e-06	5.30876e-06	5.25166e-06	5.07655e-06	4.98365e-06	5.0937e-06	5.06696e-06	5.06779e-06	5.09226e-06	4.97309e-06	5.0355e-06	5.24341e-06	5.11876e-06	5.02217e-06	5.07656e-06	5.03925e-06	4.83658e-06	4.99778e-06	4.96814e-06	4.95554e-06	4.84977e-06	4.87071e-06	4.89432e-06	4.85751e-06	4.86729e-06	4.88848e-06	4.81175e-06	4.80502e-06	4.74807e-06	4.72089e-06
	5.43148e-06	5.29596e-06	5.28469e-06	5.32885e-06	5.07485e-06	5.20118e-06	5.20983e-06	5.16869e-06	5.27186e-06	5.2735e-06	5.19464e-06	5.10381e-06	5.06191e-06	5.17528e-06	5.17047e-06	5.16873e-06	5.15841e-06	5.14875e-06	4.94164e-06	5.02508e-06	5.17825e-06	5.05841e-06	5.22195e-06	5.15301e-06	5.07936e-06	5.04724e-06	4.98801e-06	5.12389e-06	4.95908e-06	4.8481e-06	5.16735e-06	5.00526e-06	5.10983e-06	4.96588e-06	5.10479e-06	5.01644e-06	5.00838e-06	5.04209e-06	5.01937e-06	5.02952e-06	4.80817e-06	4.97467e-06	4.70243e-06	4.95181e-06	4.88023e-06	4.89118e-06	4.78631e-06	4.80048e-06	4.8031e-06
	5.20136e-06	5.0676e-06	4.93121e-06	4.84974e-06	5.04125e-06	5.10638e-06	5.16557e-06	5.13564e-06	5.04244e-06	5.21372e-06	5.10673e-06	5.11678e-06	5.20235e-06	5.06744e-06	5.13811e-06	5.17737e-06	5.1601e-06	5.09804e-06	5.1225e-06	5.15761e-06	5.16298e-06	5.12389e-06	5.16824e-06	5.11592e-06	4.92206e-06	5.22578e-06	5.04451e-06	4.92948e-06	5.12499e-06	5.08399e-06	5.12949e-06	4.9467e-06	5.02186e-06	5.1255e-06	5.05829e-06	5.0422e-06	4.85617e-06	4.83374e-06	4.94886e-06	4.93703e-06	4.8044e-06	4.93583e-06	4.88072e-06	4.97812e-06	4.8247e-06	4.71743e-06	4.80341e-06	4.96243e-06	4.7459e-06
	6.18088e-06	5.49589e-06	5.19116e-06	5.10431e-06	5.04823e-06	4.97723e-06	4.9162e-06	4.97245e-06	5.22799e-06	4.98432e-06	5.24061e-06	5.00407e-06	5.11153e-06	4.98416e-06	5.11408e-06	5.09358e-06	5.0557e-06	4.94672e-06	5.06404e-06	5.02372e-06	5.08695e-06	5.01412e-06	4.97322e-06	5.06487e-06	5.09843e-06	5.02213e-06	4.8671e-06	4.99084e-06	4.9944e-06	4.97328e-06	4.89993e-06	4.97063e-06	5.01338e-06	5.00066e-06	5.00192e-06	4.9178e-06	4.93512e-06	4.97978e-06	4.79316e-06	4.90111e-06	4.97015e-06	4.91729e-06	5.02678e-06	4.8425e-06	4.98814e-06	4.76946e-06	4.70484e-06	4.68939e-06	4.67093e-06
	5.19096e-06	5.24186e-06	5.06783e-06	5.06323e-06	5.17513e-06	5.17309e-06	5.08147e-06	5.10481e-06	5.16499e-06	4.99796e-06	5.1882e-06	5.11128e-06	5.20672e-06	5.17168e-06	5.1556e-06	5.14492e-06	5.11255e-06	5.11603e-06	5.0462e-06	5.01277e-06	4.98813e-06	5.07114e-06	5.09302e-06	5.18304e-06	5.18849e-06	5.14778e-06	5.04091e-06	5.25355e-06	5.04781e-06	5.22189e-06	5.08333e-06	5.04445e-06	5.0115e-06	5.03106e-06	4.94229e-06	4.96221e-06	5.02513e-06	5.03648e-06	4.83898e-06	4.88933e-06	4.90702e-06	4.93344e-06	4.8812e-06	4.81126e-06	4.91345e-06	4.8065e-06	4.90994e-06	4.82283e-06	4.71485e-06
	5.68756e-06	5.45744e-06	5.3185e-06	5.14808e-06	4.95776e-06	5.03491e-06	5.07269e-06	4.946e-06	4.98894e-06	5.01444e-06	4.96912e-06	5.01681e-06	5.03425e-06	4.98406e-06	5.01337e-06	5.06489e-06	4.94962e-06	5.03757e-06	5.09277e-06	5.09123e-06	5.00257e-06	5.09554e-06	5.06855e-06	5.21084e-06	4.95483e-06	4.95283e-06	5.04385e-06	4.98519e-06	4.97663e-06	5.12246e-06	5.18672e-06	4.94651e-06	5.07448e-06	4.95985e-06	5.09638e-06	4.97816e-06	5.06178e-06	4.85176e-06	5.04676e-06	4.91861e-06	4.85936e-06	5.1075e-06	4.80674e-06	4.80819e-06	4.93719e-06	4.9e-06	4.8884e-06	4.78163e-06	4.58843e-06
	2.91188e-06	2.64894e-06	2.612e-06	2.62509e-06	2.5559e-06	2.50673e-06	2.57166e-06	2.48252e-06	2.43211e-06	2.44272e-06	2.40801e-06	2.40876e-06	2.33464e-06	2.37321e-06	2.37935e-06	2.34559e-06	2.31695e-06	2.31997e-06	2.37824e-06	2.3864e-06	2.35314e-06	2.36969e-06	2.35324e-06	2.32887e-06	2.36175e-06	2.32599e-06	2.29033e-06	2.35452e-06	2.35005e-06	2.34331e-06	2.26483e-06	2.31858e-06	2.28462e-06	2.35533e-06	2.25438e-06	2.2504e-06	2.26392e-06	2.27149e-06	2.24867e-06	2.29128e-06	2.30927e-06	2.30769e-06	2.25977e-06	2.26055e-06	2.27146e-06	2.28546e-06	2.29976e-06	2.23026e-06	2.2172e-06
	2.98382e-06	2.82402e-06	2.75541e-06	2.66142e-06	2.57224e-06	2.49947e-06	2.49726e-06	2.42401e-06	2.43459e-06	2.4026e-06	2.38497e-06	2.36107e-06	2.3763e-06	2.35324e-06	2.3605e-06	2.28608e-06	2.31154e-06	2.3039e-06	2.29132e-06	2.29488e-06	2.26786e-06	2.37684e-06	2.353e-06	2.27653e-06	2.28573e-06	2.38098e-06	2.31005e-06	2.30905e-06	2.30011e-06	2.27407e-06	2.34014e-06	2.31882e-06	2.35724e-06	2.30455e-06	2.32983e-06	2.29967e-06	2.26969e-06	2.3024e-06	2.22963e-06	2.32581e-06	2.25473e-06	2.27218e-06	2.26814e-06	2.27302e-06	2.25987e-06	2.24149e-06	2.22604e-06	2.20666e-06	2.21697e-06
	2.60743e-06	2.55216e-06	2.51099e-06	2.53623e-06	2.44755e-06	2.4399e-06	2.40427e-06	2.4382e-06	2.42031e-06	2.39311e-06	2.36331e-06	2.39542e-06	2.34932e-06	2.4043e-06	2.35421e-06	2.37691e-06	2.37024e-06	2.33314e-06	2.38841e-06	2.34776e-06	2.34156e-06	2.36964e-06	2.33878e-06	2.33486e-06	2.37191e-06	2.32396e-06	2.36617e-06	2.34891e-06	2.37336e-06	2.34375e-06	2.33684e-06	2.38658e-06	2.3618e-06	2.3276e-06	2.31299e-06	2.27282e-06	2.27745e-06	2.32911e-06	2.25915e-06	2.26896e-06	2.29531e-06	2.308e-06	2.28613e-06	2.2684e-06	2.27331e-06	2.24376e-06	2.31069e-06	2.21825e-06	2.24405e-06
	2.28853e-06	2.33559e-06	2.29188e-06	2.36189e-06	2.32118e-06	2.29647e-06	2.33102e-06	2.30191e-06	2.29969e-06	2.27796e-06	2.32627e-06	2.31692e-06	2.31195e-06	2.32527e-06	2.33937e-06	2.33425e-06	2.29974e-06	2.32865e-06	2.37155e-06	2.38532e-06	2.37419e-06	2.36475e-06	2.37591e-06	2.42727e-06	2.39744e-06	2.35545e-06	2.40055e-06	2.36091e-06	2.38421e-06	2.36867e-06	2.40731e-06	2.38227e-06	2.4016e-06	2.3498e-06	2.37696e-06	2.35744e-06	2.39307e-06	2.35613e-06	2.30572e-06	2.32547e-06	2.27787e-06	2.30714e-06	2.32319e-06	2.27895e-06	2.32521e-06	2.28663e-06	2.28815e-06	2.24943e-06	2.24943e-06
	2.46623e-06	2.43982e-06	2.5547e-06	2.60966e-06	2.68695e-06	2.85153e-06	2.75744e-06	2.67494e-06	2.36709e-06	2.08636e-06	1.93497e-06	1.85754e-06	1.81456e-06	1.81453e-06	1.77999e-06	1.76157e-06	1.79134e-06	1.79826e-06	1.78529e-06	1.78977e-06	1.79103e-06	1.78429e-06	1.84241e-06	1.83625e-06	1.86163e-06	1.85988e-06	1.88884e-06	1.92613e-06	1.93529e-06	1.94974e-06	1.93517e-06	1.95848e-06	1.96788e-06	1.96537e-06	2.00038e-06	1.99482e-06	1.99577e-06	2.03666e-06	2.05558e-06	2.07222e-06	2.04748e-06	2.04993e-06	2.10597e-06	2.07029e-06	2.05812e-06	2.09181e-06	2.09248e-06	2.08776e-06	2.11183e-06
	2.56026e-06	2.54078e-06	2.57971e-06	2.51514e-06	2.48133e-06	2.49637e-06	2.50348e-06	2.48511e-06	2.44924e-06	2.42541e-06	2.38876e-06	2.42579e-06	2.38431e-06	2.37887e-06	2.40898e-06	2.4094e-06	2.39024e-06	2.40267e-06	2.39809e-06	2.37058e-06	2.34903e-06	2.3668e-06	2.39346e-06	2.39124e-06	2.38294e-06	2.40483e-06	2.33516e-06	2.36979e-06	2.38432e-06	2.36289e-06	2.35208e-06	2.35418e-06	2.34611e-06	2.28702e-06	2.30903e-06	2.31007e-06	2.27765e-06	2.27369e-06	2.31258e-06	2.2891e-06	2.30263e-06	2.31051e-06	2.27995e-06	2.25347e-06	2.2535e-06	2.25768e-06	2.249e-06	2.26144e-06	2.24317e-06
	2.36441e-06	2.46315e-06	2.5382e-06	2.58603e-06	2.55288e-06	2.58976e-06	2.58736e-06	2.64576e-06	2.57689e-06	2.53235e-06	2.48942e-06	2.48996e-06	2.51446e-06	2.48552e-06	2.42801e-06	2.46864e-06	2.44406e-06	2.46726e-06	2.42421e-06	2.45107e-06	2.43337e-06	2.41439e-06	2.4103e-06	2.40363e-06	2.41726e-06	2.38265e-06	2.40164e-06	2.38137e-06	2.39259e-06	2.36739e-06	2.33156e-06	2.36301e-06	2.33086e-06	2.33174e-06	2.30745e-06	2.31902e-06	2.32021e-06	2.29918e-06	2.30731e-06	2.31491e-06	2.2941e-06	2.27972e-06	2.30018e-06	2.25771e-06	2.31624e-06	2.23244e-06	2.21856e-06	2.20495e-06	2.25259e-06
	2.55731e-06	2.48248e-06	2.43992e-06	2.4734e-06	2.43284e-06	2.47652e-06	2.43151e-06	2.4221e-06	2.38755e-06	2.39169e-06	2.4021e-06	2.38978e-06	2.38357e-06	2.39566e-06	2.36413e-06	2.39982e-06	2.36255e-06	2.35537e-06	2.46147e-06	2.44223e-06	2.37651e-06	2.36845e-06	2.37129e-06	2.37908e-06	2.3497e-06	2.36133e-06	2.40797e-06	2.40515e-06	2.39278e-06	2.3635e-06	2.36956e-06	2.31811e-06	2.32217e-06	2.3097e-06	2.37912e-06	2.31982e-06	2.36669e-06	2.31154e-06	2.28396e-06	2.29905e-06	2.25882e-06	2.27076e-06	2.26021e-06	2.31864e-06	2.28805e-06	2.28486e-06	2.24496e-06	2.28127e-06	2.23384e-06
	2.52136e-06	2.40025e-06	2.41065e-06	2.37389e-06	2.33387e-06	2.35152e-06	2.39726e-06	2.3888e-06	2.40784e-06	2.37123e-06	2.38087e-06	2.37154e-06	2.37635e-06	2.37869e-06	2.36182e-06	2.36762e-06	2.43425e-06	2.40285e-06	2.38094e-06	2.41136e-06	2.38058e-06	2.43854e-06	2.3638e-06	2.37211e-06	2.3486e-06	2.42362e-06	2.36589e-06	2.38099e-06	2.38167e-06	2.40175e-06	2.36166e-06	2.3496e-06	2.37973e-06	2.34109e-06	2.36655e-06	2.36907e-06	2.3434e-06	2.30882e-06	2.27803e-06	2.33763e-06	2.3029e-06	2.3297e-06	2.32007e-06	2.26952e-06	2.27296e-06	2.26518e-06	2.27814e-06	2.26712e-06	2.26317e-06
	3.88563e-06	4.09628e-06	4.27409e-06	4.2796e-06	4.44971e-06	4.54013e-06	4.46778e-06	4.3169e-06	4.11836e-06	4.03109e-06	3.89031e-06	3.87728e-06	3.77451e-06	3.92723e-06	3.82067e-06	3.87661e-06	3.88424e-06	3.88165e-06	3.89246e-06	3.89978e-06	3.84399e-06	3.8661e-06	3.94022e-06	3.86017e-06	3.92114e-06	3.87625e-06	3.94587e-06	3.88301e-06	3.92998e-06	3.81708e-06	3.91627e-06	3.85109e-06	3.94402e-06	3.97711e-06	3.86415e-06	3.92445e-06	3.7604e-06	3.87303e-06	3.98224e-06	3.82318e-06	3.85063e-06	3.83779e-06	3.84854e-06	3.83119e-06	3.9442e-06	3.82605e-06	3.77098e-06	3.96439e-06	3.82883e-06
	5.31136e-06	5.31093e-06	4.93477e-06	4.80733e-06	4.64423e-06	4.29842e-06	4.3472e-06	4.07267e-06	4.10105e-06	4.03611e-06	3.96949e-06	3.86016e-06	3.94866e-06	3.91566e-06	3.86113e-06	3.77571e-06	3.88132e-06	3.74651e-06	3.82552e-06	3.91562e-06	3.75723e-06	3.86341e-06	3.75695e-06	3.95813e-06	3.8661e-06	3.94043e-06	3.84934e-06	3.95301e-06	3.95164e-06	3.91299e-06	4.00064e-06	3.97923e-06	3.90722e-06	4.01461e-06	4.01179e-06	3.98987e-06	4.0813e-06	3.97833e-06	3.98493e-06	4.00121e-06	4.01032e-06	3.98811e-06	3.9748e-06	3.99986e-06	3.90268e-06	3.92244e-06	3.93678e-06	3.85818e-06	3.95527e-06
	4.19649e-06	4.2517e-06	4.2805e-06	4.57277e-06	4.86572e-06	5.12183e-06	5.2022e-06	4.85495e-06	4.70708e-06	4.37966e-06	4.2259e-06	4.25432e-06	4.03263e-06	4.16512e-06	4.02327e-06	4.05553e-06	3.98258e-06	4.00476e-06	4.03934e-06	3.95607e-06	4.0101e-06	3.93341e-06	3.89849e-06	3.8434e-06	3.94675e-06	4.03264e-06	3.94619e-06	3.98532e-06	4.02107e-06	3.89632e-06	3.89578e-06	3.86607e-06	3.96862e-06	3.94827e-06	3.98172e-06	3.93231e-06	3.81139e-06	3.82071e-06	3.91105e-06	3.87443e-06	3.86569e-06	3.90637e-06	3.82138e-06	3.83985e-06	3.75854e-06	3.76702e-06	3.81145e-06	3.8445e-06	3.77082e-06
	5.3172e-06	4.72166e-06	4.29658e-06	4.15083e-06	3.97931e-06	3.85738e-06	3.83222e-06	3.89143e-06	3.84418e-06	3.77444e-06	3.79966e-06	3.69741e-06	3.87481e-06	3.91128e-06	3.98013e-06	3.91774e-06	4.08656e-06	3.97883e-06	4.19282e-06	4.02962e-06	4.13084e-06	4.112e-06	4.16116e-06	4.14237e-06	4.16252e-06	4.15715e-06	4.1527e-06	4.07175e-06	4.03296e-06	4.15989e-06	4.02684e-06	4.06384e-06	4.08419e-06	4.06735e-06	4.1274e-06	4.02105e-06	4.17314e-06	4.15561e-06	4.1143e-06	4.11405e-06	4.14099e-06	4.08959e-06	3.8857e-06	3.99924e-06	4.10457e-06	4.04438e-06	3.93582e-06	3.95548e-06	3.83311e-06
	5.60657e-06	5.23733e-06	4.79164e-06	4.63039e-06	4.41057e-06	4.46143e-06	4.29313e-06	4.16315e-06	4.13811e-06	3.90289e-06	3.95878e-06	3.78874e-06	3.90748e-06	3.83206e-06	3.84166e-06	3.75984e-06	3.73258e-06	3.74527e-06	3.84184e-06	3.87867e-06	3.88641e-06	3.88023e-06	3.85071e-06	3.84697e-06	3.82857e-06	3.89253e-06	3.95858e-06	3.95141e-06	3.95313e-06	3.84343e-06	3.94047e-06	3.92878e-06	3.9152e-06	3.95293e-06	3.9555e-06	3.97132e-06	3.95057e-06	4.01463e-06	3.98362e-06	4.01028e-06	3.94256e-06	3.94855e-06	3.86194e-06	3.9168e-06	3.84196e-06	3.78801e-06	3.80938e-06	3.84243e-06	3.90977e-06
	4.73743e-06	4.14631e-06	4.19873e-06	4.15896e-06	4.12634e-06	4.19427e-06	4.3499e-06	4.36755e-06	4.39484e-06	4.42607e-06	4.19342e-06	4.26411e-06	4.18433e-06	4.24424e-06	4.20594e-06	4.09757e-06	4.20011e-06	4.2239e-06	4.23545e-06	4.09338e-06	4.2688e-06	4.01461e-06	4.05631e-06	4.10725e-06	4.17233e-06	4.11877e-06	4.17094e-06	4.05174e-06	4.02115e-06	4.09899e-06	4.03888e-06	3.99898e-06	4.10195e-06	4.04106e-06	4.15663e-06	3.93408e-06	4.02045e-06	3.91488e-06	3.95076e-06	3.9784e-06	4.02735e-06	3.9495e-06	3.93436e-06	3.88249e-06	3.86481e-06	3.82736e-06	3.86458e-06	3.82835e-06	3.79765e-06
	4.48825e-06	4.35798e-06	4.32176e-06	4.26935e-06	4.19106e-06	4.19929e-06	4.22645e-06	4.29525e-06	4.18292e-06	4.13105e-06	4.15411e-06	4.13593e-06	4.13927e-06	4.12454e-06	4.20162e-06	4.07195e-06	4.14809e-06	4.29479e-06	4.08783e-06	4.09099e-06	4.10144e-06	4.25085e-06	4.12964e-06	4.04767e-06	4.14241e-06	4.10318e-06	4.19863e-06	4.13223e-06	4.08812e-06	4.08607e-06	4.0302e-06	4.09189e-06	3.96198e-06	3.96939e-06	4.02778e-06	4.02266e-06	4.01563e-06	4.06735e-06	4.17657e-06	3.97129e-06	4.0987e-06	4.01367e-06	3.9817e-06	3.94974e-06	4.03643e-06	3.9609e-06	3.89002e-06	3.86083e-06	4.00367e-06
	6.77384e-06	5.84188e-06	5.26049e-06	5.01956e-06	4.72485e-06	4.62994e-06	4.52008e-06	4.36295e-06	4.34396e-06	4.22303e-06	4.17311e-06	4.15779e-06	4.05406e-06	4.00723e-06	3.95071e-06	4.01241e-06	4.12303e-06	4.05019e-06	3.84896e-06	4.02575e-06	3.96673e-06	3.89974e-06	4.116e-06	3.96604e-06	3.89957e-06	4.06054e-06	4.06773e-06	4.0555e-06	4.04189e-06	3.89591e-06	4.03544e-06	4.01087e-06	3.89154e-06	3.85235e-06	3.94387e-06	4.00801e-06	3.9324e-06	3.92863e-06	4.00267e-06	4.04268e-06	3.85047e-06	4.00722e-06	3.99639e-06	3.99027e-06	3.95973e-06	3.88959e-06	3.8791e-06	3.8698e-06	3.82299e-06
	4.78954e-06	4.56546e-06	4.31144e-06	4.26097e-06	4.23292e-06	4.20129e-06	4.1029e-06	4.24985e-06	4.15272e-06	4.13983e-06	4.07622e-06	4.09177e-06	4.12212e-06	4.1331e-06	4.03254e-06	4.02543e-06	4.22894e-06	4.06488e-06	4.06113e-06	4.05031e-06	4.10171e-06	4.10376e-06	4.17923e-06	4.1748e-06	4.1297e-06	4.07933e-06	4.09722e-06	4.18248e-06	4.01958e-06	4.19584e-06	4.14649e-06	4.03307e-06	3.97833e-06	4.0867e-06	4.00497e-06	4.09652e-06	4.03495e-06	4.03547e-06	4.0416e-06	4.08175e-06	4.01259e-06	4.02218e-06	3.90576e-06	4.02326e-06	4.07266e-06	3.9407e-06	3.9612e-06	4.05974e-06	3.86868e-06
	5.33844e-06	4.65886e-06	4.45519e-06	4.32658e-06	4.08482e-06	4.06371e-06	4.05771e-06	4.13984e-06	3.9788e-06	3.9923e-06	3.95962e-06	3.99088e-06	3.90095e-06	3.97934e-06	3.85468e-06	3.97282e-06	4.02733e-06	3.97237e-06	3.96473e-06	4.03651e-06	3.9548e-06	4.06166e-06	4.1209e-06	4.1043e-06	3.99775e-06	3.90296e-06	3.95975e-06	4.01257e-06	4.01746e-06	3.99827e-06	4.01732e-06	3.96531e-06	4.00178e-06	4.11522e-06	3.94871e-06	3.99923e-06	4.00503e-06	4.0954e-06	4.02634e-06	3.93406e-06	4.02778e-06	3.96664e-06	3.93524e-06	3.9529e-06	4.04846e-06	4.00783e-06	4.01008e-06	3.87705e-06	4.01238e-06
	4.58239e-06	4.60814e-06	4.4439e-06	4.25691e-06	4.33077e-06	4.2604e-06	4.26085e-06	4.19344e-06	4.13278e-06	4.13883e-06	4.19594e-06	4.10898e-06	4.12656e-06	4.03214e-06	4.08839e-06	3.99895e-06	4.1958e-06	4.16048e-06	4.16809e-06	4.10476e-06	4.15159e-06	4.07541e-06	4.05697e-06	4.0967e-06	4.06992e-06	4.08214e-06	4.0681e-06	4.0655e-06	4.04125e-06	4.0915e-06	3.96922e-06	4.11989e-06	3.9596e-06	3.99266e-06	3.99168e-06	3.99951e-06	3.97357e-06	3.96633e-06	4.02907e-06	4.02475e-06	3.99849e-06	4.06063e-06	3.95051e-06	3.88049e-06	3.91021e-06	3.96408e-06	3.87245e-06	3.87963e-06	3.84496e-06
	4.82699e-06	4.7418e-06	4.51289e-06	4.37761e-06	4.30038e-06	4.23257e-06	4.29539e-06	4.28445e-06	4.28772e-06	4.20365e-06	4.24205e-06	4.13315e-06	4.12794e-06	4.14569e-06	4.1158e-06	4.09214e-06	4.06954e-06	4.08195e-06	4.18472e-06	4.04823e-06	4.07052e-06	4.08711e-06	4.08538e-06	4.05616e-06	4.05083e-06	4.14474e-06	4.11306e-06	3.93272e-06	4.14042e-06	4.14097e-06	4.01832e-06	4.09487e-06	4.13881e-06	4.11214e-06	4.1128e-06	3.95204e-06	3.98538e-06	4.01259e-06	4.01582e-06	4.04117e-06	3.96399e-06	3.94466e-06	3.9763e-06	4.07183e-06	3.88618e-06	3.85516e-06	3.9283e-06	3.88577e-06	3.82411e-06
	5.24863e-06	4.89478e-06	4.71605e-06	4.51854e-06	4.43191e-06	4.43897e-06	4.29792e-06	4.32687e-06	4.30727e-06	4.33902e-06	4.24952e-06	4.1717e-06	4.27899e-06	4.18514e-06	4.26027e-06	4.15512e-06	4.1331e-06	4.13122e-06	4.02281e-06	4.09353e-06	4.18469e-06	4.10537e-06	4.17357e-06	4.0994e-06	4.04204e-06	4.09729e-06	4.15871e-06	4.00768e-06	4.10308e-06	4.02025e-06	4.11112e-06	4.00559e-06	4.05732e-06	4.01395e-06	4.04107e-06	3.99004e-06	3.94604e-06	4.01949e-06	3.95752e-06	4.04633e-06	4.01061e-06	4.08785e-06	3.87092e-06	3.79865e-06	3.80744e-06	3.86631e-06	3.89828e-06	3.97285e-06	3.89653e-06
	4.69338e-06	4.20537e-06	4.05694e-06	4.11263e-06	4.07894e-06	4.1528e-06	4.09041e-06	4.11737e-06	4.14464e-06	4.21383e-06	4.06304e-06	4.02605e-06	4.02182e-06	4.08493e-06	4.05191e-06	4.13395e-06	4.08397e-06	3.99625e-06	4.0402e-06	4.02461e-06	4.10098e-06	4.06565e-06	3.9862e-06	4.10149e-06	4.13521e-06	4.20524e-06	4.16937e-06	4.12267e-06	4.08377e-06	4.05104e-06	3.99819e-06	4.16376e-06	4.02705e-06	4.09978e-06	4.12233e-06	4.13603e-06	4.08471e-06	4.13214e-06	4.09235e-06	4.10413e-06	4.10157e-06	4.09321e-06	3.94772e-06	4.10625e-06	4.00202e-06	3.89587e-06	4.03772e-06	3.90468e-06	3.9438e-06
	7.47945e-06	7.12822e-06	6.13587e-06	6.14187e-06	5.32241e-06	5.24298e-06	4.77303e-06	4.60855e-06	4.14321e-06	4.16559e-06	4.13255e-06	4.0756e-06	4.02983e-06	3.83358e-06	3.89594e-06	3.91231e-06	3.76206e-06	3.84584e-06	3.73334e-06	3.66453e-06	3.63434e-06	3.70186e-06	3.62932e-06	3.68143e-06	3.73517e-06	3.58293e-06	3.76614e-06	3.75875e-06	3.68715e-06	3.70434e-06	3.73208e-06	3.69496e-06	3.76151e-06	3.83673e-06	3.76949e-06	3.89493e-06	3.74314e-06	3.74761e-06	3.75912e-06	3.77765e-06	3.85596e-06	3.72661e-06	3.64857e-06	3.85808e-06	3.81345e-06	3.86989e-06	3.88797e-06	3.87535e-06	3.83998e-06
	5.48997e-06	5.07824e-06	4.78723e-06	4.67946e-06	4.37065e-06	4.46865e-06	4.19747e-06	4.34512e-06	4.22956e-06	4.12572e-06	4.06335e-06	3.96583e-06	4.00677e-06	3.95808e-06	3.93967e-06	3.90731e-06	3.89096e-06	3.92792e-06	3.84391e-06	3.93663e-06	3.9246e-06	3.9298e-06	3.99958e-06	3.97769e-06	4.09826e-06	3.92554e-06	4.05956e-06	4.05049e-06	4.06479e-06	3.97301e-06	4.00714e-06	4.10674e-06	4.05611e-06	4.05956e-06	3.95393e-06	3.98751e-06	3.94714e-06	3.93034e-06	4.0054e-06	3.97648e-06	3.98218e-06	3.97684e-06	3.88387e-06	4.07159e-06	4.0345e-06	4.00072e-06	4.01674e-06	4.18044e-06	4.06115e-06
	3.06843e-06	3.01452e-06	2.98694e-06	2.95917e-06	2.86835e-06	2.78666e-06	2.72412e-06	2.64094e-06	2.53753e-06	2.44521e-06	2.41456e-06	2.39868e-06	2.354e-06	2.37436e-06	2.33918e-06	2.35651e-06	2.32443e-06	2.37273e-06	2.28068e-06	2.30945e-06	2.28448e-06	2.28364e-06	2.26648e-06	2.28704e-06	2.29698e-06	2.27323e-06	2.31921e-06	2.25384e-06	2.22599e-06	2.24518e-06	2.25363e-06	2.22303e-06	2.26953e-06	2.25591e-06	2.23634e-06	2.21594e-06	2.22128e-06	2.22975e-06	2.17847e-06	2.18963e-06	2.16687e-06	2.18012e-06	2.18351e-06	2.17666e-06	2.19347e-06	2.09761e-06	2.14445e-06	2.12886e-06	2.12008e-06
	2.4665e-06	2.69168e-06	2.81286e-06	2.92147e-06	2.91126e-06	2.94138e-06	3.066e-06	3.00121e-06	2.69558e-06	2.45075e-06	2.33942e-06	2.31266e-06	2.24634e-06	2.25562e-06	2.25826e-06	2.20095e-06	2.2053e-06	2.28107e-06	2.16684e-06	2.2127e-06	2.22207e-06	2.19027e-06	2.19003e-06	2.17083e-06	2.20095e-06	2.15104e-06	2.18349e-06	2.15969e-06	2.15965e-06	2.18237e-06	2.18324e-06	2.16363e-06	2.12645e-06	2.19633e-06	2.16261e-06	2.13947e-06	2.17685e-06	2.12813e-06	2.14257e-06	2.12867e-06	2.1448e-06	2.12991e-06	2.13271e-06	2.11311e-06	2.07197e-06	2.1115e-06	2.05343e-06	2.09216e-06	2.05597e-06
	2.69548e-06	2.91393e-06	3.14863e-06	3.24582e-06	3.18246e-06	3.13418e-06	3.11341e-06	3.13138e-06	2.89625e-06	2.54644e-06	2.32824e-06	2.21478e-06	2.16691e-06	2.12922e-06	2.1225e-06	2.17285e-06	2.10986e-06	2.10106e-06	2.09865e-06	2.0667e-06	2.11236e-06	2.08871e-06	2.03136e-06	2.08077e-06	2.04757e-06	2.09754e-06	2.07212e-06	2.11517e-06	2.09758e-06	2.08942e-06	2.07778e-06	2.09723e-06	2.13391e-06	2.09232e-06	2.1157e-06	2.10904e-06	2.0938e-06	2.1084e-06	2.07991e-06	2.0906e-06	2.08379e-06	2.08014e-06	2.09502e-06	2.0469e-06	2.04584e-06	2.03591e-06	2.01233e-06	2.02788e-06	2.03818e-06
	2.27272e-06	2.24611e-06	2.28351e-06	2.38489e-06	2.29834e-06	2.37316e-06	2.30113e-06	2.34711e-06	2.29729e-06	2.26735e-06	2.31799e-06	2.28807e-06	2.32646e-06	2.31148e-06	2.3235e-06	2.32284e-06	2.30924e-06	2.31311e-06	2.31251e-06	2.29421e-06	2.29629e-06	2.32268e-06	2.33621e-06	2.33508e-06	2.28085e-06	2.27192e-06	2.31756e-06	2.29365e-06	2.29666e-06	2.28198e-06	2.29398e-06	2.2789e-06	2.27456e-06	2.25673e-06	2.2689e-06	2.24644e-06	2.21015e-06	2.20913e-06	2.24746e-06	2.19138e-06	2.16415e-06	2.19512e-06	2.18748e-06	2.15721e-06	2.18017e-06	2.16492e-06	2.14429e-06	2.15722e-06	2.14425e-06
	2.80968e-06	2.78275e-06	2.71752e-06	2.6912e-06	2.69016e-06	2.62799e-06	2.66327e-06	2.63089e-06	2.51094e-06	2.42071e-06	2.42187e-06	2.41292e-06	2.33324e-06	2.29481e-06	2.25264e-06	2.28342e-06	2.2939e-06	2.23972e-06	2.19383e-06	2.23224e-06	2.17954e-06	2.24709e-06	2.19749e-06	2.216e-06	2.16187e-06	2.15287e-06	2.15049e-06	2.13843e-06	2.17937e-06	2.16968e-06	2.161e-06	2.15695e-06	2.13425e-06	2.1324e-06	2.16479e-06	2.17481e-06	2.13897e-06	2.14842e-06	2.12273e-06	2.14157e-06	2.10973e-06	2.11567e-06	2.14135e-06	2.11225e-06	2.12347e-06	2.08607e-06	2.08128e-06	2.08982e-06	2.07497e-06
	2.48629e-06	2.4726e-06	2.44208e-06	2.49761e-06	2.46993e-06	2.391e-06	2.35287e-06	2.32181e-06	2.25334e-06	2.19284e-06	2.20088e-06	2.19702e-06	2.1863e-06	2.14421e-06	2.16863e-06	2.175e-06	2.16334e-06	2.21371e-06	2.17382e-06	2.18567e-06	2.16937e-06	2.20803e-06	2.19735e-06	2.17407e-06	2.2175e-06	2.14651e-06	2.23477e-06	2.23968e-06	2.27569e-06	2.2184e-06	2.20241e-06	2.2028e-06	2.23561e-06	2.21356e-06	2.1849e-06	2.21158e-06	2.24675e-06	2.19774e-06	2.19629e-06	2.17086e-06	2.20236e-06	2.15309e-06	2.1575e-06	2.13492e-06	2.16348e-06	2.12989e-06	2.17542e-06	2.10989e-06	2.1114e-06
	2.36887e-06	2.39124e-06	2.33267e-06	2.32949e-06	2.34412e-06	2.33288e-06	2.33378e-06	2.4134e-06	2.36948e-06	2.3864e-06	2.33901e-06	2.35638e-06	2.36926e-06	2.34951e-06	2.36231e-06	2.30768e-06	2.30727e-06	2.32692e-06	2.30163e-06	2.32435e-06	2.26328e-06	2.31291e-06	2.27397e-06	2.25374e-06	2.29988e-06	2.29195e-06	2.32706e-06	2.28952e-06	2.29808e-06	2.27058e-06	2.31219e-06	2.3109e-06	2.28947e-06	2.25319e-06	2.25904e-06	2.27731e-06	2.20749e-06	2.25739e-06	2.21819e-06	2.23291e-06	2.21496e-06	2.18385e-06	2.22431e-06	2.20172e-06	2.21095e-06	2.19298e-06	2.18154e-06	2.12645e-06	2.12194e-06
	2.83128e-06	2.82315e-06	2.68859e-06	2.60031e-06	2.59538e-06	2.53214e-06	2.45535e-06	2.4569e-06	2.34975e-06	2.40132e-06	2.35838e-06	2.29323e-06	2.28935e-06	2.28363e-06	2.30013e-06	2.22749e-06	2.22154e-06	2.24856e-06	2.22223e-06	2.2435e-06	2.23134e-06	2.21393e-06	2.22579e-06	2.27166e-06	2.24555e-06	2.28306e-06	2.32609e-06	2.28003e-06	2.29572e-06	2.23715e-06	2.1946e-06	2.26484e-06	2.22281e-06	2.17767e-06	2.22764e-06	2.24947e-06	2.21565e-06	2.18999e-06	2.20964e-06	2.17202e-06	2.12911e-06	2.19275e-06	2.18188e-06	2.15378e-06	2.16944e-06	2.12074e-06	2.16037e-06	2.15131e-06	2.14891e-06
	2.91821e-06	2.81965e-06	2.66284e-06	2.50839e-06	2.4182e-06	2.39477e-06	2.37687e-06	2.34503e-06	2.34969e-06	2.30584e-06	2.29398e-06	2.24906e-06	2.25535e-06	2.24539e-06	2.23283e-06	2.17479e-06	2.19675e-06	2.22685e-06	2.20816e-06	2.16798e-06	2.19758e-06	2.14957e-06	2.2082e-06	2.1477e-06	2.15642e-06	2.17197e-06	2.1766e-06	2.16329e-06	2.20018e-06	2.20637e-06	2.19445e-06	2.19361e-06	2.16242e-06	2.12863e-06	2.16442e-06	2.12749e-06	2.19626e-06	2.18572e-06	2.15992e-06	2.15882e-06	2.2213e-06	2.12231e-06	2.15346e-06	2.12071e-06	2.13351e-06	2.14431e-06	2.1769e-06	2.22828e-06	2.15978e-06
	3.42666e-06	3.06355e-06	2.91224e-06	2.74796e-06	2.56998e-06	2.40522e-06	2.46611e-06	2.40667e-06	2.42086e-06	2.36533e-06	2.25992e-06	2.22051e-06	2.30004e-06	2.2758e-06	2.20001e-06	2.20002e-06	2.20888e-06	2.10783e-06	2.15556e-06	2.09674e-06	2.17798e-06	2.06776e-06	2.07534e-06	2.11414e-06	2.11517e-06	2.13708e-06	2.12285e-06	2.12501e-06	2.14363e-06	2.21506e-06	2.24712e-06	2.18984e-06	2.16825e-06	2.12792e-06	2.1579e-06	2.06164e-06	2.09033e-06	2.09903e-06	2.1361e-06	2.10699e-06	2.12904e-06	2.1336e-06	2.19981e-06	2.18148e-06	2.22727e-06	2.18253e-06	2.22336e-06	2.21117e-06	2.14117e-06
	2.32223e-06	2.3789e-06	2.37324e-06	2.41049e-06	2.5046e-06	2.45144e-06	2.40333e-06	2.35584e-06	2.35462e-06	2.33747e-06	2.27407e-06	2.27494e-06	2.22269e-06	2.28255e-06	2.29771e-06	2.2726e-06	2.2597e-06	2.24244e-06	2.2988e-06	2.33033e-06	2.27575e-06	2.33941e-06	2.2717e-06	2.31222e-06	2.27405e-06	2.25829e-06	2.27028e-06	2.2099e-06	2.24731e-06	2.19819e-06	2.28203e-06	2.23565e-06	2.23648e-06	2.25951e-06	2.20082e-06	2.2605e-06	2.2616e-06	2.17761e-06	2.22905e-06	2.23348e-06	2.14455e-06	2.21891e-06	2.1399e-06	2.19236e-06	2.15271e-06	2.17889e-06	2.17974e-06	2.155e-06	2.17876e-06
	2.51885e-06	2.39793e-06	2.40965e-06	2.39462e-06	2.37551e-06	2.41199e-06	2.33686e-06	2.32621e-06	2.34287e-06	2.32239e-06	2.31152e-06	2.34015e-06	2.23919e-06	2.30536e-06	2.29375e-06	2.27986e-06	2.32345e-06	2.28919e-06	2.25473e-06	2.23031e-06	2.3243e-06	2.23724e-06	2.26086e-06	2.28829e-06	2.29393e-06	2.2671e-06	2.30431e-06	2.298e-06	2.28261e-06	2.22928e-06	2.26814e-06	2.24161e-06	2.26913e-06	2.28166e-06	2.32025e-06	2.22577e-06	2.21818e-06	2.19432e-06	2.23981e-06	2.25801e-06	2.22223e-06	2.21403e-06	2.24968e-06	2.19378e-06	2.17108e-06	2.17401e-06	2.17299e-06	2.18026e-06	2.18622e-06
	1.6852e-05	1.41791e-05	1.19373e-05	1.10532e-05	1.05203e-05	9.58822e-06	8.86349e-06	8.25084e-06	7.5938e-06	7.46783e-06	7.1103e-06	5.99622e-06	6.03137e-06	6.14372e-06	5.49282e-06	5.42249e-06	5.29077e-06	5.38298e-06	5.51938e-06	5.42314e-06	5.23895e-06	5.11229e-06	5.05551e-06	5.23611e-06	5.00349e-06	5.10705e-06	5.01066e-06	5.21017e-06	5.05666e-06	5.00039e-06	5.07912e-06	5.15195e-06	5.21089e-06	5.21843e-06	5.12802e-06	5.28777e-06	5.03622e-06	4.80158e-06	4.90616e-06	4.90842e-06	5.00317e-06	4.846e-06	4.63032e-06	4.6204e-06	4.94002e-06	4.89252e-06	4.73731e-06	4.82509e-06	4.8522e-06
	5.95755e-06	6.16128e-06	6.15854e-06	6.24799e-06	6.14556e-06	6.76803e-06	6.58577e-06	6.39286e-06	6.16149e-06	5.97517e-06	5.77989e-06	5.63679e-06	5.6919e-06	5.7587e-06	5.86417e-06	5.5453e-06	5.52859e-06	5.66345e-06	5.6147e-06	5.61459e-06	5.61992e-06	5.5559e-06	5.45276e-06	5.7153e-06	5.51827e-06	5.60505e-06	5.57868e-06	5.42791e-06	5.49475e-06	5.60049e-06	5.57618e-06	5.54355e-06	5.55997e-06	5.57234e-06	5.47253e-06	5.50405e-06	5.33175e-06	5.30575e-06	5.27162e-06	5.50158e-06	5.26372e-06	5.29864e-06	5.43027e-06	5.30039e-06	5.17889e-06	5.40043e-06	5.20978e-06	5.31701e-06	5.23403e-06
	5.72365e-06	5.73653e-06	5.68297e-06	6.1857e-06	6.09266e-06	5.98491e-06	5.84046e-06	5.75873e-06	5.77894e-06	5.63717e-06	5.68963e-06	5.71622e-06	5.63545e-06	5.61528e-06	5.52451e-06	5.63851e-06	5.67355e-06	5.55781e-06	5.46543e-06	5.51116e-06	5.47079e-06	5.68794e-06	5.57175e-06	5.62001e-06	5.61114e-06	5.43023e-06	5.66212e-06	5.70098e-06	5.61893e-06	5.42671e-06	5.51854e-06	5.53807e-06	5.58521e-06	5.55703e-06	5.5228e-06	5.48916e-06	5.59153e-06	5.50315e-06	5.51039e-06	5.23758e-06	5.2812e-06	5.36513e-06	5.43453e-06	5.40231e-06	5.37233e-06	5.31319e-06	5.15757e-06	5.25494e-06	5.1697e-06
	7.08312e-06	6.8484e-06	7.03087e-06	6.8477e-06	7.25683e-06	7.39736e-06	7.13978e-06	7.38277e-06	5.96731e-06	5.07348e-06	4.58833e-06	4.39108e-06	4.05955e-06	4.14466e-06	3.95404e-06	3.90759e-06	4.08257e-06	4.06564e-06	3.9075e-06	3.95285e-06	4.00453e-06	3.94519e-06	4.07938e-06	3.98385e-06	4.11597e-06	4.18748e-06	4.25848e-06	4.37652e-06	4.30425e-06	4.33911e-06	4.36203e-06	4.50692e-06	4.40397e-06	4.51611e-06	4.6767e-06	4.62616e-06	4.69541e-06	4.77841e-06	4.90279e-06	4.94489e-06	5.03534e-06	4.83764e-06	5.0903e-06	5.15143e-06	5.21546e-06	5.13947e-06	5.15937e-06	5.21395e-06	5.16806e-06
	6.97308e-06	6.61899e-06	6.80402e-06	6.58454e-06	6.43204e-06	6.62246e-06	6.58104e-06	6.3591e-06	6.02685e-06	5.93555e-06	5.59325e-06	5.64833e-06	5.4967e-06	5.51854e-06	5.36939e-06	5.47603e-06	5.43759e-06	5.40192e-06	5.29492e-06	5.38347e-06	5.33434e-06	5.22362e-06	5.37479e-06	5.32801e-06	5.48169e-06	5.26054e-06	5.51143e-06	5.43588e-06	5.30472e-06	5.39189e-06	5.5134e-06	5.40516e-06	5.62764e-06	5.44849e-06	5.58941e-06	5.42288e-06	5.47963e-06	5.45958e-06	5.4478e-06	5.48694e-06	5.33361e-06	5.48117e-06	5.44186e-06	5.3993e-06	5.33738e-06	5.30383e-06	5.31972e-06	5.42784e-06	5.40212e-06
	5.60375e-06	5.38778e-06	5.93054e-06	6.23411e-06	6.39534e-06	6.75549e-06	6.40321e-06	5.8376e-06	5.16051e-06	5.132e-06	5.04777e-06	4.95034e-06	4.87224e-06	4.90418e-06	4.88142e-06	4.94127e-06	4.83734e-06	4.86653e-06	4.96036e-06	4.81349e-06	5.00265e-06	4.82606e-06	5.06507e-06	5.28343e-06	5.11655e-06	4.99885e-06	5.01981e-06	5.22477e-06	5.03141e-06	5.16514e-06	5.21976e-06	5.24082e-06	5.14707e-06	5.26631e-06	5.31059e-06	5.34642e-06	5.19109e-06	5.36159e-06	5.25402e-06	5.27981e-06	5.62483e-06	5.37226e-06	5.29897e-06	5.35487e-06	5.44973e-06	5.30851e-06	5.34511e-06	5.37654e-06	5.47769e-06
	6.84919e-06	6.95407e-06	6.99629e-06	7.02534e-06	7.14713e-06	7.09201e-06	7.14975e-06	6.96712e-06	6.63956e-06	6.32237e-06	6.05505e-06	6.015e-06	6.01789e-06	6.02805e-06	5.83458e-06	5.90084e-06	5.93762e-06	5.80001e-06	5.84377e-06	5.77719e-06	5.55978e-06	5.66262e-06	5.68545e-06	5.65411e-06	5.60869e-06	5.60622e-06	5.57403e-06	5.6319e-06	5.60835e-06	5.61749e-06	5.58264e-06	5.56282e-06	5.42467e-06	5.48413e-06	5.44378e-06	5.5055e-06	5.33098e-06	5.43279e-06	5.45407e-06	5.56243e-06	5.38569e-06	5.33156e-06	5.30592e-06	5.4236e-06	5.1845e-06	5.27488e-06	5.27573e-06	5.1617e-06	5.25423e-06
	5.74417e-06	5.82036e-06	6.07592e-06	6.12066e-06	6.07023e-06	6.19825e-06	6.15691e-06	6.12755e-06	5.98945e-06	5.83274e-06	5.51851e-06	5.6293e-06	5.79415e-06	5.58274e-06	5.58113e-06	5.49306e-06	5.51988e-06	5.65989e-06	5.58917e-06	5.40679e-06	5.42311e-06	5.55068e-06	5.65813e-06	5.47933e-06	5.56522e-06	5.46809e-06	5.56347e-06	5.57706e-06	5.43363e-06	5.59481e-06	5.58505e-06	5.4075e-06	5.68066e-06	5.59713e-06	5.57457e-06	5.32512e-06	5.37304e-06	5.38502e-06	5.59418e-06	5.41975e-06	5.36503e-06	5.45328e-06	5.45978e-06	5.37517e-06	5.21854e-06	5.40604e-06	4.99391e-06	5.13269e-06	5.1856e-06
	7.00274e-06	6.42081e-06	6.83624e-06	6.76514e-06	6.7587e-06	6.52335e-06	6.16299e-06	5.95118e-06	5.27002e-06	5.04592e-06	4.80957e-06	4.72567e-06	4.67695e-06	4.51104e-06	4.53919e-06	4.46618e-06	4.40412e-06	4.53413e-06	4.33481e-06	4.46499e-06	4.30504e-06	4.54889e-06	4.62081e-06	4.40452e-06	4.64858e-06	4.68964e-06	4.69578e-06	4.84588e-06	4.67239e-06	4.67462e-06	4.80442e-06	4.84145e-06	4.80836e-06	4.87115e-06	4.94101e-06	4.87762e-06	4.98208e-06	5.10213e-06	5.08343e-06	4.97987e-06	4.90264e-06	5.00754e-06	5.12705e-06	5.08437e-06	5.21157e-06	5.15211e-06	5.13032e-06	5.2107e-06	5.32174e-06
	6.3801e-06	5.56847e-06	5.3478e-06	5.05675e-06	5.07541e-06	5.30952e-06	5.43228e-06	4.8729e-06	4.58219e-06	4.5172e-06	4.24359e-06	4.23889e-06	4.15104e-06	4.18127e-06	4.18032e-06	4.3177e-06	4.34013e-06	4.31875e-06	4.28131e-06	4.36211e-06	4.5719e-06	4.40308e-06	4.46596e-06	4.44776e-06	4.63664e-06	4.80551e-06	4.84369e-06	4.79111e-06	4.84709e-06	4.90695e-06	5.08757e-06	5.07753e-06	5.15151e-06	5.21178e-06	5.25507e-06	5.20695e-06	5.5116e-06	5.35934e-06	5.32514e-06	5.61668e-06	5.42836e-06	5.47004e-06	5.46628e-06	5.58131e-06	5.47718e-06	5.50784e-06	5.59867e-06	5.7373e-06	5.57668e-06
	6.77178e-06	7.16036e-06	7.66009e-06	7.41427e-06	7.15973e-06	7.23339e-06	6.95653e-06	6.70684e-06	6.41686e-06	6.34432e-06	6.11809e-06	6.12545e-06	6.08983e-06	5.9e-06	5.95962e-06	6.02586e-06	5.94761e-06	5.75612e-06	5.86316e-06	5.59814e-06	5.87475e-06	5.74039e-06	5.586e-06	5.71926e-06	5.43618e-06	5.5227e-06	5.4953e-06	5.60598e-06	5.37905e-06	5.46606e-06	5.47459e-06	5.61297e-06	5.46471e-06	5.41023e-06	5.28679e-06	5.42994e-06	5.40284e-06	5.21758e-06	5.29945e-06	5.2791e-06	5.24582e-06	5.25797e-06	5.38392e-06	5.09793e-06	5.38195e-06	5.36389e-06	5.17634e-06	5.25227e-06	5.27934e-06
	5.96066e-06	5.87208e-06	5.79995e-06	5.67661e-06	5.7107e-06	5.80949e-06	5.62649e-06	5.60956e-06	5.71561e-06	5.63061e-06	5.71415e-06	5.5305e-06	5.4991e-06	5.60764e-06	5.54564e-06	5.4517e-06	5.39035e-06	5.5858e-06	5.70116e-06	5.50724e-06	5.37799e-06	5.37335e-06	5.48871e-06	5.44083e-06	5.64921e-06	5.59348e-06	5.43613e-06	5.34511e-06	5.54435e-06	5.47694e-06	5.31066e-06	5.45901e-06	5.28195e-06	5.47803e-06	5.3321e-06	5.276e-06	5.18538e-06	5.33118e-06	5.25581e-06	5.39344e-06	5.38312e-06	5.19664e-06	5.41102e-06	5.2055e-06	5.27817e-06	5.16572e-06	5.26324e-06	5.13484e-06	5.23688e-06
	7.23321e-06	7.55463e-06	8.51797e-06	9.07943e-06	1.00386e-05	1.15086e-05	1.10342e-05	1.15631e-05	1.00056e-05	7.92381e-06	7.10983e-06	6.93315e-06	6.72626e-06	6.30157e-06	6.37981e-06	6.618e-06	6.64718e-06	6.22676e-06	5.63594e-06	5.74651e-06	5.48669e-06	5.5035e-06	5.51042e-06	5.34077e-06	5.44126e-06	5.25911e-06	5.25153e-06	5.04439e-06	5.14688e-06	5.13053e-06	4.93917e-06	4.9299e-06	4.93739e-06	4.96106e-06	4.96731e-06	4.96502e-06	4.80473e-06	4.94296e-06	4.76035e-06	4.81605e-06	4.70974e-06	4.65966e-06	4.75963e-06	4.73619e-06	4.80456e-06	4.61134e-06	4.6181e-06	4.83755e-06	4.55275e-06
	1.23007e-05	1.04697e-05	9.22152e-06	9.13097e-06	8.99683e-06	8.1696e-06	7.74778e-06	7.07037e-06	7.17847e-06	6.84212e-06	6.60896e-06	6.1505e-06	6.00844e-06	5.7457e-06	5.51537e-06	5.66757e-06	5.37507e-06	5.31789e-06	5.05406e-06	5.15486e-06	5.26227e-06	4.98787e-06	5.09649e-06	4.89236e-06	4.97179e-06	5.10648e-06	4.99461e-06	4.87479e-06	5.07104e-06	5.18534e-06	4.95401e-06	4.78685e-06	4.82309e-06	5.07554e-06	4.8379e-06	4.86834e-06	4.99046e-06	5.04088e-06	4.73472e-06	4.74683e-06	4.61525e-06	4.90825e-06	4.76887e-06	4.78999e-06	4.73108e-06	4.78476e-06	4.73749e-06	5.10648e-06	4.9828e-06
	1.01891e-05	8.96788e-06	7.79615e-06	7.01813e-06	6.32929e-06	5.8399e-06	5.4152e-06	5.16838e-06	5.05147e-06	4.85526e-06	4.81481e-06	4.5729e-06	4.52267e-06	4.50309e-06	4.59942e-06	4.60703e-06	4.99207e-06	4.80886e-06	4.68238e-06	4.73072e-06	4.82888e-06	4.89302e-06	4.92e-06	4.67593e-06	4.79833e-06	4.73985e-06	4.8572e-06	4.85238e-06	4.91913e-06	4.95049e-06	4.97751e-06	4.89967e-06	5.16495e-06	5.05981e-06	5.12718e-06	5.13018e-06	5.14188e-06	5.2066e-06	5.20972e-06	5.30667e-06	5.04723e-06	5.04292e-06	5.32044e-06	5.08928e-06	5.28397e-06	5.11698e-06	5.15383e-06	5.09791e-06	5.10503e-06
	1.12131e-05	1.14186e-05	1.18787e-05	1.32923e-05	1.54031e-05	1.6838e-05	2.04206e-05	2.4707e-05	1.94897e-05	1.38868e-05	1.12976e-05	1.10777e-05	1.10584e-05	1.09886e-05	1.19105e-05	1.21624e-05	1.24753e-05	1.11288e-05	1.01293e-05	9.99253e-06	9.3878e-06	9.37841e-06	9.10557e-06	9.22586e-06	9.26847e-06	9.07904e-06	8.40741e-06	8.44588e-06	8.45786e-06	8.63839e-06	8.41252e-06	8.33227e-06	8.21001e-06	8.19473e-06	8.0273e-06	8.19112e-06	8.19124e-06	7.79188e-06	8.23684e-06	7.74505e-06	7.78163e-06	7.72402e-06	7.73753e-06	7.71424e-06	7.68194e-06	7.6179e-06	7.65052e-06	7.77602e-06	7.30891e-06
	1.51907e-05	1.38442e-05	1.27224e-05	1.14172e-05	1.06958e-05	1.03231e-05	1.00838e-05	9.19008e-06	9.14622e-06	8.77042e-06	8.6936e-06	8.34558e-06	8.25537e-06	8.17685e-06	8.40011e-06	7.79713e-06	8.15406e-06	8.08333e-06	8.63847e-06	8.25338e-06	8.54585e-06	7.98961e-06	8.38321e-06	7.85966e-06	8.21802e-06	8.23947e-06	8.49593e-06	8.7552e-06	8.41082e-06	8.38125e-06	8.48868e-06	8.21965e-06	8.62746e-06	8.46506e-06	8.66259e-06	8.79814e-06	8.99618e-06	8.68247e-06	8.65311e-06	8.80248e-06	8.37343e-06	8.73434e-06	8.49842e-06	8.5995e-06	8.3534e-06	8.52637e-06	8.58102e-06	8.41514e-06	8.41131e-06
	3.23227e-06	3.23369e-06	3.2821e-06	3.26986e-06	3.36005e-06	3.32159e-06	3.45054e-06	3.40807e-06	3.34762e-06	3.36532e-06	3.3308e-06	3.28551e-06	3.32511e-06	3.35868e-06	3.35511e-06	3.37257e-06	3.3243e-06	3.38327e-06	3.39199e-06	3.31785e-06	3.39831e-06	3.38567e-06	3.34479e-06	3.46191e-06	3.41354e-06	3.36019e-06	3.35861e-06	3.37031e-06	3.39609e-06	3.46069e-06	3.33079e-06	3.37819e-06	3.30509e-06	3.38132e-06	3.37159e-06	3.35774e-06	3.34602e-06	3.41068e-06	3.40995e-06	3.3419e-06	3.29523e-06	3.36344e-06	3.273e-06	3.32748e-06	3.27373e-06	3.27096e-06	3.30191e-06	3.25065e-06	3.24631e-06
	3.76019e-06	3.78972e-06	3.73058e-06	3.66511e-06	3.70963e-06	3.54583e-06	3.58934e-06	3.60043e-06	3.60097e-06	3.48087e-06	3.51683e-06	3.45592e-06	3.50574e-06	3.44847e-06	3.49375e-06	3.49216e-06	3.45506e-06	3.48397e-06	3.4717e-06	3.41285e-06	3.4558e-06	3.43896e-06	3.50329e-06	3.40336e-06	3.40897e-06	3.43908e-06	3.37729e-06	3.4091e-06	3.39093e-06	3.38746e-06	3.35303e-06	3.38025e-06	3.28468e-06	3.37541e-06	3.40632e-06	3.35367e-06	3.29406e-06	3.32836e-06	3.26839e-06	3.35307e-06	3.25685e-06	3.23893e-06	3.23202e-06	3.19912e-06	3.27938e-06	3.23158e-06	3.21328e-06	3.2227e-06	3.22541e-06
	4.45595e-06	4.35796e-06	4.35495e-06	4.31292e-06	4.62534e-06	5.03529e-06	5.18176e-06	5.21393e-06	4.60402e-06	3.83036e-06	3.5921e-06	3.34434e-06	3.2421e-06	3.11708e-06	3.07832e-06	2.97976e-06	2.94327e-06	2.91345e-06	2.8768e-06	2.92929e-06	2.88365e-06	2.8499e-06	2.96402e-06	2.92299e-06	2.95896e-06	2.97504e-06	2.90736e-06	2.96829e-06	2.95292e-06	2.90398e-06	3.01253e-06	2.98886e-06	3.04812e-06	2.96276e-06	3.0188e-06	3.00693e-06	2.97022e-06	3.02691e-06	2.97449e-06	3.03754e-06	2.9153e-06	3.04228e-06	3.0041e-06	3.00029e-06	3.08559e-06	3.08656e-06	2.99088e-06	3.03411e-06	3.00712e-06
	4.24458e-06	4.61296e-06	4.99071e-06	5.29499e-06	5.93628e-06	6.52064e-06	6.82839e-06	7.28132e-06	5.76469e-06	4.64262e-06	4.3417e-06	4.20161e-06	4.09981e-06	4.09488e-06	4.07643e-06	4.13831e-06	3.89663e-06	3.74958e-06	3.59221e-06	3.46126e-06	3.45176e-06	3.39599e-06	3.35723e-06	3.29715e-06	3.33931e-06	3.30893e-06	3.19256e-06	3.1492e-06	3.19776e-06	3.15668e-06	3.14101e-06	3.16854e-06	3.12002e-06	3.05924e-06	3.07728e-06	3.0835e-06	3.09121e-06	3.10308e-06	3.04183e-06	3.06544e-06	2.99012e-06	3.00324e-06	2.99539e-06	3.03303e-06	2.99389e-06	2.98711e-06	2.95508e-06	2.9987e-06	2.91311e-06
	1.23833e-06	1.47513e-06	1.63467e-06	1.93118e-06	2.39761e-06	3.7518e-06	4.35751e-06	3.99893e-06	3.88338e-06	3.49159e-06	3.41555e-06	3.28041e-06	3.49934e-06	3.53109e-06	3.5489e-06	3.45636e-06	3.41957e-06	3.46603e-06	3.40461e-06	3.41066e-06	3.53822e-06	3.56439e-06	3.50436e-06	3.51307e-06	3.45828e-06	3.42767e-06	3.39793e-06	3.3788e-06	3.39541e-06	3.45311e-06	3.38894e-06	3.3996e-06	3.36307e-06	3.41004e-06	3.33909e-06	3.37829e-06	3.43275e-06	3.32566e-06	3.30337e-06	3.3571e-06	3.22152e-06	3.31107e-06	3.35778e-06	3.30433e-06	3.26794e-06	3.22169e-06	3.3016e-06	3.18315e-06	3.22297e-06
	3.08775e-06	3.19913e-06	3.19613e-06	3.14556e-06	3.10998e-06	3.09836e-06	3.14908e-06	3.13863e-06	3.15139e-06	3.12771e-06	3.10554e-06	3.1219e-06	3.11277e-06	3.09771e-06	3.16568e-06	3.18912e-06	3.25029e-06	3.32456e-06	3.35787e-06	3.27794e-06	3.33468e-06	3.34322e-06	3.4064e-06	3.45547e-06	3.47067e-06	3.44409e-06	3.47884e-06	3.44051e-06	3.47045e-06	3.40531e-06	3.38615e-06	3.41892e-06	3.48568e-06	3.40648e-06	3.43233e-06	3.45545e-06	3.39795e-06	3.36375e-06	3.40446e-06	3.34577e-06	3.32762e-06	3.32412e-06	3.34705e-06	3.29648e-06	3.29821e-06	3.33774e-06	3.31408e-06	3.34014e-06	3.26379e-06
	8.37719e-06	8.68489e-06	8.77374e-06	9.6047e-06	9.82986e-06	1.01265e-05	1.10132e-05	1.2032e-05	9.22986e-06	7.18099e-06	6.65984e-06	6.67781e-06	6.46881e-06	6.27847e-06	6.3963e-06	6.58223e-06	6.13748e-06	5.91738e-06	5.62102e-06	5.43429e-06	5.29118e-06	5.1742e-06	5.2207e-06	5.08126e-06	5.14885e-06	5.13904e-06	4.92224e-06	5.03546e-06	4.95975e-06	4.8859e-06	4.82804e-06	4.86385e-06	4.81777e-06	5.02656e-06	4.855e-06	4.86736e-06	4.82346e-06	4.88018e-06	4.63663e-06	4.83945e-06	4.84006e-06	4.81286e-06	4.71265e-06	4.76115e-06	4.71854e-06	4.59799e-06	4.58973e-06	4.67516e-06	4.67645e-06
	5.88965e-06	5.89132e-06	5.83083e-06	5.67958e-06	5.67631e-06	5.70023e-06	5.70622e-06	5.57307e-06	5.32498e-06	5.46163e-06	5.5054e-06	5.3627e-06	5.4367e-06	5.54906e-06	5.46623e-06	5.58063e-06	5.59902e-06	5.5309e-06	5.60833e-06	5.63293e-06	5.46516e-06	5.63291e-06	5.67212e-06	5.58954e-06	5.72562e-06	5.58925e-06	5.72906e-06	5.74735e-06	5.73478e-06	5.7197e-06	5.56055e-06	5.63425e-06	5.6676e-06	5.63227e-06	5.6279e-06	5.61637e-06	5.4123e-06	5.4373e-06	5.46187e-06	5.62009e-06	5.39229e-06	5.42489e-06	5.40996e-06	5.42383e-06	5.31836e-06	5.29663e-06	5.43559e-06	5.25056e-06	5.38469e-06
	9.2235e-06	7.78481e-06	7.1745e-06	7.51745e-06	7.40818e-06	7.63799e-06	7.7191e-06	7.62523e-06	6.61e-06	5.88488e-06	5.47378e-06	5.3126e-06	5.08819e-06	4.82451e-06	5.09571e-06	4.94187e-06	4.67034e-06	4.64876e-06	4.76929e-06	4.60689e-06	4.55908e-06	4.57481e-06	4.75437e-06	4.79174e-06	4.68265e-06	4.74498e-06	4.66213e-06	4.77527e-06	4.8536e-06	4.87144e-06	4.81075e-06	4.80964e-06	4.88821e-06	4.93731e-06	4.86172e-06	4.84954e-06	4.89615e-06	4.96171e-06	4.8689e-06	5.02977e-06	4.8955e-06	4.98984e-06	4.86987e-06	4.99944e-06	4.90594e-06	5.00581e-06	5.00313e-06	5.07496e-06	4.79357e-06
	1.56988e-05	1.36511e-05	1.14085e-05	9.50952e-06	8.34772e-06	7.13189e-06	6.76884e-06	6.1826e-06	5.86624e-06	5.6869e-06	5.33649e-06	5.28199e-06	5.0478e-06	4.94535e-06	4.67121e-06	4.67421e-06	4.67374e-06	4.77128e-06	4.88144e-06	4.91334e-06	4.73663e-06	4.67144e-06	4.5454e-06	4.97999e-06	4.84682e-06	4.84612e-06	4.5881e-06	4.75976e-06	4.84182e-06	4.87639e-06	4.90179e-06	4.91588e-06	5.03655e-06	4.80158e-06	5.07399e-06	4.97611e-06	5.00898e-06	4.8072e-06	5.05673e-06	4.96806e-06	5.02909e-06	4.88742e-06	4.99541e-06	4.91356e-06	5.13493e-06	4.94113e-06	4.87451e-06	4.76602e-06	4.83357e-06
	2.30486e-06	3.00775e-06	3.52254e-06	4.09119e-06	4.92315e-06	5.95319e-06	6.5707e-06	6.67417e-06	6.38508e-06	5.915e-06	5.52885e-06	5.38373e-06	5.37282e-06	5.5367e-06	5.72294e-06	5.70885e-06	5.78596e-06	5.83585e-06	5.78782e-06	5.80286e-06	5.72325e-06	5.75015e-06	5.60833e-06	5.57458e-06	5.53732e-06	5.59425e-06	5.62641e-06	5.60133e-06	5.67274e-06	5.65965e-06	5.56815e-06	5.69064e-06	5.44359e-06	5.47706e-06	5.52335e-06	5.39135e-06	5.61488e-06	5.50933e-06	5.47643e-06	5.36066e-06	5.56616e-06	5.25404e-06	5.34995e-06	5.31733e-06	5.46802e-06	5.44113e-06	5.29586e-06	5.1318e-06	5.29743e-06
	4.95257e-06	4.68033e-06	4.33244e-06	4.18456e-06	4.11082e-06	4.11525e-06	4.15749e-06	4.20703e-06	4.18398e-06	4.04961e-06	4.03632e-06	3.98351e-06	3.98995e-06	4.0301e-06	4.07061e-06	4.13565e-06	4.16904e-06	4.22446e-06	4.30793e-06	4.24683e-06	4.19642e-06	4.12572e-06	4.23453e-06	4.2778e-06	4.18403e-06	4.25538e-06	4.22277e-06	4.20861e-06	4.42546e-06	4.34006e-06	4.30931e-06	4.34654e-06	4.17338e-06	4.21528e-06	4.43171e-06	4.34987e-06	4.24992e-06	4.17752e-06	4.15379e-06	4.28392e-06	4.16771e-06	4.24049e-06	4.19057e-06	4.07343e-06	4.1217e-06	4.01231e-06	3.99275e-06	4.03486e-06	4.02718e-06
	5.38187e-06	4.77289e-06	4.41222e-06	4.28613e-06	4.16698e-06	4.18488e-06	4.31577e-06	4.29111e-06	3.96804e-06	3.84311e-06	3.69855e-06	3.72165e-06	3.68266e-06	3.70606e-06	3.82204e-06	3.73845e-06	3.84664e-06	3.77591e-06	3.73007e-06	3.84917e-06	3.79179e-06	3.78159e-06	3.84636e-06	3.86709e-06	3.91244e-06	3.95583e-06	3.86398e-06	3.93326e-06	4.02946e-06	4.07072e-06	3.96238e-06	4.01509e-06	3.99822e-06	4.03511e-06	4.12172e-06	3.93696e-06	4.13967e-06	3.95262e-06	4.07049e-06	4.06557e-06	4.07838e-06	4.11473e-06	4.06876e-06	4.17882e-06	4.10725e-06	4.18913e-06	4.05472e-06	4.10755e-06	4.14768e-06
	4.69427e-06	4.55138e-06	4.5466e-06	4.26651e-06	4.15371e-06	4.11761e-06	4.08856e-06	3.95169e-06	3.97331e-06	3.92716e-06	3.83444e-06	3.80161e-06	3.86954e-06	3.91254e-06	3.87768e-06	3.98192e-06	3.95835e-06	3.96484e-06	4.03947e-06	4.01999e-06	3.99628e-06	3.98018e-06	4.09455e-06	4.04694e-06	4.07668e-06	4.12869e-06	4.14899e-06	4.12209e-06	4.15243e-06	4.12077e-06	4.12681e-06	4.10658e-06	4.19742e-06	4.18542e-06	4.09737e-06	4.10682e-06	4.07982e-06	4.19298e-06	4.2093e-06	4.15403e-06	4.15462e-06	4.18236e-06	4.14426e-06	4.0878e-06	4.08536e-06	4.10686e-06	4.15698e-06	4.23857e-06	4.0909e-06
	1.20626e-05	9.92582e-06	8.13085e-06	7.28624e-06	6.5213e-06	6.02772e-06	5.80847e-06	6.11149e-06	6.05553e-06	5.3712e-06	4.87734e-06	4.72398e-06	4.5354e-06	4.39969e-06	4.32748e-06	4.36667e-06	4.1509e-06	4.0933e-06	3.98961e-06	4.02234e-06	3.97883e-06	3.99541e-06	3.88672e-06	3.68731e-06	3.78142e-06	3.89439e-06	3.79677e-06	3.92744e-06	3.93202e-06	3.798e-06	3.68724e-06	3.71881e-06	3.77965e-06	3.73222e-06	3.71761e-06	3.78426e-06	3.62189e-06	3.67484e-06	3.71644e-06	3.57863e-06	3.69518e-06	3.58689e-06	3.54442e-06	3.70283e-06	3.65915e-06	3.64014e-06	3.74292e-06	3.61022e-06	3.54951e-06
	5.39062e-06	5.13856e-06	5.13844e-06	4.70244e-06	4.58345e-06	4.63982e-06	4.94955e-06	5.01806e-06	4.68676e-06	4.31612e-06	4.21532e-06	4.03123e-06	3.93654e-06	4.04104e-06	4.02129e-06	3.95959e-06	3.89148e-06	3.90333e-06	3.84114e-06	3.79598e-06	3.83956e-06	3.84061e-06	3.9102e-06	3.85705e-06	3.78428e-06	3.96447e-06	3.95315e-06	3.97145e-06	3.97078e-06	3.91602e-06	4.0418e-06	3.95405e-06	3.90617e-06	3.91301e-06	3.99115e-06	4.00543e-06	3.99248e-06	4.00928e-06	4.07367e-06	3.98552e-06	3.95212e-06	3.9742e-06	3.93275e-06	4.07096e-06	3.98086e-06	3.98433e-06	4.15482e-06	4.16551e-06	4.11299e-06
	1.65298e-06	2.47622e-06	3.3341e-06	4.19843e-06	4.33568e-06	4.32083e-06	4.55852e-06	4.77202e-06	4.64241e-06	4.49225e-06	4.23011e-06	4.26748e-06	4.22882e-06	4.25542e-06	4.3349e-06	4.33747e-06	4.36074e-06	4.40997e-06	4.27532e-06	4.35793e-06	4.40593e-06	4.24116e-06	4.33999e-06	4.2426e-06	4.30588e-06	4.30675e-06	4.12931e-06	4.26516e-06	4.40473e-06	4.19345e-06	4.18615e-06	4.18651e-06	4.23955e-06	4.26151e-06	4.21464e-06	4.15333e-06	4.11936e-06	4.15687e-06	4.17537e-06	4.13174e-06	4.1597e-06	4.10162e-06	4.08467e-06	4.01168e-06	4.10275e-06	4.08917e-06	4.04723e-06	3.94752e-06	4.03538e-06
	3.04659e-06	3.01818e-06	2.97613e-06	2.99445e-06	2.96992e-06	3.09793e-06	3.06712e-06	3.18706e-06	3.15561e-06	3.23178e-06	3.34882e-06	3.45038e-06	3.50737e-06	3.73053e-06	3.84977e-06	3.91744e-06	4.10251e-06	4.21036e-06	4.31131e-06	4.38634e-06	4.38339e-06	4.52793e-06	4.43996e-06	4.47232e-06	4.49499e-06	4.42306e-06	4.47629e-06	4.40041e-06	4.39548e-06	4.35883e-06	4.38587e-06	4.3093e-06	4.26883e-06	4.21357e-06	4.28406e-06	4.2784e-06	4.30962e-06	4.0781e-06	4.32204e-06	4.30213e-06	4.25974e-06	4.1577e-06	4.25597e-06	4.11463e-06	4.18724e-06	4.16285e-06	4.21241e-06	4.12018e-06	4.1642e-06
	3.827e-06	3.93587e-06	3.92741e-06	3.82212e-06	3.73992e-06	3.76618e-06	3.663e-06	3.61411e-06	3.62369e-06	3.55924e-06	3.61271e-06	3.68685e-06	3.64633e-06	3.7365e-06	3.68098e-06	3.86805e-06	3.77146e-06	3.84733e-06	3.84175e-06	3.82316e-06	3.81051e-06	3.90635e-06	3.87466e-06	3.80625e-06	3.79116e-06	3.82551e-06	3.77589e-06	3.82517e-06	3.85874e-06	3.85049e-06	3.87033e-06	3.86624e-06	3.806e-06	3.75315e-06	3.8298e-06	3.6955e-06	3.74202e-06	3.76876e-06	3.76663e-06	3.82706e-06	3.73071e-06	3.65534e-06	3.74361e-06	3.67923e-06	3.72492e-06	3.67163e-06	3.61901e-06	3.65986e-06	3.59856e-06
	5.26509e-06	4.49417e-06	4.28584e-06	4.04056e-06	3.82829e-06	3.52924e-06	3.45494e-06	3.19743e-06	3.21136e-06	3.17753e-06	3.13044e-06	3.05076e-06	3.12415e-06	3.15783e-06	3.19575e-06	3.19962e-06	3.238e-06	3.2595e-06	3.26412e-06	3.37605e-06	3.41852e-06	3.39688e-06	3.48331e-06	3.46104e-06	3.55354e-06	3.49477e-06	3.60211e-06	3.66005e-06	3.61081e-06	3.7408e-06	3.73468e-06	3.59216e-06	3.69175e-06	3.75103e-06	3.80546e-06	3.6245e-06	3.75351e-06	3.70514e-06	3.76653e-06	3.695e-06	3.7288e-06	3.82405e-06	3.68665e-06	3.72738e-06	3.71784e-06	3.58898e-06	3.72528e-06	3.67184e-06	3.6326e-06
	4.06816e-06	3.74136e-06	3.5848e-06	3.15268e-06	3.03141e-06	2.86354e-06	2.859e-06	2.84904e-06	2.72881e-06	2.70169e-06	2.79486e-06	2.85678e-06	2.93767e-06	3.10492e-06	3.13084e-06	3.1913e-06	3.34753e-06	3.42293e-06	3.55587e-06	3.46816e-06	3.5473e-06	3.66158e-06	3.81555e-06	3.73855e-06	3.79438e-06	3.74102e-06	3.87142e-06	3.87381e-06	3.83276e-06	3.96295e-06	3.85216e-06	3.94335e-06	3.88548e-06	3.83786e-06	3.86397e-06	3.82794e-06	3.84852e-06	3.80874e-06	3.83925e-06	3.79568e-06	3.86707e-06	3.81474e-06	3.82076e-06	3.84937e-06	3.7439e-06	3.80277e-06	3.75508e-06	3.71759e-06	3.60958e-06
	4.55475e-06	3.78835e-06	3.51576e-06	3.28197e-06	3.25326e-06	3.20993e-06	3.10899e-06	3.04161e-06	2.95035e-06	2.87811e-06	2.82263e-06	2.72906e-06	2.76146e-06	2.71224e-06	2.74846e-06	2.73754e-06	2.70338e-06	2.76066e-06	2.74937e-06	2.78627e-06	2.7716e-06	2.77611e-06	2.81542e-06	2.92236e-06	2.8465e-06	2.86272e-06	2.85403e-06	2.96269e-06	2.93924e-06	3.02366e-06	2.96041e-06	2.95462e-06	3.04768e-06	3.0642e-06	3.08156e-06	3.07732e-06	3.10542e-06	3.08727e-06	3.14958e-06	3.16587e-06	3.25323e-06	3.29803e-06	3.27493e-06	3.30712e-06	3.35918e-06	3.39643e-06	3.4268e-06	3.42308e-06	3.43721e-06
	1.56547e-06	2.11647e-06	2.47856e-06	2.99331e-06	3.74489e-06	4.18582e-06	4.32111e-06	4.44364e-06	4.14608e-06	3.93221e-06	3.83463e-06	3.76356e-06	3.76977e-06	3.80563e-06	3.87041e-06	3.92054e-06	3.90008e-06	3.92243e-06	3.94821e-06	3.96283e-06	3.78309e-06	3.85525e-06	3.8751e-06	3.78573e-06	3.85267e-06	3.85345e-06	3.80841e-06	3.79324e-06	3.88353e-06	3.78785e-06	3.80073e-06	3.78515e-06	3.78259e-06	3.71017e-06	3.78569e-06	3.70838e-06	3.77159e-06	3.74245e-06	3.73033e-06	3.70442e-06	3.70093e-06	3.62775e-06	3.73042e-06	3.61766e-06	3.69817e-06	3.68395e-06	3.57846e-06	3.59443e-06	3.61465e-06
	3.40193e-06	3.48345e-06	3.44554e-06	3.58415e-06	3.62432e-06	3.71945e-06	3.55729e-06	3.74758e-06	3.66636e-06	3.6194e-06	3.70819e-06	3.79742e-06	3.73213e-06	3.68143e-06	3.78454e-06	3.81098e-06	3.74278e-06	3.82028e-06	3.8767e-06	3.74587e-06	3.83248e-06	3.77241e-06	3.85029e-06	3.88075e-06	3.93717e-06	3.85574e-06	3.87603e-06	3.90449e-06	3.86032e-06	3.84652e-06	3.77924e-06	3.81713e-06	3.7783e-06	3.8514e-06	3.85073e-06	3.83697e-06	3.83596e-06	3.7365e-06	3.79923e-06	3.68894e-06	3.81563e-06	3.67222e-06	3.67874e-06	3.70466e-06	3.77772e-06	3.65878e-06	3.72614e-06	3.63968e-06	3.58905e-06
	2.0864e-06	1.81649e-06	2.02724e-06	2.4606e-06	3.14365e-06	3.74777e-06	4.43173e-06	4.75261e-06	4.82844e-06	4.12277e-06	3.65274e-06	3.45793e-06	3.63172e-06	3.75298e-06	3.75916e-06	3.89652e-06	4.0464e-06	4.11366e-06	3.97341e-06	4.02848e-06	3.83682e-06	3.75217e-06	3.71849e-06	3.77788e-06	3.84136e-06	3.94568e-06	3.92362e-06	3.78219e-06	3.8672e-06	3.71537e-06	3.81823e-06	3.7549e-06	3.76574e-06	3.79784e-06	3.81311e-06	3.7841e-06	3.75276e-06	3.67007e-06	3.62729e-06	3.76225e-06	3.71426e-06	3.65244e-06	3.67206e-06	3.69386e-06	3.72243e-06	3.5839e-06	3.59998e-06	3.53751e-06	3.62658e-06
	4.30552e-06	4.4957e-06	4.46673e-06	4.26387e-06	4.34085e-06	4.46506e-06	4.36255e-06	4.25388e-06	3.93161e-06	3.58543e-06	3.64305e-06	3.48238e-06	3.3773e-06	3.41005e-06	3.4172e-06	3.43302e-06	3.39652e-06	3.3696e-06	3.36613e-06	3.35035e-06	3.40888e-06	3.39766e-06	3.28531e-06	3.4603e-06	3.44532e-06	3.3728e-06	3.36337e-06	3.40199e-06	3.4441e-06	3.50116e-06	3.48991e-06	3.43596e-06	3.53784e-06	3.52047e-06	3.41189e-06	3.53437e-06	3.57973e-06	3.51826e-06	3.53041e-06	3.43974e-06	3.48419e-06	3.52956e-06	3.47776e-06	3.50204e-06	3.4878e-06	3.48711e-06	3.53528e-06	3.53094e-06	3.52148e-06
	4.18744e-06	4.11688e-06	3.80802e-06	3.91637e-06	3.91867e-06	3.84857e-06	3.92551e-06	3.84227e-06	3.7164e-06	3.63608e-06	3.63867e-06	3.69327e-06	3.59233e-06	3.59442e-06	3.6534e-06	3.62908e-06	3.68372e-06	3.77706e-06	3.71339e-06	3.63315e-06	3.73593e-06	3.74192e-06	3.66651e-06	3.70167e-06	3.78855e-06	3.76349e-06	3.79175e-06	3.7904e-06	3.83594e-06	3.8073e-06	3.721e-06	3.7664e-06	3.74795e-06	3.74568e-06	3.78652e-06	3.7506e-06	3.72333e-06	3.75726e-06	3.77772e-06	3.81366e-06	3.68466e-06	3.67509e-06	3.63075e-06	3.74709e-06	3.67039e-06	3.54443e-06	3.62105e-06	3.62472e-06	3.65318e-06
	4.82623e-06	5.22538e-06	5.11899e-06	4.9617e-06	5.04299e-06	4.62748e-06	4.77535e-06	4.66773e-06	4.68531e-06	4.83089e-06	4.89981e-06	4.84611e-06	4.9624e-06	4.89681e-06	4.93107e-06	4.93817e-06	4.92401e-06	4.94163e-06	5.05262e-06	4.96237e-06	5.02316e-06	4.93818e-06	4.9976e-06	5.11155e-06	4.92337e-06	4.99073e-06	5.07248e-06	5.1157e-06	5.12857e-06	4.97409e-06	5.00828e-06	5.10281e-06	5.01781e-06	5.11416e-06	5.00795e-06	5.02666e-06	4.87041e-06	4.99501e-06	5.03544e-06	4.95271e-06	4.99933e-06	4.89353e-06	4.87006e-06	4.82177e-06	4.97205e-06	4.78116e-06	4.80272e-06	4.78184e-06	4.68571e-06
	4.89659e-06	5.64832e-06	5.67804e-06	5.77239e-06	5.54495e-06	5.59993e-06	5.4844e-06	5.52623e-06	5.22108e-06	5.30779e-06	5.25743e-06	5.093e-06	5.14416e-06	5.13356e-06	5.01405e-06	5.08988e-06	5.08885e-06	5.03475e-06	5.03917e-06	4.93005e-06	4.95935e-06	4.83935e-06	4.93257e-06	4.91431e-06	4.92834e-06	4.97344e-06	4.8967e-06	4.94779e-06	4.65018e-06	4.83129e-06	4.88096e-06	4.79535e-06	4.8135e-06	4.82128e-06	4.79249e-06	4.83249e-06	4.84471e-06	4.78414e-06	4.83267e-06	4.64495e-06	4.82944e-06	4.7126e-06	4.78412e-06	4.8676e-06	4.72897e-06	4.71557e-06	4.55502e-06	4.81851e-06	4.76372e-06
	6.20934e-06	6.61376e-06	6.39866e-06	5.71572e-06	5.35296e-06	5.0055e-06	4.81561e-06	4.70354e-06	4.41215e-06	4.38965e-06	4.28973e-06	4.47639e-06	4.45539e-06	4.49679e-06	4.47756e-06	4.47875e-06	4.54733e-06	4.44268e-06	4.55818e-06	4.53052e-06	4.52187e-06	4.59409e-06	4.706e-06	4.73488e-06	4.66299e-06	4.65128e-06	4.69193e-06	4.78118e-06	4.77425e-06	4.70173e-06	4.73869e-06	4.76339e-06	4.70438e-06	4.81963e-06	4.93307e-06	4.72103e-06	4.77423e-06	4.694e-06	4.82096e-06	4.80282e-06	4.7353e-06	4.84445e-06	4.79152e-06	4.76015e-06	4.66798e-06	4.72635e-06	4.74474e-06	4.83156e-06	4.78895e-06
	4.55153e-06	4.63235e-06	4.81532e-06	4.48402e-06	4.20253e-06	4.12346e-06	4.06659e-06	3.95458e-06	3.93233e-06	4.11402e-06	4.08563e-06	3.96926e-06	4.18379e-06	4.29771e-06	4.16741e-06	4.42948e-06	4.34659e-06	4.47857e-06	4.49649e-06	4.50756e-06	4.64287e-06	4.67669e-06	4.77418e-06	4.73891e-06	4.92579e-06	4.96736e-06	4.93446e-06	4.87684e-06	5.07998e-06	4.9368e-06	5.1164e-06	5.04814e-06	4.97395e-06	5.14259e-06	4.92424e-06	5.01039e-06	5.07784e-06	5.0055e-06	4.91927e-06	5.02614e-06	5.03077e-06	5.22882e-06	4.97992e-06	4.76298e-06	5.01031e-06	4.95217e-06	4.70935e-06	4.93109e-06	4.99617e-06
	4.49484e-06	4.43892e-06	4.44711e-06	4.33332e-06	4.41576e-06	4.71816e-06	4.89378e-06	4.71388e-06	4.2109e-06	4.01631e-06	3.87727e-06	3.82357e-06	3.81575e-06	3.86954e-06	4.0174e-06	4.00268e-06	4.13805e-06	4.17204e-06	4.14618e-06	4.2597e-06	4.27565e-06	4.3769e-06	4.44505e-06	4.56938e-06	4.56018e-06	4.7538e-06	4.685e-06	4.66534e-06	4.79455e-06	4.83785e-06	4.80086e-06	4.94941e-06	4.96086e-06	4.77934e-06	5.05536e-06	4.97232e-06	5.03672e-06	5.15807e-06	5.0175e-06	4.92257e-06	4.98141e-06	5.0376e-06	5.01813e-06	5.01473e-06	5.04367e-06	5.10619e-06	5.1029e-06	4.92294e-06	5.12793e-06
	5.39029e-06	4.6019e-06	4.14623e-06	3.9428e-06	3.89276e-06	3.76982e-06	3.68226e-06	3.59751e-06	3.30975e-06	3.3261e-06	3.23706e-06	3.19135e-06	3.19804e-06	3.14685e-06	3.26904e-06	3.19932e-06	3.12052e-06	3.13793e-06	3.27749e-06	3.21244e-06	3.26289e-06	3.27848e-06	3.29538e-06	3.33307e-06	3.32854e-06	3.44888e-06	3.51422e-06	3.59324e-06	3.6095e-06	3.61382e-06	3.63544e-06	3.62119e-06	3.77081e-06	3.868e-06	3.7803e-06	3.86637e-06	4.07201e-06	3.97576e-06	4.12422e-06	4.17252e-06	4.26777e-06	4.25011e-06	4.26107e-06	4.43898e-06	4.38839e-06	4.48741e-06	4.46932e-06	4.53619e-06	4.68861e-06
	3.93218e-06	2.9973e-06	2.9855e-06	3.30082e-06	3.87814e-06	4.55528e-06	5.2696e-06	5.86004e-06	5.59679e-06	5.84207e-06	5.46354e-06	5.123e-06	5.13145e-06	4.89728e-06	4.73583e-06	5.03003e-06	5.28506e-06	5.16017e-06	5.21999e-06	5.13537e-06	5.10849e-06	5.0801e-06	4.95562e-06	5.05152e-06	5.06382e-06	5.18391e-06	5.15909e-06	5.02876e-06	4.99722e-06	5.02459e-06	4.98313e-06	4.99148e-06	5.03419e-06	4.86676e-06	4.95518e-06	5.03269e-06	4.94407e-06	4.94693e-06	5.05701e-06	4.72321e-06	4.77053e-06	4.88161e-06	4.84811e-06	4.65164e-06	4.83512e-06	4.90813e-06	4.83447e-06	4.65147e-06	4.74607e-06
	5.91902e-06	5.12664e-06	4.74845e-06	4.29039e-06	4.31124e-06	4.31701e-06	4.24252e-06	4.19424e-06	3.89375e-06	3.7652e-06	3.79781e-06	3.72259e-06	3.69739e-06	3.80801e-06	3.91632e-06	3.8667e-06	3.91006e-06	3.97362e-06	3.99794e-06	4.01649e-06	4.04936e-06	4.17e-06	4.25092e-06	4.21944e-06	4.28396e-06	4.19383e-06	4.28198e-06	4.4134e-06	4.39786e-06	4.54823e-06	4.51288e-06	4.58176e-06	4.52322e-06	4.67228e-06	4.58736e-06	4.66526e-06	4.66656e-06	4.66898e-06	4.74314e-06	4.72709e-06	4.71981e-06	4.7864e-06	4.76557e-06	4.78511e-06	4.7372e-06	4.9355e-06	4.78603e-06	4.84244e-06	4.81541e-06
	7.46851e-06	6.48556e-06	5.89782e-06	5.07053e-06	4.55863e-06	4.41111e-06	4.24087e-06	3.89957e-06	3.66987e-06	3.47304e-06	3.19419e-06	3.21173e-06	3.07689e-06	3.06215e-06	3.01965e-06	3.05375e-06	3.0512e-06	3.02529e-06	3.03414e-06	3.07439e-06	3.10244e-06	3.07654e-06	3.1893e-06	3.17452e-06	3.28044e-06	3.32222e-06	3.28804e-06	3.45164e-06	3.35323e-06	3.37657e-06	3.43351e-06	3.64731e-06	3.59204e-06	3.54927e-06	3.69781e-06	3.68994e-06	3.84514e-06	3.90268e-06	3.87064e-06	3.99287e-06	4.10789e-06	4.04154e-06	4.08611e-06	4.20287e-06	4.17095e-06	4.28597e-06	4.28701e-06	4.34062e-06	4.35309e-06
	3.86764e-06	3.31599e-06	3.28411e-06	3.21798e-06	3.30492e-06	3.39631e-06	3.73257e-06	3.65086e-06	3.17738e-06	3.0324e-06	2.96226e-06	2.98062e-06	2.95449e-06	3.02947e-06	3.09346e-06	3.08519e-06	3.24114e-06	3.24901e-06	3.32713e-06	3.49521e-06	3.55562e-06	3.56694e-06	3.74192e-06	3.90394e-06	3.89646e-06	4.07016e-06	4.18464e-06	4.32046e-06	4.2208e-06	4.35627e-06	4.47085e-06	4.57314e-06	4.5878e-06	4.78283e-06	4.70565e-06	4.76941e-06	4.81467e-06	4.90231e-06	4.92719e-06	5.07745e-06	4.91878e-06	5.12146e-06	5.09902e-06	5.08226e-06	5.06734e-06	5.02571e-06	5.13276e-06	5.16434e-06	5.10613e-06
	5.74917e-06	5.15854e-06	4.97127e-06	4.81004e-06	4.81362e-06	5.04297e-06	5.29667e-06	5.06278e-06	4.90989e-06	4.83357e-06	4.85783e-06	4.86327e-06	4.78025e-06	4.8014e-06	4.93988e-06	4.81098e-06	4.9323e-06	4.92072e-06	4.9974e-06	5.05504e-06	4.85365e-06	4.88352e-06	4.9063e-06	4.85804e-06	4.93208e-06	4.905e-06	4.83897e-06	4.9388e-06	5.04103e-06	4.87949e-06	4.93932e-06	4.91279e-06	4.90005e-06	5.00681e-06	4.93336e-06	4.80858e-06	4.87786e-06	4.89713e-06	4.92585e-06	5.08936e-06	5.03802e-06	5.06108e-06	5.00052e-06	4.7301e-06	4.79329e-06	4.69723e-06	4.74219e-06	4.86051e-06	4.8529e-06
	6.74272e-06	6.34151e-06	5.41496e-06	4.55428e-06	4.07485e-06	4.03324e-06	3.95593e-06	3.75373e-06	3.68694e-06	3.65525e-06	3.64168e-06	3.70912e-06	3.69403e-06	3.77251e-06	3.74473e-06	3.9237e-06	4.01882e-06	3.91988e-06	4.30804e-06	4.13075e-06	4.29741e-06	4.40125e-06	4.51969e-06	4.53592e-06	4.58747e-06	4.76303e-06	4.6407e-06	4.74947e-06	4.77316e-06	4.91228e-06	4.73989e-06	4.90121e-06	4.90351e-06	4.79853e-06	4.92929e-06	4.93155e-06	4.94382e-06	4.91874e-06	4.99249e-06	5.02794e-06	5.02151e-06	4.98958e-06	4.98403e-06	5.05489e-06	4.92367e-06	5.19825e-06	4.92826e-06	4.97347e-06	4.82058e-06
	2.09568e-06	3.21877e-06	3.95219e-06	4.43995e-06	4.87077e-06	5.29963e-06	5.71811e-06	5.62909e-06	5.52691e-06	5.16694e-06	4.91524e-06	4.99417e-06	5.03993e-06	5.04725e-06	5.10725e-06	5.13726e-06	5.2904e-06	5.13842e-06	5.04131e-06	5.12455e-06	5.09265e-06	5.11425e-06	4.95163e-06	5.13172e-06	5.01994e-06	4.99333e-06	5.11079e-06	4.98983e-06	4.98259e-06	5.05576e-06	4.99753e-06	4.97378e-06	4.86841e-06	4.99419e-06	5.07977e-06	4.82617e-06	4.98017e-06	4.82083e-06	4.94669e-06	4.98907e-06	4.87698e-06	4.7833e-06	4.83927e-06	4.83896e-06	4.72472e-06	4.8602e-06	4.66893e-06	4.8403e-06	4.67613e-06
	3.13553e-06	3.14196e-06	3.38407e-06	4.0623e-06	5.01472e-06	5.91216e-06	5.94363e-06	6.18457e-06	4.89527e-06	4.41709e-06	4.66797e-06	5.01957e-06	4.9842e-06	5.09941e-06	5.19049e-06	5.29858e-06	5.16413e-06	4.97567e-06	5.04673e-06	5.05859e-06	4.87608e-06	5.03812e-06	5.16139e-06	4.95462e-06	5.1362e-06	5.06838e-06	5.06512e-06	4.90108e-06	5.05616e-06	4.9653e-06	4.95518e-06	4.91895e-06	5.00255e-06	4.86485e-06	5.03891e-06	5.0499e-06	4.97699e-06	4.92524e-06	4.96479e-06	4.85962e-06	4.78405e-06	4.86185e-06	4.74146e-06	4.75699e-06	4.83797e-06	4.76882e-06	4.82893e-06	4.76624e-06	4.73748e-06
	6.19441e-06	6.19443e-06	6.09074e-06	5.92012e-06	5.63697e-06	5.33726e-06	5.05321e-06	4.98311e-06	4.70523e-06	4.59919e-06	4.45771e-06	4.34761e-06	4.16755e-06	4.1426e-06	4.11047e-06	4.07628e-06	3.98371e-06	3.93044e-06	4.03078e-06	3.93932e-06	3.96496e-06	3.92427e-06	3.87365e-06	3.83189e-06	3.92389e-06	3.82509e-06	3.92695e-06	3.89768e-06	3.93155e-06	3.79715e-06	3.92851e-06	3.74306e-06	3.95338e-06	3.72372e-06	3.7269e-06	3.76997e-06	3.75738e-06	3.81121e-06	3.73244e-06	3.72656e-06	3.80802e-06	3.73876e-06	3.71453e-06	3.64415e-06	3.74572e-06	3.64715e-06	3.75592e-06	3.71703e-06	3.57657e-06
	4.70922e-06	3.62435e-06	3.08022e-06	2.90541e-06	2.71613e-06	2.63891e-06	2.59409e-06	2.57023e-06	2.19627e-06	2.05096e-06	1.99463e-06	1.96569e-06	1.92045e-06	1.95508e-06	1.98924e-06	2.00143e-06	2.05466e-06	2.07617e-06	2.11424e-06	2.17148e-06	2.22637e-06	2.35808e-06	2.28695e-06	2.43167e-06	2.4725e-06	2.51786e-06	2.51415e-06	2.68241e-06	2.70013e-06	2.81828e-06	2.8184e-06	2.94811e-06	2.99286e-06	3.05153e-06	3.11191e-06	3.21192e-06	3.26419e-06	3.31489e-06	3.38051e-06	3.50089e-06	3.64616e-06	3.64542e-06	3.58568e-06	3.79541e-06	3.696e-06	3.81202e-06	3.92725e-06	3.80168e-06	3.91445e-06
	4.87502e-06	3.96992e-06	3.83539e-06	3.8478e-06	3.79557e-06	3.74677e-06	3.84614e-06	3.90552e-06	3.64208e-06	3.46377e-06	3.44442e-06	3.47079e-06	3.37812e-06	3.46037e-06	3.40896e-06	3.51641e-06	3.61872e-06	3.51914e-06	3.5761e-06	3.59824e-06	3.69399e-06	3.69205e-06	3.80104e-06	3.70563e-06	3.73641e-06	3.87204e-06	3.79348e-06	3.92941e-06	3.90204e-06	4.02538e-06	3.85642e-06	3.97883e-06	3.92176e-06	3.88551e-06	3.8734e-06	4.06178e-06	3.97166e-06	3.9041e-06	4.11412e-06	3.97027e-06	4.03713e-06	4.08296e-06	3.8625e-06	3.93583e-06	3.86774e-06	3.94443e-06	3.93302e-06	3.94296e-06	3.98691e-06
	5.16175e-06	4.58259e-06	4.29684e-06	4.14657e-06	3.98086e-06	4.10548e-06	4.45665e-06	4.26841e-06	3.63666e-06	3.2867e-06	3.17154e-06	3.13758e-06	2.99565e-06	3.04855e-06	3.01564e-06	3.06262e-06	3.05195e-06	3.07017e-06	3.04347e-06	3.11099e-06	3.1514e-06	3.15376e-06	3.11387e-06	3.181e-06	3.19787e-06	3.26627e-06	3.33756e-06	3.26021e-06	3.38396e-06	3.36976e-06	3.45818e-06	3.42211e-06	3.47169e-06	3.431e-06	3.51742e-06	3.52924e-06	3.52987e-06	3.59339e-06	3.60441e-06	3.6159e-06	3.6887e-06	3.59358e-06	3.70226e-06	3.74419e-06	3.74578e-06	3.68932e-06	3.69284e-06	3.80798e-06	3.87746e-06
	3.4109e-06	3.03293e-06	2.87416e-06	2.71525e-06	2.71369e-06	2.53692e-06	2.47427e-06	2.4583e-06	2.50217e-06	2.4689e-06	2.58127e-06	2.68577e-06	2.73815e-06	2.76302e-06	2.9173e-06	2.97208e-06	3.14936e-06	3.1938e-06	3.36235e-06	3.43387e-06	3.537e-06	3.65205e-06	3.67771e-06	3.73948e-06	3.942e-06	3.85206e-06	3.92542e-06	3.91792e-06	3.9327e-06	4.01171e-06	4.09946e-06	4.03848e-06	4.10562e-06	4.14525e-06	4.14464e-06	4.15136e-06	4.13832e-06	4.18749e-06	4.16091e-06	4.16373e-06	4.31911e-06	4.21177e-06	4.15119e-06	4.10841e-06	4.15728e-06	4.08276e-06	4.15833e-06	4.08489e-06	4.11997e-06
	5.07122e-06	4.44037e-06	3.7711e-06	3.37306e-06	3.06877e-06	2.88726e-06	2.6656e-06	2.54989e-06	2.51195e-06	2.43659e-06	2.45223e-06	2.52251e-06	2.58493e-06	2.676e-06	2.74345e-06	2.86455e-06	2.97166e-06	2.9911e-06	3.1582e-06	3.30866e-06	3.34374e-06	3.49344e-06	3.6826e-06	3.7635e-06	3.84688e-06	3.84457e-06	3.82106e-06	4.11203e-06	4.0157e-06	3.99144e-06	4.0855e-06	4.19395e-06	4.19748e-06	4.28396e-06	4.17782e-06	4.26897e-06	4.11261e-06	4.11508e-06	4.17929e-06	4.21735e-06	4.1922e-06	4.16012e-06	4.1544e-06	4.19297e-06	4.27422e-06	4.11439e-06	4.09828e-06	4.09211e-06	4.0969e-06
	4.99583e-06	4.36737e-06	4.33958e-06	4.44132e-06	4.14985e-06	4.24022e-06	3.97521e-06	3.96417e-06	3.89683e-06	3.69676e-06	3.96384e-06	3.91888e-06	3.76783e-06	3.943e-06	3.77024e-06	3.90576e-06	3.98849e-06	4.0715e-06	3.8513e-06	3.72647e-06	4.03564e-06	3.58197e-06	3.73114e-06	3.77033e-06	4.07815e-06	3.71676e-06	3.72556e-06	3.66596e-06	3.79442e-06	3.87959e-06	3.59462e-06	3.7453e-06	3.83461e-06	3.60123e-06	3.76566e-06	3.6864e-06	3.82567e-06	3.80812e-06	3.97418e-06	3.92963e-06	3.76591e-06	3.76351e-06	3.80662e-06	3.98074e-06	3.8009e-06	3.78718e-06	3.71116e-06	3.76807e-06	3.74938e-06
	3.26199e-06	2.83999e-06	2.8233e-06	2.77811e-06	2.89404e-06	3.06567e-06	3.47193e-06	3.60179e-06	3.18368e-06	2.94297e-06	2.7784e-06	2.81673e-06	2.80179e-06	2.85472e-06	2.90457e-06	2.9516e-06	3.08775e-06	3.14474e-06	3.21981e-06	3.27057e-06	3.44194e-06	3.53683e-06	3.53066e-06	3.59782e-06	3.69378e-06	3.73769e-06	3.712e-06	3.86865e-06	3.90609e-06	3.87443e-06	3.86438e-06	4.01916e-06	4.04736e-06	4.0572e-06	4.0207e-06	4.01258e-06	4.15695e-06	4.05489e-06	4.04208e-06	4.12329e-06	4.12727e-06	4.08729e-06	4.14462e-06	4.13668e-06	4.02837e-06	4.16355e-06	4.13239e-06	4.06416e-06	4.00811e-06
	3.16316e-06	2.83955e-06	2.89023e-06	2.71393e-06	2.66952e-06	2.6764e-06	2.7748e-06	2.75147e-06	2.7058e-06	2.65724e-06	2.65412e-06	2.74796e-06	2.7799e-06	2.79703e-06	2.93556e-06	2.99309e-06	3.09982e-06	3.18568e-06	3.33006e-06	3.36297e-06	3.5202e-06	3.55911e-06	3.75602e-06	3.83076e-06	3.8103e-06	3.93276e-06	3.99605e-06	4.08015e-06	4.09224e-06	4.07821e-06	4.12182e-06	4.16853e-06	4.11797e-06	4.18196e-06	4.15039e-06	4.07874e-06	4.23331e-06	4.1949e-06	4.12441e-06	4.15088e-06	4.15105e-06	4.13085e-06	4.1685e-06	4.07756e-06	4.15483e-06	4.10918e-06	4.15687e-06	4.05459e-06	4.06129e-06
	4.04256e-06	4.37908e-06	4.44356e-06	4.31145e-06	4.40337e-06	4.33125e-06	4.18181e-06	3.9672e-06	3.7593e-06	3.5515e-06	3.43156e-06	3.40934e-06	3.40671e-06	3.38299e-06	3.37649e-06	3.28036e-06	3.30641e-06	3.2315e-06	3.22655e-06	3.25934e-06	3.18249e-06	3.22978e-06	3.18345e-06	3.172e-06	3.16597e-06	3.16938e-06	3.15158e-06	3.12883e-06	3.15584e-06	3.0764e-06	3.09824e-06	3.01667e-06	3.13417e-06	3.05235e-06	3.17054e-06	3.03501e-06	3.08184e-06	3.08838e-06	3.05863e-06	2.98522e-06	3.02635e-06	2.97339e-06	3.04007e-06	2.93915e-06	2.90789e-06	2.99296e-06	2.91151e-06	2.93158e-06	2.91696e-06
	5.15552e-06	4.08856e-06	3.75718e-06	3.46528e-06	3.53551e-06	3.94895e-06	4.55012e-06	4.83518e-06	3.75321e-06	3.25502e-06	3.09328e-06	2.97541e-06	2.8605e-06	2.8166e-06	2.92301e-06	2.94364e-06	2.87304e-06	2.8461e-06	2.86616e-06	2.87473e-06	2.74431e-06	2.75663e-06	2.75191e-06	2.73115e-06	2.81851e-06	2.91267e-06	2.75829e-06	2.83094e-06	2.8008e-06	2.71693e-06	2.85257e-06	2.70688e-06	2.66762e-06	2.70747e-06	2.71344e-06	2.79998e-06	2.73959e-06	2.74224e-06	2.80407e-06	2.86799e-06	2.78212e-06	2.88192e-06	2.78847e-06	2.73425e-06	2.78117e-06	2.85785e-06	2.8759e-06	2.75751e-06	2.71705e-06
	3.69037e-06	3.48421e-06	3.53443e-06	3.47048e-06	3.47344e-06	3.4502e-06	3.40705e-06	3.35256e-06	3.31382e-06	3.23764e-06	3.32187e-06	3.23798e-06	3.27797e-06	3.18357e-06	3.14937e-06	3.21114e-06	3.18006e-06	3.17005e-06	3.19882e-06	3.19869e-06	3.1678e-06	3.17845e-06	3.20376e-06	3.1877e-06	3.17351e-06	3.16714e-06	3.14322e-06	3.11258e-06	3.18161e-06	3.16512e-06	3.13365e-06	3.16916e-06	3.11761e-06	3.10678e-06	3.17929e-06	3.08821e-06	3.08143e-06	3.07901e-06	3.0844e-06	3.06975e-06	3.1202e-06	2.98786e-06	3.0271e-06	3.0372e-06	2.96267e-06	3.03387e-06	3.01363e-06	2.95181e-06	3.00882e-06
	4.24057e-06	3.7607e-06	3.62679e-06	3.62347e-06	3.7924e-06	4.04282e-06	4.07862e-06	4.07208e-06	3.31953e-06	3.01101e-06	2.72425e-06	2.68131e-06	2.65057e-06	2.6707e-06	2.62429e-06	2.54372e-06	2.55467e-06	2.63481e-06	2.59251e-06	2.54883e-06	2.68012e-06	2.71231e-06	2.69398e-06	2.74823e-06	2.76166e-06	2.76516e-06	2.75556e-06	2.78773e-06	2.84536e-06	2.81627e-06	2.83475e-06	2.86034e-06	2.88745e-06	2.86936e-06	2.89504e-06	2.89462e-06	2.91265e-06	2.91284e-06	2.96853e-06	2.92104e-06	2.9341e-06	2.9734e-06	2.95153e-06	2.90337e-06	2.9136e-06	3.03618e-06	2.94265e-06	2.97791e-06	2.92089e-06
	5.6537e-06	4.50152e-06	4.46888e-06	4.10871e-06	3.78241e-06	3.80941e-06	3.84921e-06	3.96824e-06	3.51145e-06	3.33236e-06	3.17726e-06	3.04538e-06	2.96029e-06	2.96038e-06	2.91925e-06	2.89726e-06	2.83488e-06	2.95328e-06	2.78748e-06	2.84593e-06	2.86383e-06	2.79307e-06	2.89139e-06	2.9054e-06	2.93995e-06	2.90911e-06	2.8502e-06	2.85811e-06	2.97725e-06	2.94409e-06	2.94332e-06	2.98109e-06	3.00926e-06	2.98087e-06	2.96489e-06	2.96833e-06	3.02883e-06	2.90946e-06	2.96449e-06	2.92147e-06	3.00548e-06	2.99549e-06	2.99265e-06	2.98549e-06	3.05111e-06	2.99513e-06	2.94628e-06	3.01819e-06	2.91754e-06
	3.32703e-06	3.40759e-06	3.48289e-06	3.62193e-06	3.95247e-06	4.2478e-06	4.501e-06	4.38203e-06	3.64627e-06	3.32383e-06	3.31054e-06	3.28872e-06	3.23945e-06	3.23122e-06	3.20707e-06	3.13661e-06	3.13831e-06	3.18494e-06	3.12172e-06	3.10568e-06	3.03758e-06	3.07378e-06	3.04183e-06	3.10574e-06	3.09424e-06	3.11941e-06	3.05085e-06	3.07467e-06	3.05608e-06	3.16001e-06	3.04402e-06	3.05939e-06	3.0785e-06	3.08369e-06	2.98175e-06	3.08967e-06	3.0144e-06	3.0829e-06	3.06013e-06	3.02339e-06	3.00295e-06	2.99853e-06	2.9826e-06	2.91606e-06	3.00311e-06	2.92573e-06	2.96981e-06	2.92389e-06	2.87433e-06
	2.87261e-06	2.95169e-06	2.94996e-06	2.98233e-06	3.05809e-06	3.09112e-06	3.10598e-06	3.11362e-06	3.05627e-06	2.99268e-06	3.08298e-06	2.94778e-06	2.99774e-06	3.02373e-06	3.06264e-06	3.1541e-06	3.09588e-06	3.18711e-06	3.0497e-06	3.09431e-06	3.18895e-06	3.17592e-06	3.10869e-06	3.20777e-06	3.19155e-06	3.16655e-06	3.13854e-06	3.13422e-06	3.16231e-06	3.0998e-06	3.13809e-06	3.19408e-06	3.14347e-06	3.09914e-06	3.08957e-06	3.11975e-06	3.12376e-06	3.11696e-06	3.09848e-06	3.0728e-06	3.0441e-06	3.05582e-06	3.1003e-06	3.05473e-06	3.02356e-06	3.01746e-06	3.10297e-06	3.11354e-06	3.06723e-06
	4.09693e-06	4.4154e-06	4.56164e-06	4.83867e-06	5.34193e-06	5.96088e-06	6.20689e-06	5.83408e-06	4.34115e-06	3.73414e-06	3.40425e-06	3.24641e-06	3.10719e-06	3.01777e-06	3.0199e-06	2.93078e-06	2.78965e-06	2.76552e-06	2.76613e-06	2.74717e-06	2.66588e-06	2.70759e-06	2.69948e-06	2.64067e-06	2.58316e-06	2.5846e-06	2.62669e-06	2.57181e-06	2.58253e-06	2.57443e-06	2.5862e-06	2.61785e-06	2.58861e-06	2.57317e-06	2.54508e-06	2.54636e-06	2.53494e-06	2.53914e-06	2.55774e-06	2.53394e-06	2.51701e-06	2.50984e-06	2.56996e-06	2.57684e-06	2.55883e-06	2.57655e-06	2.58793e-06	2.54899e-06	2.57779e-06
	3.36109e-06	2.96984e-06	2.75286e-06	2.36062e-06	2.1849e-06	2.14095e-06	2.05919e-06	1.99024e-06	2.04396e-06	2.05879e-06	2.05689e-06	2.14228e-06	2.22714e-06	2.28759e-06	2.33054e-06	2.45179e-06	2.5032e-06	2.53128e-06	2.65266e-06	2.74053e-06	2.83559e-06	2.882e-06	2.91466e-06	2.94617e-06	3.05419e-06	3.11858e-06	3.15856e-06	3.12956e-06	3.2032e-06	3.2554e-06	3.18931e-06	3.2426e-06	3.25554e-06	3.23709e-06	3.30035e-06	3.31984e-06	3.31706e-06	3.31747e-06	3.29826e-06	3.26838e-06	3.25712e-06	3.27481e-06	3.31656e-06	3.29876e-06	3.24339e-06	3.24671e-06	3.25828e-06	3.2516e-06	3.23527e-06
	4.21928e-06	4.55386e-06	4.53947e-06	4.30427e-06	4.14749e-06	3.99648e-06	3.92575e-06	3.75731e-06	3.59673e-06	3.50649e-06	3.32461e-06	3.24441e-06	3.20327e-06	3.09705e-06	3.08199e-06	3.06612e-06	3.05767e-06	3.07501e-06	3.05157e-06	2.99204e-06	3.00663e-06	2.99156e-06	2.98925e-06	2.99021e-06	2.98426e-06	2.96603e-06	2.9895e-06	2.92213e-06	2.96872e-06	2.94403e-06	3.00269e-06	2.99494e-06	2.97482e-06	2.9593e-06	2.99482e-06	2.95365e-06	2.94918e-06	2.93241e-06	2.94303e-06	2.92639e-06	2.90627e-06	2.98905e-06	2.97508e-06	2.94621e-06	2.99511e-06	2.94119e-06	2.90329e-06	2.99724e-06	2.90866e-06
	3.23231e-06	3.35559e-06	3.2391e-06	3.2945e-06	3.15386e-06	3.1383e-06	3.28733e-06	3.29229e-06	3.20997e-06	3.0968e-06	3.18327e-06	3.12077e-06	3.23171e-06	3.17799e-06	3.22132e-06	3.12051e-06	3.20832e-06	3.14772e-06	3.21321e-06	3.23204e-06	3.09732e-06	3.18874e-06	3.24679e-06	3.11042e-06	3.17417e-06	3.12912e-06	3.22602e-06	3.2454e-06	3.14771e-06	3.13464e-06	3.11498e-06	3.1321e-06	3.14797e-06	3.23748e-06	3.17479e-06	3.12545e-06	3.07151e-06	3.17576e-06	3.04607e-06	3.04277e-06	3.19403e-06	3.0417e-06	3.03134e-06	3.0933e-06	3.06394e-06	3.07747e-06	3.04838e-06	3.01469e-06	3.03443e-06
	3.55804e-06	3.40532e-06	3.44519e-06	3.44055e-06	3.33626e-06	3.3185e-06	3.40609e-06	3.29155e-06	3.30941e-06	3.24008e-06	3.20771e-06	3.27807e-06	3.30622e-06	3.21132e-06	3.17875e-06	3.23608e-06	3.14426e-06	3.19402e-06	3.18059e-06	3.19757e-06	3.13675e-06	3.25739e-06	3.11981e-06	3.16389e-06	3.14998e-06	3.17003e-06	3.15674e-06	3.18091e-06	3.18706e-06	3.10744e-06	3.16642e-06	3.14358e-06	3.17625e-06	3.2072e-06	3.08084e-06	3.11547e-06	3.18116e-06	3.09314e-06	3.08416e-06	3.14847e-06	3.09048e-06	3.05602e-06	3.17269e-06	3.08576e-06	2.94505e-06	2.96166e-06	3.02309e-06	2.95141e-06	2.99971e-06
	2.6136e-06	2.3438e-06	2.22146e-06	1.96218e-06	1.83153e-06	1.77552e-06	1.69709e-06	1.69632e-06	1.65071e-06	1.68708e-06	1.73137e-06	1.75922e-06	1.83639e-06	1.92292e-06	2.0482e-06	2.14115e-06	2.22397e-06	2.30531e-06	2.42799e-06	2.50001e-06	2.65533e-06	2.77732e-06	2.85371e-06	2.87783e-06	3.01841e-06	3.11729e-06	3.17203e-06	3.16037e-06	3.27507e-06	3.28711e-06	3.35662e-06	3.32735e-06	3.29247e-06	3.35343e-06	3.40298e-06	3.3845e-06	3.32523e-06	3.36866e-06	3.3502e-06	3.3831e-06	3.34844e-06	3.35369e-06	3.27202e-06	3.3123e-06	3.3882e-06	3.3364e-06	3.28659e-06	3.21339e-06	3.17949e-06
	2.95711e-06	3.0001e-06	3.03605e-06	2.99064e-06	2.9984e-06	2.96465e-06	2.94307e-06	2.93292e-06	2.9177e-06	2.86085e-06	2.88726e-06	2.94666e-06	2.92792e-06	2.95558e-06	3.02632e-06	3.00001e-06	3.02825e-06	3.09802e-06	3.05562e-06	3.06636e-06	3.11372e-06	3.163e-06	3.12067e-06	3.20004e-06	3.14653e-06	3.20386e-06	3.2085e-06	3.2034e-06	3.23524e-06	3.249e-06	3.18574e-06	3.20703e-06	3.22829e-06	3.24751e-06	3.2252e-06	3.21909e-06	3.20447e-06	3.17197e-06	3.18087e-06	3.20537e-06	3.12456e-06	3.10685e-06	3.18741e-06	3.08118e-06	3.09246e-06	3.13977e-06	3.02046e-06	3.08836e-06	3.11309e-06
	1.86636e-05	1.56293e-05	1.53878e-05	1.59642e-05	1.56738e-05	1.49682e-05	1.36655e-05	1.23915e-05	1.29214e-05	1.17366e-05	1.08766e-05	1.02491e-05	1.00842e-05	9.86508e-06	9.75618e-06	1.00688e-05	9.65064e-06	9.40695e-06	8.90048e-06	9.61495e-06	9.16371e-06	9.47803e-06	9.40358e-06	9.58923e-06	9.38157e-06	9.62182e-06	9.68624e-06	9.38208e-06	8.99307e-06	9.50039e-06	9.33767e-06	9.68192e-06	9.62923e-06	9.63863e-06	9.02079e-06	9.939e-06	9.67556e-06	9.80651e-06	9.57513e-06	9.48753e-06	9.3798e-06	9.4155e-06	9.48665e-06	9.28444e-06	9.61819e-06	9.29457e-06	9.51299e-06	9.34763e-06	9.27056e-06
	2.7529e-05	2.24144e-05	1.93313e-05	1.74696e-05	1.50239e-05	1.42836e-05	1.28216e-05	1.18629e-05	1.19325e-05	1.10732e-05	1.06262e-05	1.06388e-05	1.00182e-05	9.82257e-06	9.86614e-06	1.00862e-05	9.716e-06	9.71253e-06	9.46856e-06	9.75056e-06	9.61176e-06	9.14083e-06	9.1792e-06	9.39189e-06	9.71563e-06	9.52359e-06	9.31267e-06	9.36986e-06	9.66783e-06	9.56869e-06	9.43849e-06	9.44208e-06	8.9324e-06	9.51802e-06	9.32942e-06	9.65817e-06	9.50901e-06	9.27167e-06	9.56476e-06	9.28091e-06	9.62758e-06	9.11614e-06	9.0083e-06	9.05027e-06	9.38765e-06	9.31442e-06	9.25413e-06	9.16321e-06	9.17643e-06
	1.39493e-05	1.30667e-05	1.31393e-05	1.26117e-05	1.14412e-05	1.14189e-05	1.16874e-05	1.12004e-05	1.13623e-05	1.02516e-05	1.04154e-05	1.03242e-05	1.03991e-05	9.95953e-06	9.8807e-06	1.00841e-05	9.54928e-06	9.65072e-06	9.50838e-06	9.99633e-06	9.87248e-06	1.0234e-05	1.01232e-05	1.0314e-05	1.00486e-05	1.01148e-05	9.81199e-06	1.008e-05	9.93828e-06	1.05989e-05	1.05598e-05	1.03059e-05	9.76671e-06	1.02873e-05	9.94225e-06	9.65148e-06	1.04733e-05	1.00217e-05	1.03695e-05	1.00526e-05	9.88619e-06	1.00141e-05	9.83213e-06	9.9857e-06	9.79861e-06	9.63306e-06	9.97527e-06	9.65174e-06	9.8951e-06
	9.6423e-06	8.79516e-06	8.78784e-06	9.28113e-06	9.89724e-06	9.86037e-06	9.88661e-06	1.03691e-05	9.8084e-06	1.00898e-05	1.07379e-05	1.03825e-05	9.9004e-06	1.00904e-05	1.03861e-05	1.04046e-05	1.00904e-05	1.00235e-05	1.032e-05	1.00592e-05	1.05554e-05	1.04332e-05	1.06721e-05	1.07192e-05	1.00151e-05	1.12398e-05	1.07788e-05	9.9832e-06	1.02998e-05	1.03192e-05	1.07114e-05	1.10133e-05	1.01654e-05	1.02892e-05	9.75186e-06	9.99504e-06	1.09447e-05	9.79878e-06	9.58853e-06	1.08441e-05	1.05834e-05	9.96977e-06	1.02522e-05	1.02554e-05	9.96677e-06	1.02639e-05	1.02012e-05	1.01878e-05	1.00565e-05
	1.52864e-05	1.39042e-05	1.19229e-05	1.10649e-05	1.0564e-05	1.05851e-05	1.09872e-05	1.14721e-05	9.65228e-06	8.93645e-06	8.31427e-06	8.21519e-06	8.61172e-06	9.25639e-06	8.55543e-06	8.90678e-06	9.23455e-06	8.99295e-06	8.89691e-06	8.71305e-06	9.35098e-06	8.81698e-06	9.45257e-06	9.16714e-06	9.56955e-06	9.47745e-06	9.62518e-06	9.85825e-06	9.5931e-06	9.52163e-06	9.93579e-06	9.6701e-06	9.92349e-06	1.03605e-05	9.8721e-06	9.62328e-06	1.01654e-05	9.61353e-06	9.93808e-06	9.80464e-06	1.05352e-05	1.01387e-05	9.82081e-06	9.73054e-06	9.71623e-06	9.65559e-06	1.00709e-05	9.55376e-06	9.98161e-06
	1.21278e-05	1.18348e-05	1.19455e-05	1.2387e-05	1.2314e-05	1.11801e-05	1.08315e-05	1.04963e-05	9.70104e-06	9.46674e-06	9.00026e-06	8.76467e-06	9.06213e-06	8.5708e-06	8.82561e-06	8.5657e-06	8.34766e-06	8.54815e-06	8.52601e-06	8.82654e-06	8.88519e-06	8.795e-06	8.67212e-06	8.95186e-06	8.5452e-06	8.77828e-06	8.95683e-06	8.91917e-06	8.65446e-06	8.86599e-06	9.03775e-06	9.149e-06	8.89124e-06	9.10585e-06	8.86034e-06	8.88075e-06	9.23637e-06	9.23835e-06	9.41163e-06	9.11773e-06	9.37436e-06	9.58426e-06	8.98674e-06	9.48883e-06	9.43754e-06	9.70854e-06	9.70352e-06	9.8161e-06	9.45144e-06
	1.57633e-05	1.56703e-05	1.53091e-05	1.40611e-05	1.40338e-05	1.46127e-05	1.52661e-05	1.77418e-05	1.39911e-05	1.30907e-05	1.18158e-05	1.13656e-05	1.09336e-05	1.11533e-05	1.05218e-05	1.00206e-05	1.03109e-05	1.01568e-05	9.66709e-06	9.77241e-06	9.6058e-06	9.52665e-06	9.81427e-06	9.59341e-06	9.53111e-06	9.83238e-06	9.24557e-06	1.02844e-05	9.54724e-06	8.89157e-06	9.39237e-06	9.93855e-06	9.47789e-06	9.79028e-06	1.03463e-05	9.56476e-06	9.91905e-06	9.4563e-06	9.20917e-06	9.69172e-06	9.21469e-06	9.78248e-06	1.00494e-05	9.34555e-06	9.42142e-06	1.01011e-05	9.7478e-06	9.55879e-06	9.14556e-06
	9.61718e-06	9.07754e-06	9.77715e-06	9.50029e-06	9.37812e-06	9.18788e-06	9.37847e-06	9.07835e-06	9.2814e-06	9.49184e-06	9.46322e-06	9.83963e-06	9.3375e-06	9.44184e-06	9.76263e-06	9.75813e-06	9.54702e-06	9.70452e-06	9.99738e-06	9.89756e-06	9.76184e-06	9.58746e-06	9.71712e-06	1.0057e-05	9.9894e-06	1.03511e-05	1.02807e-05	1.0511e-05	1.0686e-05	1.06729e-05	1.08863e-05	1.05671e-05	1.10194e-05	1.08056e-05	1.1065e-05	1.04242e-05	1.02995e-05	1.05453e-05	1.07702e-05	1.08996e-05	1.06591e-05	1.06356e-05	1.09868e-05	1.07353e-05	1.04898e-05	1.0385e-05	1.01506e-05	1.03444e-05	9.88782e-06
	1.32951e-05	1.08098e-05	1.1356e-05	1.09902e-05	1.10262e-05	1.08525e-05	1.10858e-05	1.11926e-05	9.59897e-06	9.51592e-06	9.23577e-06	9.24239e-06	9.13209e-06	9.21748e-06	9.2993e-06	9.19774e-06	9.20189e-06	9.11429e-06	9.14503e-06	9.44753e-06	9.2711e-06	9.2708e-06	9.54412e-06	9.2803e-06	9.32135e-06	9.68214e-06	9.6108e-06	9.38705e-06	9.68496e-06	1.02525e-05	1.00697e-05	9.55895e-06	1.01614e-05	9.98131e-06	9.61892e-06	9.78868e-06	1.0216e-05	1.00223e-05	9.89535e-06	9.80795e-06	9.59001e-06	1.01309e-05	9.99949e-06	9.65234e-06	1.00644e-05	9.86986e-06	9.77299e-06	1.01196e-05	9.46489e-06
	1.41015e-05	1.35179e-05	1.35632e-05	1.33254e-05	1.33413e-05	1.23592e-05	1.24226e-05	1.20972e-05	1.13443e-05	1.1218e-05	1.10102e-05	1.02522e-05	1.02304e-05	1.02835e-05	9.79297e-06	1.09e-05	9.94474e-06	9.75849e-06	1.03863e-05	1.02893e-05	9.9921e-06	9.84653e-06	1.00063e-05	9.92121e-06	9.51551e-06	9.7616e-06	1.02723e-05	1.00427e-05	1.00923e-05	9.63797e-06	9.84307e-06	1.00978e-05	1.00574e-05	9.96667e-06	9.95986e-06	1.00397e-05	9.66711e-06	9.69001e-06	9.74947e-06	9.70593e-06	9.66496e-06	1.00831e-05	9.71766e-06	9.74715e-06	9.69433e-06	9.85483e-06	9.85071e-06	9.47346e-06	9.82616e-06
	8.58932e-06	7.3303e-06	7.158e-06	7.23735e-06	6.95209e-06	6.6533e-06	6.39158e-06	6.29821e-06	6.28015e-06	6.52475e-06	6.48355e-06	6.77648e-06	6.85123e-06	7.17283e-06	7.40115e-06	7.73256e-06	8.30158e-06	8.36951e-06	8.9426e-06	9.12455e-06	9.70454e-06	9.73521e-06	1.03604e-05	1.01241e-05	1.05252e-05	1.08601e-05	1.07557e-05	1.05882e-05	1.1077e-05	1.12342e-05	1.12425e-05	1.12093e-05	1.08407e-05	1.11067e-05	1.10041e-05	1.03697e-05	1.09784e-05	1.03897e-05	1.04003e-05	1.04933e-05	1.05549e-05	1.07862e-05	1.06765e-05	1.0754e-05	1.05342e-05	1.11775e-05	1.03662e-05	1.02054e-05	1.0554e-05
	4.26594e-06	4.19548e-06	4.30278e-06	3.99259e-06	3.98063e-06	3.82178e-06	3.61516e-06	3.55468e-06	3.38403e-06	3.3578e-06	3.241e-06	3.20462e-06	3.21569e-06	3.18626e-06	3.21647e-06	3.14789e-06	3.10295e-06	3.18145e-06	3.0627e-06	3.05211e-06	3.13558e-06	3.08261e-06	3.15928e-06	2.98948e-06	3.0649e-06	3.02452e-06	3.04321e-06	3.03588e-06	3.04476e-06	2.95011e-06	2.95425e-06	2.95078e-06	2.88239e-06	2.88982e-06	2.86143e-06	2.85212e-06	2.80933e-06	2.82046e-06	2.86216e-06	2.81073e-06	2.76957e-06	2.75298e-06	2.8261e-06	2.71486e-06	2.74106e-06	2.76067e-06	2.7498e-06	2.68459e-06	2.7513e-06
	3.78514e-06	3.53307e-06	3.50659e-06	3.5907e-06	3.63755e-06	3.48613e-06	3.4007e-06	3.25295e-06	3.068e-06	3.07037e-06	2.93164e-06	2.90429e-06	2.85399e-06	2.78247e-06	2.82769e-06	2.8225e-06	2.82879e-06	2.82857e-06	2.79876e-06	2.78233e-06	2.85212e-06	2.78166e-06	2.81704e-06	2.88018e-06	2.89162e-06	2.76918e-06	2.95914e-06	2.85346e-06	2.95353e-06	2.91452e-06	2.94332e-06	2.93598e-06	2.83656e-06	2.89746e-06	2.88009e-06	2.88585e-06	2.82649e-06	2.92525e-06	2.89701e-06	2.93338e-06	2.88202e-06	2.92809e-06	2.92337e-06	2.87183e-06	2.85583e-06	2.74523e-06	2.817e-06	2.84266e-06	2.83133e-06
	5.22658e-06	5.06643e-06	4.74929e-06	4.6109e-06	4.50774e-06	4.32424e-06	4.18256e-06	3.79257e-06	3.59924e-06	3.44737e-06	3.31092e-06	3.29703e-06	3.25064e-06	3.23601e-06	3.19501e-06	3.07588e-06	3.13707e-06	3.00787e-06	2.963e-06	3.04193e-06	3.04347e-06	2.94782e-06	3.01194e-06	2.98034e-06	2.95567e-06	2.92984e-06	2.9429e-06	2.9209e-06	2.93555e-06	2.90298e-06	2.92759e-06	2.88159e-06	2.86164e-06	2.93938e-06	2.87607e-06	2.84693e-06	2.87255e-06	2.83016e-06	2.83747e-06	2.86715e-06	2.90117e-06	2.86482e-06	2.85184e-06	2.8052e-06	2.84036e-06	2.81923e-06	2.80396e-06	2.83015e-06	2.73905e-06
	3.28589e-06	3.44361e-06	3.63823e-06	3.51957e-06	3.46115e-06	3.34584e-06	3.28402e-06	3.24551e-06	3.21012e-06	3.15782e-06	3.13552e-06	3.11073e-06	3.12087e-06	3.02725e-06	3.06881e-06	3.0287e-06	3.02892e-06	3.00622e-06	3.07202e-06	3.10004e-06	3.06802e-06	3.00301e-06	3.01436e-06	3.05754e-06	3.00884e-06	3.05186e-06	2.95449e-06	2.98036e-06	3.03561e-06	2.94962e-06	2.9541e-06	2.98687e-06	2.99613e-06	2.96619e-06	2.97291e-06	2.94241e-06	2.93424e-06	2.98066e-06	2.95748e-06	2.92524e-06	2.89696e-06	2.87053e-06	2.83382e-06	2.9026e-06	2.78957e-06	2.88477e-06	2.82296e-06	2.83171e-06	2.81371e-06
	5.07169e-06	4.84136e-06	4.64991e-06	4.34295e-06	4.0824e-06	3.63379e-06	3.55445e-06	3.25942e-06	3.21754e-06	3.18905e-06	3.11434e-06	3.06691e-06	3.00161e-06	3.00032e-06	2.94831e-06	2.98443e-06	2.94016e-06	3.05333e-06	2.84882e-06	2.86564e-06	3.00792e-06	2.97875e-06	2.98679e-06	3.1862e-06	3.45183e-06	3.05259e-06	2.96137e-06	2.83447e-06	2.93369e-06	2.84353e-06	2.92343e-06	2.84822e-06	2.88222e-06	2.87979e-06	2.85055e-06	2.82643e-06	2.82845e-06	2.85924e-06	2.83803e-06	2.74737e-06	2.78633e-06	2.77064e-06	2.86351e-06	2.74353e-06	2.79415e-06	2.81924e-06	2.74854e-06	2.70447e-06	2.71716e-06
	4.11974e-06	3.7657e-06	3.52779e-06	3.24262e-06	3.14428e-06	3.10811e-06	3.16655e-06	3.04847e-06	2.78405e-06	2.64414e-06	2.57857e-06	2.48879e-06	2.5649e-06	2.61206e-06	2.64235e-06	2.62211e-06	2.63265e-06	2.68668e-06	2.64925e-06	2.76191e-06	2.74137e-06	2.78977e-06	2.73801e-06	2.84472e-06	2.77373e-06	2.86259e-06	2.85649e-06	2.87068e-06	2.88476e-06	2.95375e-06	2.934e-06	2.87832e-06	2.92047e-06	2.93486e-06	2.92151e-06	2.89695e-06	2.83415e-06	2.95765e-06	2.97021e-06	3.00131e-06	2.90836e-06	2.91621e-06	2.88855e-06	2.9955e-06	2.84817e-06	2.86201e-06	2.8655e-06	2.90289e-06	2.8934e-06
	4.86077e-06	4.70721e-06	4.46313e-06	4.01282e-06	3.7189e-06	3.60735e-06	3.47434e-06	3.24896e-06	3.10777e-06	2.91889e-06	2.84018e-06	2.84268e-06	2.80425e-06	2.78792e-06	2.78697e-06	2.82378e-06	2.86188e-06	2.79837e-06	2.81874e-06	2.80156e-06	2.82189e-06	2.81488e-06	2.83029e-06	2.8312e-06	2.82904e-06	2.81813e-06	2.85449e-06	2.81452e-06	2.84286e-06	2.78247e-06	2.84156e-06	2.80883e-06	2.86016e-06	2.88395e-06	2.86295e-06	2.88056e-06	2.86584e-06	2.79716e-06	2.88094e-06	2.82276e-06	2.85699e-06	2.80235e-06	2.87336e-06	2.92211e-06	2.81631e-06	2.83961e-06	2.85547e-06	2.88069e-06	2.7668e-06
	3.20332e-06	3.43703e-06	3.56382e-06	3.51544e-06	3.5724e-06	3.5003e-06	3.47644e-06	3.26775e-06	3.20554e-06	3.07795e-06	3.08745e-06	3.0462e-06	3.07542e-06	2.94709e-06	3.00786e-06	2.99761e-06	2.96981e-06	2.97242e-06	2.97354e-06	2.9122e-06	2.99772e-06	2.94288e-06	2.98101e-06	2.95751e-06	2.97191e-06	2.98219e-06	2.95522e-06	2.95174e-06	2.9992e-06	2.95656e-06	2.97511e-06	2.90572e-06	2.96442e-06	2.91158e-06	2.93796e-06	2.97939e-06	2.89959e-06	2.94571e-06	2.90427e-06	2.95731e-06	2.85571e-06	2.89078e-06	2.94728e-06	2.87772e-06	2.87397e-06	2.81933e-06	2.88561e-06	2.8733e-06	2.87444e-06
	3.57569e-06	3.78063e-06	3.659e-06	3.19621e-06	2.90768e-06	2.79381e-06	2.59417e-06	2.63439e-06	2.54396e-06	2.56275e-06	2.62439e-06	2.66165e-06	2.66987e-06	2.63136e-06	2.71545e-06	2.71213e-06	2.77481e-06	2.75616e-06	2.79555e-06	2.78366e-06	2.79717e-06	2.86315e-06	2.83938e-06	2.85415e-06	2.85911e-06	2.79572e-06	2.95013e-06	2.89359e-06	2.95798e-06	2.87767e-06	2.91251e-06	2.89889e-06	2.89974e-06	2.91317e-06	2.88201e-06	2.89532e-06	2.95235e-06	2.89197e-06	2.9663e-06	2.98426e-06	2.92422e-06	2.93861e-06	2.94524e-06	2.95194e-06	2.91745e-06	2.9426e-06	3.00061e-06	2.90512e-06	2.91019e-06
	2.88239e-06	2.95126e-06	3.05767e-06	3.26224e-06	3.75341e-06	4.07328e-06	4.13731e-06	3.70221e-06	3.05837e-06	2.63268e-06	2.50766e-06	2.43052e-06	2.42151e-06	2.44062e-06	2.41622e-06	2.34819e-06	2.3539e-06	2.26812e-06	2.35887e-06	2.40375e-06	2.38717e-06	2.38198e-06	2.40444e-06	2.40259e-06	2.40642e-06	2.45245e-06	2.4533e-06	2.45119e-06	2.53582e-06	2.49954e-06	2.52629e-06	2.556e-06	2.55369e-06	2.57349e-06	2.61302e-06	2.62493e-06	2.61249e-06	2.63778e-06	2.74245e-06	2.70758e-06	2.74095e-06	2.73373e-06	2.72298e-06	2.81773e-06	2.80343e-06	2.8035e-06	2.79055e-06	2.79722e-06	2.92391e-06
	2.85631e-06	2.95366e-06	3.09194e-06	3.0282e-06	3.01507e-06	2.96181e-06	2.96588e-06	2.86831e-06	2.80042e-06	2.88718e-06	2.8189e-06	2.83312e-06	2.80485e-06	2.83296e-06	2.89143e-06	2.88399e-06	2.8373e-06	2.85313e-06	2.93251e-06	2.89353e-06	2.85463e-06	2.90058e-06	2.89351e-06	2.92401e-06	2.8996e-06	2.95088e-06	2.98066e-06	2.98648e-06	2.88617e-06	2.98627e-06	2.97567e-06	3.00095e-06	2.96895e-06	2.9403e-06	3.04567e-06	3.00611e-06	3.02075e-06	3.00324e-06	3.03462e-06	2.97749e-06	2.9371e-06	2.99906e-06	2.95766e-06	2.92892e-06	2.97602e-06	2.9657e-06	2.9263e-06	2.92361e-06	2.93208e-06
	3.13428e-06	3.12751e-06	3.13292e-06	2.91544e-06	2.71762e-06	2.5766e-06	2.55249e-06	2.44854e-06	2.44462e-06	2.45132e-06	2.41541e-06	2.43375e-06	2.43255e-06	2.48389e-06	2.51065e-06	2.61377e-06	2.63541e-06	2.64194e-06	2.60261e-06	2.74178e-06	2.72883e-06	2.80861e-06	2.80565e-06	2.85573e-06	2.87629e-06	2.88462e-06	2.95348e-06	2.92624e-06	2.9537e-06	2.98745e-06	3.00331e-06	3.03923e-06	3.03538e-06	3.10922e-06	3.05214e-06	3.01883e-06	3.09897e-06	3.03405e-06	3.00075e-06	3.07068e-06	3.12667e-06	3.08948e-06	3.08429e-06	3.06829e-06	3.01548e-06	3.03578e-06	3.04716e-06	2.975e-06	3.04414e-06
	3.37727e-06	3.47458e-06	3.43012e-06	3.25389e-06	3.19089e-06	3.1366e-06	3.06561e-06	2.9758e-06	2.95274e-06	2.94687e-06	2.90292e-06	2.93687e-06	2.92964e-06	2.94588e-06	2.8694e-06	2.92568e-06	2.93942e-06	2.90549e-06	2.97295e-06	2.91636e-06	2.91618e-06	2.92658e-06	2.86978e-06	2.93794e-06	2.85688e-06	2.96967e-06	2.88205e-06	2.98597e-06	2.87668e-06	2.97023e-06	2.91412e-06	2.90061e-06	2.95509e-06	2.95051e-06	2.90022e-06	2.929e-06	2.94542e-06	2.93224e-06	2.97464e-06	3.0291e-06	2.99734e-06	2.94381e-06	2.92923e-06	2.92533e-06	2.92011e-06	2.93717e-06	2.91693e-06	2.90703e-06	2.91858e-06
	3.94097e-06	3.6634e-06	3.41447e-06	3.13991e-06	3.10497e-06	2.92578e-06	2.89521e-06	2.80296e-06	2.70011e-06	2.71472e-06	2.63907e-06	2.70093e-06	2.59384e-06	2.6288e-06	2.60535e-06	2.66664e-06	2.6281e-06	2.59346e-06	2.61037e-06	2.66617e-06	2.69837e-06	2.69712e-06	2.74727e-06	2.74149e-06	2.74882e-06	2.71196e-06	2.78397e-06	2.7339e-06	2.73048e-06	2.82269e-06	2.78093e-06	2.82152e-06	2.82564e-06	2.85605e-06	2.83049e-06	2.80726e-06	2.93131e-06	2.84191e-06	2.92635e-06	2.82918e-06	2.92966e-06	2.87879e-06	2.81491e-06	2.89699e-06	2.909e-06	2.86133e-06	2.86489e-06	2.90961e-06	2.92241e-06
	3.45724e-06	3.39784e-06	3.37203e-06	3.22596e-06	3.12096e-06	3.14596e-06	3.08125e-06	3.10535e-06	2.9766e-06	2.96471e-06	2.95133e-06	2.95409e-06	2.96426e-06	2.95866e-06	2.86288e-06	3.04995e-06	2.98193e-06	3.00878e-06	2.95735e-06	3.00737e-06	2.96277e-06	2.99235e-06	2.94798e-06	3.00495e-06	2.94618e-06	2.95754e-06	2.98401e-06	2.98339e-06	2.98826e-06	2.97695e-06	2.93908e-06	3.01599e-06	2.99401e-06	2.9921e-06	2.95233e-06	2.96639e-06	2.98e-06	2.9461e-06	3.03735e-06	2.99493e-06	2.94221e-06	2.99775e-06	2.96229e-06	2.97743e-06	2.97905e-06	2.97322e-06	3.02015e-06	2.95635e-06	2.91181e-06
	3.45527e-06	3.4756e-06	3.13224e-06	2.75439e-06	2.44399e-06	2.38417e-06	2.25677e-06	2.27374e-06	2.1692e-06	2.26281e-06	2.27164e-06	2.36425e-06	2.35403e-06	2.43983e-06	2.52128e-06	2.59854e-06	2.64829e-06	2.67746e-06	2.7677e-06	2.78061e-06	2.86977e-06	2.89618e-06	2.80929e-06	2.93107e-06	2.91783e-06	2.92893e-06	2.94609e-06	3.04052e-06	3.06986e-06	3.02889e-06	2.98096e-06	3.03207e-06	2.99964e-06	2.99883e-06	3.03705e-06	3.00181e-06	2.99022e-06	2.98489e-06	3.01228e-06	2.96343e-06	3.03014e-06	3.02049e-06	3.04607e-06	2.97134e-06	3.03483e-06	3.04823e-06	2.99461e-06	2.95533e-06	2.96694e-06
	3.01533e-06	3.00542e-06	2.90647e-06	2.95818e-06	3.11193e-06	3.08348e-06	3.35309e-06	3.29646e-06	3.05994e-06	3.04686e-06	3.02701e-06	2.95867e-06	3.03881e-06	2.90323e-06	3.10742e-06	2.99918e-06	2.98951e-06	2.93361e-06	2.99097e-06	3.08114e-06	3.04537e-06	3.0777e-06	3.01204e-06	2.94286e-06	2.94755e-06	2.98307e-06	3.03361e-06	2.99326e-06	2.95689e-06	2.99987e-06	3.03305e-06	3.07792e-06	3.04896e-06	3.01372e-06	2.9977e-06	2.97584e-06	3.00383e-06	2.9666e-06	3.00637e-06	3.00987e-06	2.96994e-06	2.96077e-06	2.97458e-06	2.95555e-06	2.90901e-06	2.97098e-06	2.94647e-06	2.85524e-06	2.91798e-06
	1.89949e-05	1.75447e-05	1.67457e-05	1.62473e-05	1.61407e-05	1.49648e-05	1.50588e-05	1.42254e-05	1.33858e-05	1.30297e-05	1.33031e-05	1.33034e-05	1.23114e-05	1.23815e-05	1.27302e-05	1.27073e-05	1.25483e-05	1.24893e-05	1.19546e-05	1.25649e-05	1.18647e-05	1.25442e-05	1.22281e-05	1.21194e-05	1.13551e-05	1.22926e-05	1.21827e-05	1.16142e-05	1.16934e-05	1.24422e-05	1.1919e-05	1.1785e-05	1.18331e-05	1.13182e-05	1.17775e-05	1.25371e-05	1.17666e-05	1.19202e-05	1.19343e-05	1.15984e-05	1.14107e-05	1.16447e-05	1.17958e-05	1.17682e-05	1.15777e-05	1.19351e-05	1.1405e-05	1.20229e-05	1.17363e-05
	1.37401e-05	1.42487e-05	1.36532e-05	1.3716e-05	1.34114e-05	1.29853e-05	1.35854e-05	1.36789e-05	1.34627e-05	1.35497e-05	1.28521e-05	1.30273e-05	1.3407e-05	1.30982e-05	1.32872e-05	1.32542e-05	1.26717e-05	1.26397e-05	1.28823e-05	1.25368e-05	1.26549e-05	1.2628e-05	1.25796e-05	1.2827e-05	1.31764e-05	1.22215e-05	1.29896e-05	1.23967e-05	1.22214e-05	1.2587e-05	1.24714e-05	1.24911e-05	1.24076e-05	1.24042e-05	1.21436e-05	1.26061e-05	1.21715e-05	1.21717e-05	1.22496e-05	1.19857e-05	1.25562e-05	1.16725e-05	1.17438e-05	1.17365e-05	1.14041e-05	1.19325e-05	1.14554e-05	1.15443e-05	1.15462e-05
	1.21655e-05	1.2454e-05	1.18983e-05	1.16682e-05	1.29869e-05	1.26903e-05	1.43267e-05	1.38676e-05	1.27662e-05	1.31667e-05	1.2874e-05	1.21307e-05	1.23121e-05	1.22398e-05	1.20406e-05	1.27236e-05	1.24777e-05	1.25849e-05	1.23395e-05	1.2882e-05	1.22067e-05	1.2546e-05	1.25124e-05	1.23355e-05	1.21155e-05	1.27082e-05	1.22839e-05	1.23634e-05	1.1918e-05	1.27927e-05	1.25964e-05	1.22401e-05	1.21707e-05	1.21317e-05	1.24293e-05	1.28984e-05	1.2376e-05	1.23278e-05	1.26585e-05	1.26699e-05	1.20233e-05	1.23668e-05	1.18144e-05	1.1922e-05	1.2252e-05	1.19375e-05	1.19649e-05	1.21249e-05	1.1644e-05
	1.49095e-05	1.51857e-05	1.44205e-05	1.51144e-05	1.35028e-05	1.34116e-05	1.45903e-05	1.45224e-05	1.28927e-05	1.30958e-05	1.29996e-05	1.21802e-05	1.2781e-05	1.19211e-05	1.18853e-05	1.29348e-05	1.27558e-05	1.29126e-05	1.22928e-05	1.2142e-05	1.21907e-05	1.29841e-05	1.22145e-05	1.2525e-05	1.20788e-05	1.26278e-05	1.25612e-05	1.21094e-05	1.21427e-05	1.2204e-05	1.23486e-05	1.19654e-05	1.23989e-05	1.22723e-05	1.16621e-05	1.19147e-05	1.27723e-05	1.22773e-05	1.22585e-05	1.21533e-05	1.20174e-05	1.15373e-05	1.18736e-05	1.23517e-05	1.2623e-05	1.1652e-05	1.16253e-05	1.15451e-05	1.13974e-05
	1.42908e-05	1.2201e-05	1.11716e-05	1.08702e-05	1.09078e-05	1.08628e-05	1.18506e-05	1.18639e-05	1.14281e-05	1.08325e-05	9.70452e-06	9.90825e-06	1.01437e-05	1.04459e-05	1.00663e-05	1.04934e-05	1.01225e-05	1.00714e-05	1.05094e-05	1.08616e-05	1.08003e-05	1.08113e-05	1.11475e-05	1.12128e-05	1.14953e-05	1.19889e-05	1.14942e-05	1.1999e-05	1.13222e-05	1.10375e-05	1.13761e-05	1.18406e-05	1.23503e-05	1.1863e-05	1.21218e-05	1.22377e-05	1.16311e-05	1.22191e-05	1.22188e-05	1.1878e-05	1.18128e-05	1.19846e-05	1.18151e-05	1.17113e-05	1.20577e-05	1.22199e-05	1.18826e-05	1.20729e-05	1.19545e-05
	1.54929e-05	1.53889e-05	1.62983e-05	1.46673e-05	1.35695e-05	1.26977e-05	1.28981e-05	1.21052e-05	1.23931e-05	1.16417e-05	1.24981e-05	1.22824e-05	1.14561e-05	1.18214e-05	1.17235e-05	1.15257e-05	1.17321e-05	1.2145e-05	1.20356e-05	1.17408e-05	1.21963e-05	1.14892e-05	1.1878e-05	1.17651e-05	1.18629e-05	1.24695e-05	1.15615e-05	1.13576e-05	1.21368e-05	1.18765e-05	1.22644e-05	1.19263e-05	1.27788e-05	1.15866e-05	1.19787e-05	1.1504e-05	1.18634e-05	1.20273e-05	1.15124e-05	1.21446e-05	1.21681e-05	1.16304e-05	1.24701e-05	1.21546e-05	1.15881e-05	1.13261e-05	1.23081e-05	1.23362e-05	1.22131e-05
	1.98563e-05	1.61156e-05	1.40739e-05	1.23107e-05	1.16115e-05	1.12146e-05	1.23975e-05	1.15602e-05	1.07718e-05	1.02227e-05	1.04749e-05	1.03465e-05	1.12359e-05	1.00655e-05	1.05122e-05	1.02244e-05	1.05923e-05	1.06245e-05	1.10979e-05	1.0575e-05	1.08241e-05	1.11542e-05	1.14506e-05	1.15479e-05	1.16012e-05	1.09889e-05	1.17129e-05	1.22492e-05	1.09274e-05	1.18547e-05	1.14848e-05	1.19987e-05	1.16891e-05	1.217e-05	1.21454e-05	1.28367e-05	1.1848e-05	1.28636e-05	1.23766e-05	1.20108e-05	1.25894e-05	1.24971e-05	1.24101e-05	1.22591e-05	1.23797e-05	1.27849e-05	1.22993e-05	1.22894e-05	1.20752e-05
	1.12981e-05	1.13282e-05	1.15898e-05	1.06047e-05	1.12071e-05	1.07172e-05	1.12777e-05	1.11384e-05	1.107e-05	1.0815e-05	1.03559e-05	1.06429e-05	1.07471e-05	1.0791e-05	1.08373e-05	1.09296e-05	1.08943e-05	1.08494e-05	1.14461e-05	1.10465e-05	1.15012e-05	1.16373e-05	1.15167e-05	1.17093e-05	1.16696e-05	1.18374e-05	1.24396e-05	1.18323e-05	1.2171e-05	1.22626e-05	1.2814e-05	1.18366e-05	1.20551e-05	1.23699e-05	1.24594e-05	1.31435e-05	1.21255e-05	1.22867e-05	1.23868e-05	1.22448e-05	1.22096e-05	1.2954e-05	1.21368e-05	1.22558e-05	1.27495e-05	1.23503e-05	1.24185e-05	1.24451e-05	1.24213e-05
	1.31104e-05	1.12467e-05	1.06951e-05	1.02729e-05	9.65873e-06	1.01017e-05	9.88369e-06	9.30414e-06	9.12333e-06	8.94249e-06	9.10975e-06	9.51858e-06	9.72817e-06	9.54314e-06	9.84812e-06	1.02261e-05	1.01655e-05	1.04073e-05	1.00616e-05	1.06121e-05	1.08382e-05	1.10859e-05	1.13686e-05	1.19037e-05	1.19443e-05	1.17174e-05	1.21765e-05	1.19427e-05	1.20922e-05	1.28186e-05	1.30121e-05	1.26951e-05	1.26679e-05	1.30947e-05	1.27152e-05	1.30779e-05	1.30883e-05	1.28397e-05	1.29458e-05	1.31344e-05	1.35004e-05	1.28684e-05	1.27678e-05	1.29043e-05	1.24325e-05	1.24425e-05	1.26518e-05	1.32726e-05	1.24424e-05
	1.29309e-05	1.2126e-05	1.22302e-05	1.29626e-05	1.22701e-05	1.22349e-05	1.18786e-05	1.22528e-05	1.21326e-05	1.19759e-05	1.23602e-05	1.2542e-05	1.19954e-05	1.16216e-05	1.21816e-05	1.225e-05	1.24049e-05	1.22868e-05	1.25055e-05	1.27518e-05	1.29319e-05	1.26933e-05	1.34711e-05	1.26812e-05	1.25571e-05	1.26975e-05	1.25071e-05	1.28392e-05	1.30187e-05	1.29173e-05	1.30157e-05	1.27309e-05	1.25888e-05	1.23019e-05	1.21905e-05	1.26067e-05	1.25969e-05	1.22268e-05	1.23982e-05	1.22007e-05	1.20021e-05	1.24258e-05	1.19005e-05	1.21431e-05	1.19611e-05	1.22883e-05	1.20265e-05	1.25261e-05	1.19203e-05
	7.27514e-06	6.93332e-06	7.04355e-06	6.72289e-06	6.50411e-06	6.36638e-06	6.27772e-06	6.20499e-06	5.87869e-06	5.82228e-06	5.67988e-06	5.67226e-06	5.4774e-06	5.62353e-06	5.56871e-06	5.58989e-06	5.5375e-06	5.41609e-06	5.36742e-06	5.49815e-06	5.23433e-06	5.19562e-06	5.396e-06	5.3114e-06	5.31901e-06	5.21036e-06	5.46165e-06	5.30416e-06	5.34332e-06	5.31255e-06	5.31637e-06	5.0963e-06	5.18423e-06	5.22172e-06	4.96697e-06	5.03545e-06	4.93184e-06	5.05912e-06	5.14835e-06	5.01001e-06	5.07154e-06	4.98334e-06	5.08815e-06	5.11492e-06	4.97138e-06	5.04326e-06	4.89401e-06	4.8606e-06	4.89907e-06
	1.19181e-05	1.10466e-05	1.04082e-05	9.87426e-06	9.76502e-06	9.27943e-06	9.07336e-06	8.67805e-06	8.06605e-06	7.40852e-06	7.23417e-06	6.81808e-06	6.5004e-06	6.36187e-06	6.10305e-06	5.74095e-06	5.58843e-06	5.5841e-06	5.6619e-06	5.31262e-06	5.06687e-06	4.98037e-06	5.08716e-06	4.93996e-06	4.97576e-06	4.86985e-06	4.77458e-06	4.83173e-06	4.81542e-06	4.94354e-06	4.70862e-06	4.66677e-06	4.52558e-06	4.68484e-06	4.6069e-06	4.67996e-06	4.59731e-06	4.74544e-06	4.60318e-06	4.42306e-06	4.57201e-06	4.51831e-06	4.71416e-06	4.49353e-06	4.55133e-06	4.6868e-06	4.59561e-06	4.39907e-06	4.60853e-06
	5.00197e-06	4.98045e-06	5.12483e-06	5.17551e-06	5.19816e-06	5.4461e-06	5.56356e-06	5.76795e-06	5.50501e-06	5.20934e-06	5.19841e-06	5.09208e-06	5.16583e-06	5.28709e-06	5.23182e-06	5.40331e-06	5.32488e-06	5.32591e-06	5.4072e-06	5.17107e-06	5.32285e-06	5.26501e-06	5.44334e-06	5.24592e-06	5.53044e-06	5.33829e-06	5.3674e-06	5.47461e-06	5.32019e-06	5.34267e-06	5.36616e-06	5.33506e-06	5.42838e-06	5.36432e-06	5.43922e-06	5.31701e-06	5.48156e-06	5.26192e-06	5.38787e-06	5.31495e-06	5.31785e-06	5.37493e-06	5.29128e-06	5.31561e-06	5.34367e-06	5.22146e-06	5.17607e-06	5.34305e-06	5.10122e-06
	5.51802e-06	5.27917e-06	5.39674e-06	5.29366e-06	5.29153e-06	5.24312e-06	5.2218e-06	5.21726e-06	5.11732e-06	5.06167e-06	5.2943e-06	5.37426e-06	5.282e-06	5.29546e-06	5.3636e-06	5.48207e-06	5.34361e-06	5.4646e-06	5.44185e-06	5.52035e-06	5.30233e-06	5.20106e-06	5.28538e-06	5.46044e-06	5.37324e-06	5.35991e-06	5.24073e-06	5.45586e-06	5.39709e-06	5.36275e-06	5.37844e-06	5.41927e-06	5.30704e-06	5.52008e-06	5.30239e-06	5.36895e-06	5.31978e-06	5.30042e-06	5.25103e-06	5.38579e-06	5.46638e-06	5.24763e-06	5.21785e-06	5.21382e-06	5.36065e-06	5.23254e-06	5.35612e-06	5.17445e-06	5.1359e-06
	1.42592e-05	1.41401e-05	1.23381e-05	1.04249e-05	9.76733e-06	8.47537e-06	8.02915e-06	7.36595e-06	6.90764e-06	6.45614e-06	6.18984e-06	5.75177e-06	5.64729e-06	5.66902e-06	5.41789e-06	5.39025e-06	5.15877e-06	5.19217e-06	5.14948e-06	5.06309e-06	4.8044e-06	4.86716e-06	4.93435e-06	4.89232e-06	4.89424e-06	4.82793e-06	4.78081e-06	4.76058e-06	4.60417e-06	4.56488e-06	4.55918e-06	4.34344e-06	4.47285e-06	4.29891e-06	4.45713e-06	4.27684e-06	4.44428e-06	4.38772e-06	4.27932e-06	4.28292e-06	4.30021e-06	4.34379e-06	4.22061e-06	4.12126e-06	4.27113e-06	4.18316e-06	4.2374e-06	4.28606e-06	4.20764e-06
	8.43048e-06	7.83449e-06	6.9438e-06	6.34264e-06	6.14998e-06	5.96364e-06	6.1555e-06	5.82316e-06	4.9901e-06	4.67762e-06	4.66714e-06	4.43103e-06	4.45837e-06	4.55314e-06	4.35408e-06	4.49074e-06	4.39612e-06	4.45126e-06	4.52171e-06	4.54538e-06	4.39645e-06	4.50426e-06	4.62337e-06	4.57714e-06	4.58382e-06	4.68805e-06	4.59385e-06	4.78245e-06	4.52025e-06	4.59605e-06	4.63988e-06	4.74392e-06	4.558e-06	4.674e-06	4.66744e-06	4.70469e-06	4.72363e-06	4.70115e-06	4.71052e-06	4.70502e-06	4.72567e-06	4.79874e-06	4.69177e-06	4.75267e-06	4.77867e-06	4.92345e-06	4.84911e-06	4.72012e-06	4.78349e-06
	8.29025e-06	8.22901e-06	7.67582e-06	6.85829e-06	6.29871e-06	5.74904e-06	5.30683e-06	5.23374e-06	4.93096e-06	4.83291e-06	4.72444e-06	4.63733e-06	4.6221e-06	4.54061e-06	4.46471e-06	4.60599e-06	4.55451e-06	4.64745e-06	4.64381e-06	4.6722e-06	4.78923e-06	4.8142e-06	4.91832e-06	4.78268e-06	4.70656e-06	4.76569e-06	4.86921e-06	4.82408e-06	4.81877e-06	4.98067e-06	4.90392e-06	4.79627e-06	5.06966e-06	5.24776e-06	5.07307e-06	5.2869e-06	5.1242e-06	5.04885e-06	4.86119e-06	5.06151e-06	5.16676e-06	4.93657e-06	5.11774e-06	5.15685e-06	5.05782e-06	5.14675e-06	5.22501e-06	5.03094e-06	5.08654e-06
	5.60469e-06	5.29779e-06	5.71127e-06	5.48608e-06	5.43603e-06	5.39219e-06	5.50481e-06	5.57914e-06	5.66361e-06	5.45802e-06	5.56395e-06	5.35775e-06	5.32912e-06	5.16604e-06	5.33557e-06	5.53562e-06	5.35923e-06	5.51768e-06	5.38804e-06	5.38144e-06	5.20216e-06	5.54468e-06	5.42291e-06	5.3533e-06	5.22551e-06	5.62323e-06	5.31958e-06	5.46519e-06	5.36544e-06	5.58355e-06	5.3559e-06	5.19254e-06	5.48251e-06	5.30342e-06	5.21581e-06	5.22474e-06	5.27297e-06	5.1279e-06	5.10713e-06	5.188e-06	5.12897e-06	5.3615e-06	5.21247e-06	5.21801e-06	5.04216e-06	4.98988e-06	4.99045e-06	5.09984e-06	5.03688e-06
	2.57446e-06	2.62307e-06	2.63047e-06	2.66691e-06	2.6937e-06	2.75826e-06	3.02004e-06	2.87975e-06	2.69239e-06	2.72801e-06	2.63634e-06	2.69965e-06	2.73626e-06	2.70451e-06	2.7275e-06	2.71006e-06	2.72675e-06	2.80472e-06	2.69973e-06	2.73221e-06	2.79565e-06	2.70923e-06	2.75893e-06	2.73661e-06	2.70216e-06	2.77625e-06	2.69199e-06	2.72055e-06	2.80078e-06	2.74115e-06	2.75165e-06	2.74029e-06	2.6992e-06	2.69078e-06	2.71386e-06	2.74045e-06	2.66908e-06	2.73493e-06	2.601e-06	2.68336e-06	2.65539e-06	2.67878e-06	2.65504e-06	2.64401e-06	2.71846e-06	2.68177e-06	2.6148e-06	2.63869e-06	2.63733e-06
	4.02794e-06	4.36259e-06	4.28544e-06	4.0646e-06	3.86368e-06	3.8247e-06	3.86387e-06	3.70917e-06	3.51661e-06	3.37829e-06	3.28979e-06	3.18833e-06	3.17625e-06	3.10869e-06	3.03442e-06	2.98155e-06	3.01134e-06	2.99041e-06	2.94098e-06	2.9052e-06	2.91036e-06	2.88596e-06	2.86843e-06	2.87507e-06	2.82415e-06	2.79375e-06	2.79907e-06	2.79887e-06	2.808e-06	2.77583e-06	2.72998e-06	2.73945e-06	2.75511e-06	2.7608e-06	2.69164e-06	2.73404e-06	2.60891e-06	2.69518e-06	2.72567e-06	2.71466e-06	2.67421e-06	2.68258e-06	2.60417e-06	2.65939e-06	2.68211e-06	2.65557e-06	2.59387e-06	2.62793e-06	2.64933e-06
	2.46916e-06	2.34358e-06	2.25576e-06	2.25817e-06	2.29901e-06	2.28926e-06	2.37265e-06	2.37172e-06	2.29616e-06	2.26679e-06	2.20118e-06	2.21702e-06	2.31828e-06	2.28844e-06	2.35895e-06	2.38862e-06	2.35289e-06	2.36709e-06	2.44048e-06	2.36431e-06	2.51892e-06	2.47728e-06	2.5538e-06	2.5874e-06	2.56287e-06	2.68485e-06	2.71942e-06	2.69107e-06	2.66774e-06	2.76639e-06	2.70358e-06	2.7088e-06	2.77604e-06	2.73475e-06	2.78957e-06	2.82763e-06	2.84752e-06	2.78239e-06	2.82572e-06	2.79285e-06	2.77256e-06	2.8616e-06	2.81866e-06	2.8113e-06	2.79926e-06	2.79138e-06	2.76429e-06	2.73615e-06	2.84055e-06
	2.23336e-06	2.06214e-06	2.09795e-06	2.05394e-06	2.1587e-06	2.29222e-06	2.55397e-06	2.56504e-06	2.42178e-06	2.40212e-06	2.4178e-06	2.48918e-06	2.56198e-06	2.63598e-06	2.74131e-06	2.82535e-06	2.74337e-06	2.86802e-06	2.90402e-06	2.90345e-06	2.93245e-06	2.99169e-06	2.91557e-06	2.92315e-06	2.95496e-06	2.85411e-06	2.8833e-06	2.83762e-06	2.80453e-06	2.79577e-06	2.8049e-06	2.75405e-06	2.75132e-06	2.78668e-06	2.71425e-06	2.72312e-06	2.70012e-06	2.73181e-06	2.75748e-06	2.69623e-06	2.81861e-06	2.6681e-06	2.6814e-06	2.67215e-06	2.61043e-06	2.64308e-06	2.6002e-06	2.61537e-06	2.62814e-06
	3.47756e-06	2.86719e-06	2.65133e-06	2.42187e-06	2.46659e-06	2.71667e-06	3.39557e-06	3.19106e-06	2.36914e-06	2.18411e-06	2.12259e-06	2.08275e-06	2.01399e-06	2.09242e-06	2.05557e-06	2.07206e-06	2.07863e-06	2.07274e-06	2.0934e-06	2.09117e-06	2.12555e-06	2.08735e-06	2.14111e-06	2.18061e-06	2.14665e-06	2.21913e-06	2.23303e-06	2.32216e-06	2.32773e-06	2.36922e-06	2.34529e-06	2.38748e-06	2.41927e-06	2.36293e-06	2.42241e-06	2.40165e-06	2.46842e-06	2.47043e-06	2.53472e-06	2.56625e-06	2.54896e-06	2.49346e-06	2.57077e-06	2.66274e-06	2.59443e-06	2.62739e-06	2.61953e-06	2.62745e-06	2.63975e-06
	2.71169e-06	2.30202e-06	2.12003e-06	1.95748e-06	1.8703e-06	1.85166e-06	1.89239e-06	1.84527e-06	1.80708e-06	1.79305e-06	1.86154e-06	1.94333e-06	1.96753e-06	2.09113e-06	2.1471e-06	2.2089e-06	2.35524e-06	2.42394e-06	2.45779e-06	2.54642e-06	2.594e-06	2.66098e-06	2.64138e-06	2.73738e-06	2.73864e-06	2.8187e-06	2.87809e-06	2.8428e-06	2.87136e-06	2.89137e-06	2.86534e-06	2.8864e-06	2.89046e-06	2.88518e-06	2.90652e-06	2.87421e-06	2.88323e-06	2.81569e-06	2.81895e-06	2.80303e-06	2.79153e-06	2.88245e-06	2.84511e-06	2.7693e-06	2.73004e-06	2.806e-06	2.74865e-06	2.76095e-06	2.80909e-06
	2.86074e-06	2.78722e-06	2.74103e-06	2.65303e-06	2.59282e-06	2.6197e-06	2.76131e-06	2.6687e-06	2.53252e-06	2.48981e-06	2.4526e-06	2.53111e-06	2.49618e-06	2.52774e-06	2.50283e-06	2.50342e-06	2.60626e-06	2.57843e-06	2.61504e-06	2.69475e-06	2.64371e-06	2.62118e-06	2.77636e-06	2.68697e-06	2.67256e-06	2.72803e-06	2.75745e-06	2.83701e-06	2.79539e-06	2.78855e-06	2.75551e-06	2.78972e-06	2.79067e-06	2.79025e-06	2.71956e-06	2.78929e-06	2.81298e-06	2.7636e-06	2.76782e-06	2.76946e-06	2.73231e-06	2.77411e-06	2.76631e-06	2.73352e-06	2.68347e-06	2.64228e-06	2.74825e-06	2.70188e-06	2.67073e-06
	4.33274e-06	4.02261e-06	4.05626e-06	3.75325e-06	3.81354e-06	3.84666e-06	3.62552e-06	3.67166e-06	3.37138e-06	3.27989e-06	3.24788e-06	3.28614e-06	3.25242e-06	3.34241e-06	3.30285e-06	3.20265e-06	3.32526e-06	3.27013e-06	3.26557e-06	3.35582e-06	3.34293e-06	3.42498e-06	3.42788e-06	3.44903e-06	3.48224e-06	3.50447e-06	3.41673e-06	3.46303e-06	3.4398e-06	3.36303e-06	3.42683e-06	3.44928e-06	3.50915e-06	3.46721e-06	3.459e-06	3.50869e-06	3.57343e-06	3.49063e-06	3.4736e-06	3.41544e-06	3.42796e-06	3.46879e-06	3.49368e-06	3.42498e-06	3.38448e-06	3.40522e-06	3.37185e-06	3.46533e-06	3.32942e-06
	3.89611e-06	3.78942e-06	3.64046e-06	3.69533e-06	3.76445e-06	3.717e-06	3.74016e-06	3.90795e-06	3.72506e-06	3.71933e-06	3.57986e-06	3.61174e-06	3.51371e-06	3.55246e-06	3.51788e-06	3.52189e-06	3.57887e-06	3.48793e-06	3.47823e-06	3.46832e-06	3.51328e-06	3.50849e-06	3.64138e-06	3.55556e-06	3.43076e-06	3.47401e-06	3.54956e-06	3.36364e-06	3.42383e-06	3.48165e-06	3.41039e-06	3.40808e-06	3.44254e-06	3.37716e-06	3.50291e-06	3.41699e-06	3.45896e-06	3.38472e-06	3.34503e-06	3.36875e-06	3.39347e-06	3.35608e-06	3.27763e-06	3.38439e-06	3.33997e-06	3.22372e-06	3.20976e-06	3.31788e-06	3.37875e-06
	4.33113e-06	4.0732e-06	3.93054e-06	3.92605e-06	4.06557e-06	4.0144e-06	3.88689e-06	3.85633e-06	3.82911e-06	3.5933e-06	3.56292e-06	3.55599e-06	3.45855e-06	3.40815e-06	3.42719e-06	3.40966e-06	3.39292e-06	3.44909e-06	3.42372e-06	3.34161e-06	3.29856e-06	3.32951e-06	3.37103e-06	3.4728e-06	3.49257e-06	3.38209e-06	3.39678e-06	3.33802e-06	3.31866e-06	3.36101e-06	3.29611e-06	3.33899e-06	3.33277e-06	3.412e-06	3.38813e-06	3.32744e-06	3.36949e-06	3.36063e-06	3.35614e-06	3.33667e-06	3.3779e-06	3.30673e-06	3.30687e-06	3.343e-06	3.40669e-06	3.33768e-06	3.3645e-06	3.24818e-06	3.30219e-06
	3.99018e-06	3.89054e-06	3.71741e-06	3.7263e-06	3.59051e-06	3.58023e-06	3.70047e-06	3.67093e-06	3.682e-06	3.57907e-06	3.50765e-06	3.56503e-06	3.53564e-06	3.57305e-06	3.59566e-06	3.50124e-06	3.47008e-06	3.54355e-06	3.64148e-06	3.48038e-06	3.49333e-06	3.55338e-06	3.51771e-06	3.6264e-06	3.53847e-06	3.59945e-06	3.53097e-06	3.56134e-06	3.45384e-06	3.46626e-06	3.51986e-06	3.43794e-06	3.56582e-06	3.49478e-06	3.42647e-06	3.35814e-06	3.37682e-06	3.52629e-06	3.47942e-06	3.43282e-06	3.42566e-06	3.43154e-06	3.43454e-06	3.4084e-06	3.41226e-06	3.38674e-06	3.46269e-06	3.41883e-06	3.29202e-06
	3.62424e-06	3.59869e-06	3.59964e-06	3.61193e-06	3.60496e-06	3.66207e-06	3.60127e-06	3.65891e-06	3.73633e-06	3.60236e-06	3.61164e-06	3.55066e-06	3.63313e-06	3.57283e-06	3.67484e-06	3.48124e-06	3.61479e-06	3.64804e-06	3.54861e-06	3.55571e-06	3.59218e-06	3.59425e-06	3.5091e-06	3.50383e-06	3.49719e-06	3.5686e-06	3.40709e-06	3.49638e-06	3.47656e-06	3.49552e-06	3.60502e-06	3.60953e-06	3.5185e-06	3.44392e-06	3.45299e-06	3.33386e-06	3.35621e-06	3.38731e-06	3.41218e-06	3.47299e-06	3.45124e-06	3.43072e-06	3.4297e-06	3.39662e-06	3.30116e-06	3.34282e-06	3.30704e-06	3.3243e-06	3.3433e-06
	4.27978e-06	4.00213e-06	3.9054e-06	3.75528e-06	3.69388e-06	3.76712e-06	3.62903e-06	3.54044e-06	3.56343e-06	3.53984e-06	3.51279e-06	3.51055e-06	3.4596e-06	3.44466e-06	3.49458e-06	3.43334e-06	3.38443e-06	3.47061e-06	3.4329e-06	3.42866e-06	3.53472e-06	3.51504e-06	3.41934e-06	3.42735e-06	3.371e-06	3.37058e-06	3.48999e-06	3.5792e-06	3.40786e-06	3.3734e-06	3.39762e-06	3.36882e-06	3.41899e-06	3.34208e-06	3.43228e-06	3.32847e-06	3.30148e-06	3.37212e-06	3.30719e-06	3.32927e-06	3.38712e-06	3.47808e-06	3.29828e-06	3.44993e-06	3.42387e-06	3.34121e-06	3.35635e-06	3.29973e-06	3.26218e-06
	4.60708e-06	4.42036e-06	4.3728e-06	4.29313e-06	4.14162e-06	4.03967e-06	3.91844e-06	3.74852e-06	3.69378e-06	3.61106e-06	3.45682e-06	3.46741e-06	3.50596e-06	3.36964e-06	3.3601e-06	3.34559e-06	3.37467e-06	3.40905e-06	3.3393e-06	3.28521e-06	3.36231e-06	3.24565e-06	3.35771e-06	3.30835e-06	3.35516e-06	3.22315e-06	3.28814e-06	3.37892e-06	3.38444e-06	3.32273e-06	3.34061e-06	3.32095e-06	3.41399e-06	3.33603e-06	3.30773e-06	3.40189e-06	3.28414e-06	3.36815e-06	3.34596e-06	3.33856e-06	3.32829e-06	3.30266e-06	3.43204e-06	3.26297e-06	3.28014e-06	3.30921e-06	3.24015e-06	3.39665e-06	3.29713e-06
	6.03098e-06	5.94171e-06	5.95863e-06	6.00399e-06	5.88117e-06	5.71836e-06	5.87714e-06	6.15869e-06	5.41254e-06	4.55618e-06	4.27484e-06	4.16384e-06	4.00505e-06	3.77834e-06	3.75105e-06	3.61519e-06	3.53351e-06	3.34715e-06	3.32737e-06	3.30451e-06	3.24903e-06	3.20263e-06	3.1605e-06	3.23672e-06	3.1103e-06	3.07728e-06	3.01802e-06	3.07816e-06	3.06172e-06	3.06256e-06	3.0863e-06	3.09763e-06	3.07585e-06	3.09222e-06	3.00246e-06	3.03587e-06	3.0147e-06	3.00119e-06	2.9954e-06	2.96804e-06	3.01933e-06	2.94542e-06	2.9564e-06	3.03876e-06	2.95151e-06	3.00725e-06	3.03482e-06	2.99922e-06	3.00102e-06
	5.43004e-06	4.83612e-06	4.5589e-06	4.3245e-06	4.22318e-06	4.05423e-06	4.17129e-06	4.03514e-06	4.01578e-06	3.99757e-06	3.84904e-06	3.7209e-06	3.62383e-06	3.58882e-06	3.62454e-06	3.70922e-06	3.71753e-06	3.60068e-06	3.60746e-06	3.59105e-06	3.64067e-06	3.55274e-06	3.41205e-06	3.39034e-06	3.43921e-06	3.26454e-06	3.44288e-06	3.4452e-06	3.3829e-06	3.35947e-06	3.42345e-06	3.33179e-06	3.35486e-06	3.30511e-06	3.41834e-06	3.33763e-06	3.37901e-06	3.40841e-06	3.34003e-06	3.25031e-06	3.31637e-06	3.25006e-06	3.37545e-06	3.10195e-06	3.30082e-06	3.35172e-06	3.16579e-06	3.20964e-06	3.1414e-06
	4.88527e-06	4.38794e-06	4.0797e-06	3.80833e-06	3.76272e-06	3.7638e-06	3.52446e-06	3.48667e-06	3.43957e-06	3.44303e-06	3.27585e-06	3.38771e-06	3.40446e-06	3.35308e-06	3.37158e-06	3.3606e-06	3.24048e-06	3.34249e-06	3.3151e-06	3.35544e-06	3.39568e-06	3.30243e-06	3.44336e-06	3.41511e-06	3.39737e-06	3.46475e-06	3.43479e-06	3.39847e-06	3.52469e-06	3.4732e-06	3.43018e-06	3.45647e-06	3.49515e-06	3.40223e-06	3.50961e-06	3.41659e-06	3.42279e-06	3.43198e-06	3.47678e-06	3.44134e-06	3.43464e-06	3.46611e-06	3.30732e-06	3.41615e-06	3.49743e-06	3.44319e-06	3.41404e-06	3.42166e-06	3.3709e-06
	5.08784e-06	4.78736e-06	4.54634e-06	4.2644e-06	4.16452e-06	4.15331e-06	3.98077e-06	3.97438e-06	3.85041e-06	3.85968e-06	3.76864e-06	3.70106e-06	3.62869e-06	3.63427e-06	3.68133e-06	3.65866e-06	3.60035e-06	3.6151e-06	3.55155e-06	3.64043e-06	3.44871e-06	3.44027e-06	3.43987e-06	3.42944e-06	3.42643e-06	3.49544e-06	3.36384e-06	3.40661e-06	3.49079e-06	3.41826e-06	3.368e-06	3.44355e-06	3.50417e-06	3.4451e-06	3.40495e-06	3.35784e-06	3.48155e-06	3.34448e-06	3.40842e-06	3.32707e-06	3.38911e-06	3.31088e-06	3.27503e-06	3.23773e-06	3.36758e-06	3.3801e-06	3.15523e-06	3.23171e-06	3.25014e-06
	5.14832e-06	4.91418e-06	4.83122e-06	4.56316e-06	4.53713e-06	4.28406e-06	4.27693e-06	4.30811e-06	4.13059e-06	4.08614e-06	3.876e-06	3.95858e-06	3.82956e-06	3.75404e-06	3.71808e-06	3.57952e-06	3.52815e-06	3.6784e-06	3.45257e-06	3.51399e-06	3.57906e-06	3.475e-06	3.46805e-06	3.35282e-06	3.47e-06	3.33351e-06	3.45758e-06	3.49478e-06	3.30447e-06	3.39477e-06	3.45281e-06	3.3777e-06	3.54347e-06	3.3178e-06	3.29718e-06	3.22624e-06	3.25589e-06	3.21724e-06	3.20424e-06	3.26455e-06	3.28945e-06	3.24181e-06	3.21289e-06	3.29265e-06	3.21414e-06	3.10326e-06	3.19918e-06	3.26636e-06	3.07621e-06
	5.12543e-06	4.72305e-06	4.5982e-06	4.37849e-06	4.17722e-06	4.29237e-06	4.18781e-06	3.88919e-06	3.87454e-06	3.95642e-06	3.79136e-06	3.62214e-06	3.87007e-06	3.75648e-06	3.61225e-06	3.45364e-06	3.61073e-06	3.57555e-06	3.61753e-06	3.39848e-06	3.50959e-06	3.4074e-06	3.48019e-06	3.43529e-06	3.60413e-06	3.32883e-06	3.30958e-06	3.43914e-06	3.35848e-06	3.35416e-06	3.3665e-06	3.36712e-06	3.33699e-06	3.30222e-06	3.32961e-06	3.31084e-06	3.36822e-06	3.30113e-06	3.24672e-06	3.12711e-06	3.16299e-06	3.23942e-06	3.24219e-06	3.25518e-06	3.26363e-06	3.19775e-06	3.21347e-06	3.13972e-06	3.25016e-06
	5.15186e-06	4.49562e-06	4.20726e-06	4.01476e-06	4.03745e-06	3.97167e-06	3.7224e-06	3.77441e-06	3.54919e-06	3.68794e-06	3.49693e-06	3.52683e-06	3.52191e-06	3.40406e-06	3.56496e-06	3.40682e-06	3.47991e-06	3.44641e-06	3.48932e-06	3.39513e-06	3.4089e-06	3.42746e-06	3.39839e-06	3.40814e-06	3.41926e-06	3.35107e-06	3.32935e-06	3.29323e-06	3.42605e-06	3.36402e-06	3.48526e-06	3.39408e-06	3.35164e-06	3.35191e-06	3.43422e-06	3.36531e-06	3.30289e-06	3.32105e-06	3.45967e-06	3.36009e-06	3.31973e-06	3.35637e-06	3.33973e-06	3.17589e-06	3.23882e-06	3.22468e-06	3.35963e-06	3.26707e-06	3.21894e-06
	4.29164e-06	3.76968e-06	3.62271e-06	3.71669e-06	3.56598e-06	3.59961e-06	3.69035e-06	3.70549e-06	3.60264e-06	3.55984e-06	3.64434e-06	3.57706e-06	3.50228e-06	3.58552e-06	3.56133e-06	3.44208e-06	3.56055e-06	3.42873e-06	3.50372e-06	3.50916e-06	3.41959e-06	3.44872e-06	3.50649e-06	3.47014e-06	3.54817e-06	3.5147e-06	3.49959e-06	3.47908e-06	3.448e-06	3.59121e-06	3.43523e-06	3.42112e-06	3.44786e-06	3.459e-06	3.4841e-06	3.43955e-06	3.42887e-06	3.4623e-06	3.40851e-06	3.37624e-06	3.36667e-06	3.30769e-06	3.32497e-06	3.25729e-06	3.41096e-06	3.37452e-06	3.35522e-06	3.36547e-06	3.29103e-06
	2.55799e-06	2.42636e-06	2.40436e-06	2.36729e-06	2.37118e-06	2.34491e-06	2.31732e-06	2.31002e-06	2.22163e-06	2.22609e-06	2.17437e-06	2.18352e-06	2.13794e-06	2.12517e-06	2.17009e-06	2.12088e-06	2.16352e-06	2.12163e-06	2.14995e-06	2.16186e-06	2.15507e-06	2.17757e-06	2.13429e-06	2.14965e-06	2.1617e-06	2.13331e-06	2.13585e-06	2.17282e-06	2.16432e-06	2.11596e-06	2.12296e-06	2.14679e-06	2.17054e-06	2.13432e-06	2.1519e-06	2.15737e-06	2.11193e-06	2.0827e-06	2.09736e-06	2.11507e-06	2.09115e-06	2.08979e-06	2.14934e-06	2.1446e-06	2.05176e-06	2.06715e-06	2.07727e-06	2.08279e-06	2.04397e-06
	2.29108e-06	2.24659e-06	2.20116e-06	2.18293e-06	2.12234e-06	2.13688e-06	2.13178e-06	2.15344e-06	2.12257e-06	2.07942e-06	2.08062e-06	2.07974e-06	2.11543e-06	2.11323e-06	2.13083e-06	2.12577e-06	2.18864e-06	2.17768e-06	2.1761e-06	2.14846e-06	2.15772e-06	2.21791e-06	2.22121e-06	2.23524e-06	2.20101e-06	2.21068e-06	2.20344e-06	2.22723e-06	2.20404e-06	2.19643e-06	2.18723e-06	2.23295e-06	2.20194e-06	2.22568e-06	2.21435e-06	2.22239e-06	2.21518e-06	2.17263e-06	2.17423e-06	2.17992e-06	2.18878e-06	2.1712e-06	2.11181e-06	2.15358e-06	2.12761e-06	2.16292e-06	2.1367e-06	2.12519e-06	2.09867e-06
	2.39057e-06	2.29626e-06	2.24532e-06	2.25161e-06	2.2349e-06	2.26817e-06	2.27294e-06	2.27688e-06	2.22185e-06	2.14827e-06	2.14627e-06	2.15918e-06	2.13207e-06	2.1506e-06	2.13854e-06	2.18684e-06	2.16128e-06	2.15415e-06	2.20377e-06	2.17731e-06	2.15388e-06	2.18489e-06	2.18923e-06	2.20682e-06	2.16917e-06	2.22365e-06	2.20261e-06	2.19564e-06	2.22923e-06	2.1867e-06	2.15735e-06	2.22394e-06	2.18287e-06	2.19577e-06	2.22995e-06	2.15991e-06	2.18828e-06	2.19476e-06	2.16066e-06	2.1201e-06	2.16533e-06	2.17053e-06	2.17859e-06	2.11385e-06	2.16274e-06	2.11878e-06	2.11529e-06	2.13501e-06	2.10439e-06
	2.29683e-06	2.22361e-06	2.19896e-06	2.26875e-06	2.24569e-06	2.19929e-06	2.22596e-06	2.23951e-06	2.28107e-06	2.2323e-06	2.21768e-06	2.26325e-06	2.20859e-06	2.2148e-06	2.22562e-06	2.29757e-06	2.27277e-06	2.23858e-06	2.21687e-06	2.17382e-06	2.18874e-06	2.2569e-06	2.2808e-06	2.22495e-06	2.21349e-06	2.23532e-06	2.23216e-06	2.2728e-06	2.21757e-06	2.19178e-06	2.17806e-06	2.20983e-06	2.225e-06	2.21669e-06	2.19631e-06	2.16392e-06	2.18012e-06	2.1582e-06	2.17148e-06	2.1496e-06	2.13607e-06	2.16522e-06	2.12599e-06	2.15008e-06	2.15903e-06	2.11823e-06	2.13288e-06	2.12288e-06	2.10481e-06
	2.5108e-06	2.31154e-06	2.34324e-06	2.32912e-06	2.38631e-06	2.3984e-06	2.4096e-06	2.41124e-06	2.3694e-06	2.35486e-06	2.29151e-06	2.27015e-06	2.21172e-06	2.24144e-06	2.22026e-06	2.27934e-06	2.19341e-06	2.25297e-06	2.20914e-06	2.19305e-06	2.18629e-06	2.20073e-06	2.22769e-06	2.19659e-06	2.20128e-06	2.17808e-06	2.14888e-06	2.17739e-06	2.19208e-06	2.176e-06	2.16394e-06	2.15925e-06	2.19864e-06	2.17599e-06	2.11831e-06	2.13093e-06	2.11817e-06	2.14049e-06	2.14137e-06	2.16777e-06	2.14847e-06	2.13505e-06	2.06639e-06	2.11087e-06	2.03317e-06	2.07714e-06	2.04284e-06	2.05879e-06	2.07253e-06
	2.61257e-06	2.3575e-06	2.24139e-06	2.21995e-06	2.23761e-06	2.20775e-06	2.20486e-06	2.25335e-06	2.14899e-06	2.06849e-06	2.12523e-06	2.12408e-06	2.14197e-06	2.19033e-06	2.11617e-06	2.15083e-06	2.16945e-06	2.16637e-06	2.16199e-06	2.15978e-06	2.18875e-06	2.21061e-06	2.22152e-06	2.13824e-06	2.17555e-06	2.1146e-06	2.13564e-06	2.14887e-06	2.22058e-06	2.18974e-06	2.20311e-06	2.15427e-06	2.17958e-06	2.16482e-06	2.17623e-06	2.17036e-06	2.18846e-06	2.13967e-06	2.18003e-06	2.16799e-06	2.16389e-06	2.18238e-06	2.1576e-06	2.1355e-06	2.14474e-06	2.14628e-06	2.11519e-06	2.14934e-06	2.13761e-06
	2.42208e-06	2.32243e-06	2.364e-06	2.28928e-06	2.30229e-06	2.31684e-06	2.23729e-06	2.33966e-06	2.25937e-06	2.22071e-06	2.24991e-06	2.171e-06	2.16078e-06	2.20586e-06	2.19001e-06	2.21314e-06	2.15851e-06	2.14492e-06	2.17926e-06	2.21276e-06	2.22557e-06	2.19915e-06	2.20757e-06	2.15763e-06	2.21837e-06	2.1791e-06	2.18198e-06	2.16721e-06	2.17291e-06	2.2024e-06	2.16175e-06	2.17636e-06	2.18414e-06	2.19073e-06	2.18105e-06	2.17262e-06	2.11806e-06	2.17904e-06	2.16208e-06	2.12314e-06	2.14286e-06	2.16423e-06	2.15746e-06	2.159e-06	2.13462e-06	2.13612e-06	2.09673e-06	2.09157e-06	2.09006e-06
	2.86644e-06	2.521e-06	2.49284e-06	2.33902e-06	2.35081e-06	2.31211e-06	2.28807e-06	2.30294e-06	2.27676e-06	2.24308e-06	2.16268e-06	2.14203e-06	2.13121e-06	2.14165e-06	2.14945e-06	2.11287e-06	2.10978e-06	2.08812e-06	2.11017e-06	2.137e-06	2.14311e-06	2.12494e-06	2.16406e-06	2.12201e-06	2.09068e-06	2.15915e-06	2.1469e-06	2.1001e-06	2.13343e-06	2.12301e-06	2.1511e-06	2.11342e-06	2.11867e-06	2.1224e-06	2.11915e-06	2.10484e-06	2.16135e-06	2.12048e-06	2.12077e-06	2.15301e-06	2.15692e-06	2.14529e-06	2.0657e-06	2.11309e-06	2.1417e-06	2.10296e-06	2.08385e-06	2.09848e-06	2.08969e-06
	2.3754e-06	2.32239e-06	2.29177e-06	2.30058e-06	2.24091e-06	2.26253e-06	2.27984e-06	2.25813e-06	2.27069e-06	2.26716e-06	2.20779e-06	2.22281e-06	2.2381e-06	2.23588e-06	2.22573e-06	2.22973e-06	2.20459e-06	2.2361e-06	2.24612e-06	2.25837e-06	2.25876e-06	2.23801e-06	2.21658e-06	2.23291e-06	2.2168e-06	2.21289e-06	2.20319e-06	2.20932e-06	2.18002e-06	2.15775e-06	2.22613e-06	2.20788e-06	2.20104e-06	2.1963e-06	2.18984e-06	2.16091e-06	2.1439e-06	2.16243e-06	2.16484e-06	2.15804e-06	2.16293e-06	2.11329e-06	2.16301e-06	2.12474e-06	2.12115e-06	2.0958e-06	2.10099e-06	2.08625e-06	2.11057e-06
	2.84536e-06	2.62016e-06	2.46444e-06	2.46055e-06	2.40701e-06	2.41107e-06	2.41206e-06	2.48822e-06	2.3785e-06	2.35533e-06	2.24175e-06	2.25252e-06	2.28523e-06	2.2315e-06	2.25223e-06	2.26367e-06	2.17574e-06	2.19314e-06	2.18454e-06	2.18395e-06	2.18836e-06	2.17941e-06	2.15691e-06	2.12414e-06	2.11362e-06	2.13965e-06	2.21307e-06	2.19344e-06	2.19496e-06	2.18391e-06	2.21176e-06	2.22184e-06	2.13186e-06	2.0714e-06	2.1326e-06	2.13438e-06	2.13969e-06	2.14536e-06	2.09005e-06	2.1104e-06	2.07881e-06	2.08301e-06	2.10692e-06	2.04333e-06	2.09753e-06	2.07001e-06	2.05578e-06	2.04195e-06	2.04986e-06
	2.46531e-06	2.22891e-06	2.14847e-06	2.09303e-06	2.10142e-06	2.1431e-06	2.13744e-06	2.15329e-06	2.13452e-06	2.10389e-06	2.16508e-06	2.18264e-06	2.23129e-06	2.18721e-06	2.22743e-06	2.25504e-06	2.23097e-06	2.21182e-06	2.25155e-06	2.24463e-06	2.20898e-06	2.25735e-06	2.22325e-06	2.24009e-06	2.25465e-06	2.20435e-06	2.26272e-06	2.19957e-06	2.19427e-06	2.22309e-06	2.2057e-06	2.22864e-06	2.21494e-06	2.2825e-06	2.17602e-06	2.1835e-06	2.1797e-06	2.16707e-06	2.14599e-06	2.14687e-06	2.13751e-06	2.13958e-06	2.17344e-06	2.12761e-06	2.15524e-06	2.15434e-06	2.11066e-06	2.11098e-06	2.06517e-06
	2.55911e-06	2.32083e-06	2.24079e-06	2.19911e-06	2.1456e-06	2.17778e-06	2.18189e-06	2.21044e-06	2.17047e-06	2.13599e-06	2.16422e-06	2.0754e-06	2.10992e-06	2.10358e-06	2.12291e-06	2.0842e-06	2.14613e-06	2.13792e-06	2.132e-06	2.13404e-06	2.1625e-06	2.14954e-06	2.16497e-06	2.15544e-06	2.17533e-06	2.16479e-06	2.13274e-06	2.18028e-06	2.15303e-06	2.20125e-06	2.10354e-06	2.15993e-06	2.17551e-06	2.15062e-06	2.14264e-06	2.1761e-06	2.18927e-06	2.1424e-06	2.14094e-06	2.15931e-06	2.11165e-06	2.11707e-06	2.10688e-06	2.11635e-06	2.09581e-06	2.11939e-06	2.04757e-06	2.05958e-06	2.06398e-06
	2.76308e-06	2.51838e-06	2.35693e-06	2.24516e-06	2.24624e-06	2.13921e-06	2.14546e-06	2.19095e-06	2.18332e-06	2.11037e-06	2.14493e-06	2.09405e-06	2.12568e-06	2.12815e-06	2.13092e-06	2.1604e-06	2.1564e-06	2.09582e-06	2.10785e-06	2.14506e-06	2.21581e-06	2.14951e-06	2.16387e-06	2.18076e-06	2.18971e-06	2.18326e-06	2.21929e-06	2.24419e-06	2.14079e-06	2.18541e-06	2.19435e-06	2.17501e-06	2.20028e-06	2.15683e-06	2.12708e-06	2.20603e-06	2.15313e-06	2.17367e-06	2.14629e-06	2.15728e-06	2.17432e-06	2.15295e-06	2.17321e-06	2.14693e-06	2.13903e-06	2.13073e-06	2.11448e-06	2.12362e-06	2.10882e-06
	2.56937e-06	2.23231e-06	2.14363e-06	2.09054e-06	2.07631e-06	2.0825e-06	2.06305e-06	2.07232e-06	2.05945e-06	2.08474e-06	2.03667e-06	2.10027e-06	2.10761e-06	2.09377e-06	2.12553e-06	2.12257e-06	2.21131e-06	2.24304e-06	2.21435e-06	2.20077e-06	2.20711e-06	2.18251e-06	2.19768e-06	2.23655e-06	2.21895e-06	2.24759e-06	2.25442e-06	2.22146e-06	2.26755e-06	2.17835e-06	2.21941e-06	2.20638e-06	2.26013e-06	2.24242e-06	2.23048e-06	2.22917e-06	2.15669e-06	2.17056e-06	2.20982e-06	2.16501e-06	2.14777e-06	2.15605e-06	2.13011e-06	2.16726e-06	2.2218e-06	2.12887e-06	2.11081e-06	2.09313e-06	2.16023e-06
	2.8418e-06	2.44095e-06	2.37038e-06	2.27868e-06	2.29184e-06	2.24914e-06	2.21685e-06	2.24835e-06	2.16853e-06	2.1496e-06	2.13923e-06	2.14028e-06	2.1251e-06	2.14796e-06	2.13038e-06	2.13938e-06	2.15788e-06	2.14221e-06	2.13111e-06	2.17242e-06	2.12508e-06	2.15189e-06	2.17865e-06	2.14631e-06	2.14721e-06	2.1636e-06	2.17909e-06	2.1845e-06	2.17282e-06	2.13503e-06	2.17267e-06	2.16125e-06	2.14692e-06	2.12688e-06	2.1627e-06	2.18607e-06	2.15313e-06	2.08234e-06	2.1474e-06	2.13735e-06	2.15032e-06	2.15302e-06	2.08734e-06	2.12032e-06	2.11764e-06	2.08362e-06	2.115e-06	2.13723e-06	2.07998e-06
	2.43491e-06	2.48692e-06	2.49655e-06	2.50735e-06	2.59974e-06	2.71416e-06	2.76324e-06	2.83399e-06	2.36206e-06	2.12889e-06	2.05904e-06	1.98274e-06	1.89133e-06	1.87303e-06	1.87071e-06	1.88397e-06	1.87592e-06	1.8353e-06	1.84064e-06	1.85894e-06	1.84191e-06	1.8857e-06	1.8928e-06	1.92351e-06	1.92596e-06	1.92853e-06	1.95091e-06	1.96456e-06	1.97995e-06	1.96947e-06	2.00233e-06	2.00775e-06	2.07298e-06	2.09295e-06	2.05916e-06	2.10321e-06	2.09494e-06	2.08463e-06	2.11218e-06	2.15623e-06	2.18101e-06	2.17764e-06	2.18106e-06	2.14615e-06	2.16311e-06	2.15973e-06	2.22282e-06	2.2085e-06	2.15236e-06
	2.80703e-06	2.60521e-06	2.49425e-06	2.49799e-06	2.42243e-06	2.40985e-06	2.37135e-06	2.35511e-06	2.32563e-06	2.3409e-06	2.24837e-06	2.24469e-06	2.27281e-06	2.24085e-06	2.18084e-06	2.25471e-06	2.21343e-06	2.21407e-06	2.19634e-06	2.16872e-06	2.18014e-06	2.24098e-06	2.18455e-06	2.17182e-06	2.19176e-06	2.19716e-06	2.17607e-06	2.182e-06	2.13893e-06	2.17211e-06	2.18969e-06	2.17788e-06	2.19354e-06	2.1209e-06	2.12974e-06	2.12759e-06	2.20384e-06	2.15287e-06	2.10737e-06	2.15128e-06	2.13665e-06	2.12759e-06	2.09682e-06	2.07376e-06	2.10436e-06	2.06822e-06	2.0896e-06	2.0469e-06	2.08878e-06
	2.48291e-06	2.32938e-06	2.15207e-06	2.05061e-06	2.02986e-06	2.01946e-06	1.99805e-06	1.97965e-06	2.00677e-06	1.96704e-06	1.98378e-06	1.98741e-06	2.02939e-06	2.05185e-06	2.06812e-06	2.10619e-06	2.08391e-06	2.15831e-06	2.11815e-06	2.13957e-06	2.18778e-06	2.13822e-06	2.24296e-06	2.20355e-06	2.17057e-06	2.2162e-06	2.23789e-06	2.26639e-06	2.22265e-06	2.23455e-06	2.20722e-06	2.19769e-06	2.18273e-06	2.19588e-06	2.22003e-06	2.16548e-06	2.21781e-06	2.15571e-06	2.211e-06	2.21863e-06	2.17812e-06	2.15658e-06	2.1617e-06	2.22835e-06	2.16316e-06	2.1503e-06	2.12846e-06	2.14179e-06	2.16615e-06
	2.93948e-06	2.7303e-06	2.64878e-06	2.58867e-06	2.50843e-06	2.49847e-06	2.48832e-06	2.4132e-06	2.42216e-06	2.36373e-06	2.30523e-06	2.27397e-06	2.23976e-06	2.23872e-06	2.24282e-06	2.17767e-06	2.20708e-06	2.13057e-06	2.1541e-06	2.12437e-06	2.17379e-06	2.11268e-06	2.10876e-06	2.12403e-06	2.09468e-06	2.11943e-06	2.10409e-06	2.12085e-06	2.09084e-06	2.11899e-06	2.11624e-06	2.08571e-06	2.07445e-06	2.12417e-06	2.12412e-06	2.12069e-06	2.08515e-06	2.06287e-06	2.06322e-06	2.07239e-06	2.04821e-06	2.04309e-06	2.06017e-06	2.02238e-06	2.03698e-06	2.02241e-06	2.02422e-06	2.01889e-06	2.03875e-06
	3.96337e-06	3.47134e-06	3.23107e-06	2.99932e-06	2.82649e-06	2.69742e-06	2.68749e-06	2.58045e-06	2.46085e-06	2.3817e-06	2.35107e-06	2.2958e-06	2.23838e-06	2.21044e-06	2.15935e-06	2.16706e-06	2.18754e-06	2.07189e-06	2.11046e-06	2.0636e-06	2.03149e-06	2.07087e-06	2.03807e-06	2.0236e-06	2.01328e-06	2.01755e-06	1.99159e-06	2.00592e-06	2.0872e-06	2.04695e-06	2.02144e-06	1.92776e-06	1.97008e-06	1.97565e-06	2.04362e-06	1.97148e-06	1.98381e-06	1.9198e-06	1.95678e-06	1.92036e-06	1.98112e-06	1.96237e-06	1.9687e-06	2.01182e-06	1.96687e-06	1.96609e-06	1.99626e-06	1.96246e-06	1.96237e-06
	4.08284e-06	3.84068e-06	3.6974e-06	3.6238e-06	3.56013e-06	3.4616e-06	3.42161e-06	3.25356e-06	3.20176e-06	3.11351e-06	3.1052e-06	2.91434e-06	2.81497e-06	2.64359e-06	2.69861e-06	2.57033e-06	2.57679e-06	2.40906e-06	2.37785e-06	2.31881e-06	2.29975e-06	2.27493e-06	2.13968e-06	2.19934e-06	2.16728e-06	2.14825e-06	2.1777e-06	2.15673e-06	2.14837e-06	2.10571e-06	2.09842e-06	2.06792e-06	2.04622e-06	2.0284e-06	1.94913e-06	1.92474e-06	1.93456e-06	1.95579e-06	1.8898e-06	1.8942e-06	1.88228e-06	1.88761e-06	1.91397e-06	1.87035e-06	1.90179e-06	1.89365e-06	1.83218e-06	1.81423e-06	1.83617e-06
	4.23273e-06	3.51418e-06	3.11026e-06	2.87078e-06	2.80977e-06	2.77149e-06	2.64732e-06	2.61483e-06	2.48457e-06	2.42779e-06	2.29787e-06	2.27289e-06	2.173e-06	2.18221e-06	2.18054e-06	2.10703e-06	2.14686e-06	2.12424e-06	2.07576e-06	2.08317e-06	2.03698e-06	2.11967e-06	2.10645e-06	2.04041e-06	2.05014e-06	2.05518e-06	2.07521e-06	2.04732e-06	2.08096e-06	2.07636e-06	2.08862e-06	2.04648e-06	2.08189e-06	2.0523e-06	2.03992e-06	2.00131e-06	1.99168e-06	2.02719e-06	2.02146e-06	2.0233e-06	2.02048e-06	2.0466e-06	1.98064e-06	1.97469e-06	2.00953e-06	2.04674e-06	2.0347e-06	2.00518e-06	1.99357e-06
	2.56535e-06	2.55189e-06	2.41866e-06	2.46523e-06	2.38767e-06	2.36419e-06	2.30901e-06	2.26252e-06	2.33737e-06	2.30456e-06	2.24347e-06	2.27541e-06	2.29804e-06	2.2406e-06	2.24948e-06	2.21071e-06	2.19754e-06	2.224e-06	2.20554e-06	2.1975e-06	2.2049e-06	2.21423e-06	2.24222e-06	2.21146e-06	2.15526e-06	2.221e-06	2.12195e-06	2.16225e-06	2.22686e-06	2.23215e-06	2.22036e-06	2.1675e-06	2.13899e-06	2.18516e-06	2.2146e-06	2.20806e-06	2.13379e-06	2.19597e-06	2.11379e-06	2.15303e-06	2.12112e-06	2.11959e-06	2.12649e-06	2.11046e-06	2.12876e-06	2.12297e-06	2.11783e-06	2.09553e-06	2.06298e-06
	3.65147e-06	3.15856e-06	2.9791e-06	2.81961e-06	2.60488e-06	2.6098e-06	2.55475e-06	2.43231e-06	2.35186e-06	2.29581e-06	2.24485e-06	2.22418e-06	2.10308e-06	2.15623e-06	2.13482e-06	2.1287e-06	2.14696e-06	2.06727e-06	2.11836e-06	2.11734e-06	2.1204e-06	2.04556e-06	2.12604e-06	2.13182e-06	2.12957e-06	2.08093e-06	2.08656e-06	2.0703e-06	2.07748e-06	2.06703e-06	2.11167e-06	2.11868e-06	2.09589e-06	2.07044e-06	2.08534e-06	2.14976e-06	2.08108e-06	2.09437e-06	2.01695e-06	2.02833e-06	2.05466e-06	2.01502e-06	2.0509e-06	2.03371e-06	2.04528e-06	2.05185e-06	2.02795e-06	2.10115e-06	2.06776e-06
	3.06522e-06	2.95572e-06	2.81178e-06	2.79437e-06	2.78616e-06	2.59529e-06	2.64592e-06	2.61716e-06	2.55438e-06	2.51912e-06	2.42805e-06	2.38214e-06	2.37839e-06	2.26648e-06	2.23792e-06	2.2625e-06	2.22916e-06	2.21909e-06	2.16843e-06	2.27338e-06	2.20407e-06	2.13801e-06	2.1151e-06	2.05371e-06	2.1202e-06	2.11408e-06	2.09803e-06	2.15473e-06	2.10376e-06	2.0656e-06	2.10047e-06	2.06583e-06	2.07045e-06	2.06026e-06	2.07661e-06	2.0747e-06	2.02402e-06	2.09973e-06	2.04221e-06	2.07866e-06	2.08024e-06	2.0391e-06	2.05331e-06	1.99288e-06	2.04883e-06	2.06482e-06	2.03684e-06	2.04307e-06	2.00101e-06
	6.50482e-06	5.92817e-06	5.638e-06	5.64817e-06	5.51441e-06	5.40633e-06	5.8462e-06	5.85976e-06	5.70435e-06	6.03511e-06	5.84147e-06	6.01886e-06	5.81565e-06	5.82084e-06	5.84219e-06	5.94845e-06	5.90498e-06	5.6731e-06	6.00054e-06	5.8442e-06	5.73714e-06	5.90332e-06	5.74455e-06	5.58809e-06	5.88203e-06	5.71963e-06	5.7752e-06	5.87918e-06	5.57859e-06	5.96675e-06	5.77214e-06	5.88256e-06	5.83902e-06	5.634e-06	5.76657e-06	5.84255e-06	5.7059e-06	5.88293e-06	5.74681e-06	5.58225e-06	5.63457e-06	5.49318e-06	5.46314e-06	5.64597e-06	5.79335e-06	5.66274e-06	5.46312e-06	5.42464e-06	5.56577e-06
	6.25928e-06	5.99497e-06	5.97976e-06	5.9124e-06	5.76143e-06	5.72147e-06	5.85919e-06	6.01791e-06	5.70274e-06	5.66165e-06	5.71649e-06	5.6387e-06	5.976e-06	5.79422e-06	5.82237e-06	5.8076e-06	5.81966e-06	5.57943e-06	5.81261e-06	5.70657e-06	5.76663e-06	5.84096e-06	5.81315e-06	5.84045e-06	5.74234e-06	5.8537e-06	5.81832e-06	5.81328e-06	5.76346e-06	5.73357e-06	5.88223e-06	5.64187e-06	5.521e-06	5.64413e-06	5.70515e-06	5.63977e-06	5.81001e-06	5.84466e-06	5.71395e-06	5.59042e-06	5.51018e-06	5.60615e-06	5.71582e-06	5.73606e-06	5.55548e-06	5.69167e-06	5.59039e-06	5.51994e-06	5.53369e-06
	9.19092e-06	8.69969e-06	8.23544e-06	8.11e-06	7.66409e-06	7.41361e-06	7.324e-06	7.02853e-06	6.66818e-06	6.43834e-06	6.20847e-06	5.95496e-06	5.83679e-06	5.71692e-06	5.87741e-06	5.80275e-06	5.59273e-06	5.70152e-06	5.62687e-06	5.55263e-06	5.51215e-06	5.33311e-06	5.35428e-06	5.4229e-06	5.51466e-06	5.58647e-06	5.46249e-06	5.4884e-06	5.37672e-06	5.38239e-06	5.46539e-06	5.44107e-06	5.40037e-06	5.38754e-06	5.45305e-06	5.2923e-06	5.1554e-06	5.41404e-06	5.34615e-06	5.53063e-06	5.26963e-06	5.30451e-06	5.28057e-06	5.57654e-06	5.33383e-06	5.23139e-06	5.22183e-06	5.34427e-06	5.21187e-06
	6.82505e-06	7.17148e-06	6.57784e-06	6.22197e-06	6.28247e-06	6.08297e-06	5.97557e-06	5.81912e-06	5.79144e-06	5.79842e-06	5.53616e-06	5.80378e-06	5.72915e-06	5.51546e-06	5.62719e-06	5.58667e-06	5.63528e-06	5.59441e-06	5.69717e-06	5.7096e-06	5.87577e-06	5.85451e-06	5.88476e-06	5.65697e-06	5.86336e-06	5.81231e-06	5.88983e-06	5.70933e-06	5.78674e-06	5.79113e-06	5.73898e-06	5.61661e-06	5.89037e-06	5.75383e-06	5.66897e-06	5.65866e-06	5.63741e-06	5.71483e-06	5.5477e-06	5.37359e-06	5.56924e-06	5.60471e-06	5.62279e-06	5.51406e-06	5.49665e-06	5.56815e-06	5.59957e-06	5.57578e-06	5.60902e-06
	6.28892e-06	6.27962e-06	5.96348e-06	5.91788e-06	6.08477e-06	5.80436e-06	6.05427e-06	6.13345e-06	5.93213e-06	5.93851e-06	6.01703e-06	6.05243e-06	6.11752e-06	6.04114e-06	6.06227e-06	6.11954e-06	6.31597e-06	5.96971e-06	6.12667e-06	6.00026e-06	6.13605e-06	6.20754e-06	6.16083e-06	6.4709e-06	6.26063e-06	6.23857e-06	6.09108e-06	6.00099e-06	5.97692e-06	5.96477e-06	6.12297e-06	5.88434e-06	6.28953e-06	5.79539e-06	5.90644e-06	5.97003e-06	5.86729e-06	6.00541e-06	5.79021e-06	5.51428e-06	6.04987e-06	5.6809e-06	5.96545e-06	5.56104e-06	5.86158e-06	5.7435e-06	6.06393e-06	5.7224e-06	5.28844e-06
	7.51211e-06	7.23078e-06	6.93115e-06	7.11042e-06	6.96126e-06	6.99626e-06	6.8003e-06	6.57875e-06	6.63839e-06	6.2746e-06	6.34424e-06	6.32955e-06	6.24707e-06	6.20808e-06	6.02702e-06	5.79527e-06	6.06711e-06	5.91847e-06	6.01322e-06	5.92635e-06	5.86721e-06	5.8708e-06	5.84099e-06	5.87664e-06	5.80815e-06	5.56771e-06	5.73527e-06	5.50426e-06	5.63573e-06	5.77862e-06	5.59354e-06	5.62767e-06	5.58463e-06	5.75615e-06	5.48959e-06	5.51087e-06	5.36759e-06	5.39784e-06	5.41859e-06	5.5364e-06	5.53546e-06	5.41626e-06	5.15778e-06	5.33127e-06	5.27105e-06	5.34174e-06	5.49131e-06	5.35035e-06	5.36259e-06
	2.20054e-06	1.83407e-06	1.90836e-06	2.17112e-06	2.70879e-06	3.29327e-06	4.19564e-06	5.41513e-06	7.45228e-06	9.0458e-06	8.80233e-06	6.60249e-06	4.8701e-06	4.49608e-06	4.59655e-06	4.90356e-06	5.1349e-06	5.50531e-06	6.39647e-06	6.41151e-06	6.56746e-06	6.4769e-06	6.40786e-06	5.99156e-06	5.78542e-06	5.59117e-06	5.58808e-06	5.82359e-06	5.60644e-06	5.91131e-06	5.82059e-06	5.87294e-06	5.96194e-06	6.01919e-06	5.86761e-06	5.75452e-06	5.83899e-06	5.60862e-06	5.56324e-06	5.67431e-06	5.62556e-06	5.70432e-06	5.84222e-06	5.7363e-06	5.76285e-06	5.47004e-06	5.63791e-06	5.54906e-06	5.31879e-06
	7.38485e-06	7.57691e-06	7.16269e-06	6.87671e-06	6.5442e-06	6.43606e-06	6.09617e-06	6.00826e-06	5.94947e-06	5.67318e-06	5.82546e-06	5.5661e-06	5.45986e-06	5.51644e-06	5.59291e-06	5.59603e-06	5.56015e-06	5.52556e-06	5.54526e-06	5.41599e-06	5.51185e-06	5.4279e-06	5.58083e-06	5.42691e-06	5.49572e-06	5.30329e-06	5.42675e-06	5.50443e-06	5.69246e-06	5.54487e-06	5.36395e-06	5.68483e-06	5.58642e-06	5.67967e-06	5.46979e-06	5.3894e-06	5.57186e-06	5.4993e-06	5.52606e-06	5.58131e-06	5.46535e-06	5.56115e-06	5.55535e-06	5.52735e-06	5.61206e-06	5.40975e-06	5.53005e-06	5.41335e-06	5.43407e-06
	8.8987e-06	7.73224e-06	7.4446e-06	7.25477e-06	7.28419e-06	7.00195e-06	6.82986e-06	6.90571e-06	6.54936e-06	6.43148e-06	6.58813e-06	6.25513e-06	6.34939e-06	6.14577e-06	6.18374e-06	6.33831e-06	6.257e-06	5.96106e-06	6.22027e-06	6.11219e-06	5.93622e-06	6.16709e-06	5.9052e-06	6.30981e-06	5.94563e-06	5.77521e-06	5.91779e-06	5.80483e-06	5.72786e-06	5.84563e-06	5.57215e-06	5.82672e-06	5.69312e-06	5.38131e-06	5.50541e-06	5.5596e-06	5.57558e-06	5.43964e-06	5.35963e-06	5.56601e-06	5.27329e-06	5.46819e-06	5.31748e-06	5.20808e-06	5.28551e-06	5.30554e-06	5.47847e-06	5.13484e-06	5.30569e-06
	8.39882e-06	7.31385e-06	6.73645e-06	6.59339e-06	6.3623e-06	5.91705e-06	5.93165e-06	5.74157e-06	5.68272e-06	5.50181e-06	5.4693e-06	5.47989e-06	5.26654e-06	5.46618e-06	5.46774e-06	5.3625e-06	5.26815e-06	5.30681e-06	5.32111e-06	5.30226e-06	5.51277e-06	5.39186e-06	5.46106e-06	5.37638e-06	5.42277e-06	5.46915e-06	5.49845e-06	5.51238e-06	5.41832e-06	5.51262e-06	5.39512e-06	5.47705e-06	5.55772e-06	5.63459e-06	5.6623e-06	5.7855e-06	5.75726e-06	5.64192e-06	5.49372e-06	5.5943e-06	5.54504e-06	5.66799e-06	5.57337e-06	5.5953e-06	5.49266e-06	5.5242e-06	5.3829e-06	5.45308e-06	5.54224e-06
	7.2823e-06	6.96765e-06	6.58436e-06	6.64103e-06	6.62955e-06	6.40695e-06	6.60855e-06	6.51522e-06	6.29332e-06	6.37113e-06	6.22715e-06	6.18997e-06	5.94811e-06	6.16305e-06	6.2387e-06	6.28419e-06	5.9747e-06	6.07803e-06	5.79569e-06	5.52068e-06	5.54375e-06	5.6109e-06	5.86108e-06	5.69427e-06	5.73e-06	5.56591e-06	5.42703e-06	5.52622e-06	5.64653e-06	5.50007e-06	5.65e-06	5.64618e-06	5.55334e-06	5.50259e-06	5.49989e-06	5.55609e-06	5.3165e-06	5.51664e-06	5.41018e-06	5.33831e-06	5.48771e-06	5.59902e-06	5.67406e-06	5.43681e-06	5.36062e-06	5.30938e-06	5.2335e-06	5.53015e-06	5.36975e-06
	8.46309e-06	8.69064e-06	8.21276e-06	8.20501e-06	8.05045e-06	7.58929e-06	7.25798e-06	7.3078e-06	6.87039e-06	6.92697e-06	6.68744e-06	6.52852e-06	6.48091e-06	6.35129e-06	6.34945e-06	6.35934e-06	6.28568e-06	6.43523e-06	6.09062e-06	6.15195e-06	6.264e-06	6.01356e-06	5.89856e-06	6.03679e-06	5.8047e-06	5.73555e-06	5.98806e-06	5.7614e-06	5.84158e-06	5.78239e-06	5.81501e-06	5.76321e-06	5.52894e-06	5.5736e-06	5.42944e-06	5.65274e-06	5.65078e-06	5.309e-06	5.73787e-06	5.46686e-06	5.36184e-06	5.59711e-06	5.59716e-06	5.49023e-06	5.53939e-06	5.40814e-06	5.49176e-06	5.469e-06	5.45358e-06
	5.91571e-06	5.81493e-06	5.55947e-06	5.48872e-06	5.38333e-06	5.14888e-06	5.04624e-06	5.00116e-06	4.97971e-06	4.84338e-06	4.81284e-06	4.71636e-06	4.72742e-06	4.77041e-06	4.62922e-06	4.70837e-06	4.55712e-06	4.56085e-06	4.43249e-06	4.44316e-06	4.42278e-06	4.39011e-06	4.39303e-06	4.46599e-06	4.34585e-06	4.36717e-06	4.40319e-06	4.32492e-06	4.3338e-06	4.41524e-06	4.27535e-06	4.45155e-06	4.43755e-06	4.4487e-06	4.32113e-06	4.31211e-06	4.31779e-06	4.40642e-06	4.31929e-06	4.34635e-06	4.24741e-06	4.38352e-06	4.28019e-06	4.22831e-06	4.35163e-06	4.19555e-06	4.16145e-06	4.1449e-06	4.07675e-06
	7.3237e-06	7.34168e-06	7.12927e-06	6.80011e-06	6.54811e-06	6.1429e-06	5.92732e-06	5.5821e-06	5.37012e-06	5.22772e-06	5.06434e-06	5.05614e-06	4.71152e-06	4.77713e-06	4.59482e-06	4.5834e-06	4.45926e-06	4.47928e-06	4.34803e-06	4.1906e-06	4.20997e-06	4.1337e-06	4.17928e-06	4.18153e-06	4.00409e-06	4.09767e-06	3.93675e-06	3.95749e-06	4.00597e-06	4.05581e-06	4.08024e-06	4.06536e-06	4.0397e-06	4.02138e-06	4.05799e-06	4.0171e-06	4.13792e-06	3.92411e-06	3.99463e-06	3.884e-06	3.97334e-06	3.79483e-06	3.9503e-06	3.89159e-06	4.0521e-06	3.79047e-06	3.93437e-06	3.95937e-06	3.99918e-06
	4.57209e-06	4.72586e-06	4.71782e-06	4.63982e-06	4.61324e-06	4.55833e-06	4.64213e-06	4.65696e-06	4.62265e-06	4.56218e-06	4.62112e-06	4.57298e-06	4.63198e-06	4.52622e-06	4.56836e-06	4.59876e-06	4.61693e-06	4.49947e-06	4.61425e-06	4.49333e-06	4.58829e-06	4.55366e-06	4.55287e-06	4.49514e-06	4.46113e-06	4.54436e-06	4.46225e-06	4.38877e-06	4.4642e-06	4.41648e-06	4.3692e-06	4.41681e-06	4.47086e-06	4.39809e-06	4.4033e-06	4.28181e-06	4.42028e-06	4.34422e-06	4.48761e-06	4.32819e-06	4.31689e-06	4.28682e-06	4.35636e-06	4.38205e-06	4.32744e-06	4.28877e-06	4.3294e-06	4.30722e-06	4.2135e-06
	6.67007e-06	6.0476e-06	5.84242e-06	5.51084e-06	5.44132e-06	5.15643e-06	4.88211e-06	4.91156e-06	4.81538e-06	4.68915e-06	4.5325e-06	4.53793e-06	4.41603e-06	4.55668e-06	4.34508e-06	4.3646e-06	4.33413e-06	4.28595e-06	4.29539e-06	4.30832e-06	4.38251e-06	4.46839e-06	4.37225e-06	4.33189e-06	4.12518e-06	4.20334e-06	4.29914e-06	4.30494e-06	4.23288e-06	4.20881e-06	4.18788e-06	4.16966e-06	4.18068e-06	4.37183e-06	4.29768e-06	4.22198e-06	4.44357e-06	4.21217e-06	4.24747e-06	4.31712e-06	4.21747e-06	4.39403e-06	4.33759e-06	4.33759e-06	4.25869e-06	4.17945e-06	4.26854e-06	4.23306e-06	4.28746e-06
	6.35757e-06	6.28496e-06	6.04358e-06	6.14547e-06	5.84009e-06	5.65072e-06	5.50927e-06	5.46637e-06	5.41811e-06	5.20287e-06	5.14764e-06	5.17128e-06	4.97702e-06	4.96902e-06	4.77502e-06	4.90668e-06	4.86848e-06	4.63323e-06	4.81888e-06	4.715e-06	4.4454e-06	4.4656e-06	4.45831e-06	4.36138e-06	4.35209e-06	4.37249e-06	4.33089e-06	4.36743e-06	4.39212e-06	4.29564e-06	4.33092e-06	4.29208e-06	4.37093e-06	4.10877e-06	4.23036e-06	4.28333e-06	4.182e-06	4.09927e-06	4.26888e-06	4.22865e-06	4.07393e-06	4.33431e-06	4.07277e-06	4.09648e-06	4.12665e-06	4.09677e-06	3.97827e-06	4.05192e-06	4.11108e-06
	4.61693e-06	4.20373e-06	4.1333e-06	4.12681e-06	4.12211e-06	4.17252e-06	4.26164e-06	4.35908e-06	4.31208e-06	4.51484e-06	4.4287e-06	4.46662e-06	4.58595e-06	4.62012e-06	4.6175e-06	4.71567e-06	4.67551e-06	4.68535e-06	4.72473e-06	4.68915e-06	4.70525e-06	4.62801e-06	4.55121e-06	4.58314e-06	4.57435e-06	4.54398e-06	4.57064e-06	4.69237e-06	4.51011e-06	4.61169e-06	4.58679e-06	4.50807e-06	4.54947e-06	4.50667e-06	4.31295e-06	4.42153e-06	4.51581e-06	4.48801e-06	4.34123e-06	4.3899e-06	4.34181e-06	4.35264e-06	4.22477e-06	4.45069e-06	4.47011e-06	4.41436e-06	4.31097e-06	4.24156e-06	4.27184e-06
	6.16482e-06	5.98722e-06	5.78679e-06	5.3811e-06	5.29407e-06	5.24472e-06	5.23568e-06	5.39288e-06	5.36646e-06	5.27477e-06	5.18215e-06	5.20119e-06	5.19866e-06	5.0602e-06	5.16568e-06	5.22633e-06	5.23233e-06	4.8676e-06	4.79913e-06	4.88722e-06	4.78084e-06	4.80085e-06	4.76175e-06	4.70649e-06	4.74092e-06	4.55784e-06	4.75254e-06	4.63704e-06	4.55133e-06	4.37592e-06	4.62527e-06	4.45911e-06	4.29912e-06	4.51585e-06	4.31066e-06	4.32791e-06	4.37989e-06	4.14068e-06	4.2932e-06	4.34142e-06	4.25765e-06	4.2279e-06	4.22344e-06	4.2381e-06	4.42712e-06	4.21714e-06	4.11516e-06	4.29537e-06	4.1986e-06
	6.25779e-06	6.07093e-06	5.84494e-06	5.5204e-06	5.42662e-06	5.15688e-06	4.91297e-06	5.04639e-06	4.89829e-06	4.75269e-06	4.70109e-06	4.66763e-06	4.60728e-06	4.55765e-06	4.49169e-06	4.59148e-06	4.49002e-06	4.29183e-06	4.39614e-06	4.35258e-06	4.40626e-06	4.34619e-06	4.29844e-06	4.38904e-06	4.27989e-06	4.12472e-06	4.44286e-06	4.19652e-06	4.33072e-06	4.34841e-06	4.36822e-06	4.42717e-06	4.40319e-06	4.38028e-06	4.4489e-06	4.46988e-06	4.34281e-06	4.46475e-06	4.37416e-06	4.32931e-06	4.20587e-06	4.32613e-06	4.13096e-06	4.14427e-06	4.40992e-06	4.31079e-06	4.17655e-06	4.31707e-06	4.33313e-06
	4.67666e-06	4.6573e-06	4.62519e-06	4.67255e-06	4.59442e-06	4.53829e-06	4.53803e-06	4.68883e-06	4.57458e-06	4.73264e-06	4.70881e-06	4.66856e-06	4.70271e-06	4.61883e-06	4.62075e-06	4.57276e-06	4.54864e-06	4.61795e-06	4.57318e-06	4.63181e-06	4.69323e-06	4.48706e-06	4.54204e-06	4.54294e-06	4.56025e-06	4.54937e-06	4.45469e-06	4.51625e-06	4.45582e-06	4.44182e-06	4.52683e-06	4.46297e-06	4.53265e-06	4.51267e-06	4.34917e-06	4.53303e-06	4.40199e-06	4.39627e-06	4.34345e-06	4.36579e-06	4.44067e-06	4.39424e-06	4.38764e-06	4.44731e-06	4.28217e-06	4.42344e-06	4.3475e-06	4.22156e-06	4.27617e-06
	5.06808e-06	4.84018e-06	4.82543e-06	4.84113e-06	4.7152e-06	4.75406e-06	4.87383e-06	4.97831e-06	4.76989e-06	4.82627e-06	4.82017e-06	4.73633e-06	4.66001e-06	4.73425e-06	4.71021e-06	4.6894e-06	4.72607e-06	4.65205e-06	4.59834e-06	4.48972e-06	4.59438e-06	4.63636e-06	4.39922e-06	4.5816e-06	4.57786e-06	4.4401e-06	4.52962e-06	4.52432e-06	4.42851e-06	4.40041e-06	4.44922e-06	4.47716e-06	4.41012e-06	4.3555e-06	4.33882e-06	4.39332e-06	4.32157e-06	4.47807e-06	4.33915e-06	4.15608e-06	4.29107e-06	4.32688e-06	4.33936e-06	4.33222e-06	4.24144e-06	4.38353e-06	4.34501e-06	4.31129e-06	4.25674e-06
	3.42921e-06	3.37443e-06	3.38522e-06	3.41768e-06	3.6482e-06	4.16802e-06	4.76127e-06	5.67933e-06	5.6165e-06	5.23448e-06	4.59318e-06	4.28322e-06	4.25347e-06	4.16205e-06	4.47374e-06	4.4519e-06	4.89165e-06	4.78454e-06	4.7991e-06	4.72508e-06	4.80083e-06	4.47166e-06	4.38407e-06	4.50424e-06	4.50725e-06	4.6534e-06	4.54571e-06	4.51978e-06	4.57083e-06	4.51884e-06	4.62212e-06	4.72597e-06	4.30358e-06	4.46743e-06	4.51161e-06	4.42014e-06	4.43114e-06	4.49035e-06	4.52526e-06	4.4556e-06	4.28588e-06	4.49502e-06	4.31379e-06	4.39166e-06	4.35849e-06	4.21895e-06	4.34669e-06	4.3163e-06	4.33452e-06
	5.92045e-06	6.19353e-06	6.05348e-06	5.9976e-06	5.67014e-06	5.63356e-06	6.04711e-06	6.01894e-06	5.51768e-06	5.22915e-06	5.03772e-06	4.99415e-06	4.80063e-06	4.75675e-06	4.73831e-06	4.67019e-06	4.63639e-06	4.58631e-06	4.5206e-06	4.5985e-06	4.43119e-06	4.42385e-06	4.5024e-06	4.43136e-06	4.32147e-06	4.34995e-06	4.39366e-06	4.40887e-06	4.26553e-06	4.35512e-06	4.41905e-06	4.3087e-06	4.30721e-06	4.33128e-06	4.30477e-06	4.3638e-06	4.24746e-06	4.32022e-06	4.28593e-06	4.17961e-06	4.24519e-06	4.2264e-06	4.17733e-06	4.2744e-06	4.18074e-06	4.12268e-06	4.06406e-06	4.17768e-06	4.00898e-06
	6.18724e-06	5.85063e-06	5.79257e-06	5.23708e-06	5.11878e-06	4.90565e-06	5.01754e-06	4.8226e-06	4.60259e-06	4.45833e-06	4.47322e-06	4.3828e-06	4.30815e-06	4.44068e-06	4.31777e-06	4.37324e-06	4.23616e-06	4.26556e-06	4.37173e-06	4.3191e-06	4.19199e-06	4.21977e-06	4.29865e-06	4.23344e-06	4.30054e-06	4.36567e-06	4.19833e-06	4.23008e-06	4.20729e-06	4.32923e-06	4.32197e-06	4.21889e-06	4.24868e-06	4.27824e-06	4.15114e-06	4.26448e-06	4.29578e-06	4.24976e-06	4.31294e-06	4.21399e-06	4.34828e-06	4.36274e-06	4.3344e-06	4.08381e-06	4.26879e-06	4.3482e-06	4.18553e-06	4.27082e-06	4.21293e-06
	6.718e-06	6.69942e-06	6.62487e-06	6.13183e-06	5.82423e-06	5.61821e-06	5.53605e-06	5.31698e-06	5.17254e-06	4.92018e-06	4.87245e-06	4.72427e-06	4.53745e-06	4.49873e-06	4.63185e-06	4.42567e-06	4.31506e-06	4.24353e-06	4.26658e-06	4.24819e-06	4.27415e-06	4.26726e-06	4.21581e-06	4.14305e-06	4.1374e-06	4.2092e-06	4.24658e-06	4.17008e-06	4.19557e-06	4.11161e-06	4.10653e-06	4.18087e-06	4.11978e-06	4.18414e-06	4.18425e-06	4.25603e-06	4.29168e-06	4.27359e-06	4.1064e-06	4.17625e-06	4.15076e-06	4.01588e-06	4.17685e-06	4.12419e-06	4.17824e-06	4.17223e-06	4.07581e-06	4.03039e-06	4.08496e-06
	5.58672e-06	5.57847e-06	5.3404e-06	5.19586e-06	5.28693e-06	5.12633e-06	5.06756e-06	5.00197e-06	4.90625e-06	4.90099e-06	4.84861e-06	4.66601e-06	4.74755e-06	4.62801e-06	4.70108e-06	4.46477e-06	4.56932e-06	4.59801e-06	4.47942e-06	4.35302e-06	4.4094e-06	4.35089e-06	4.433e-06	4.39765e-06	4.4036e-06	4.50986e-06	4.51223e-06	4.39902e-06	4.47807e-06	4.42262e-06	4.33717e-06	4.45403e-06	4.33597e-06	4.26764e-06	4.27545e-06	4.41921e-06	4.42781e-06	4.32295e-06	4.3468e-06	4.33042e-06	4.31765e-06	4.21861e-06	4.19324e-06	4.26385e-06	4.3122e-06	4.24777e-06	4.17775e-06	4.25285e-06	4.23228e-06
	5.89312e-06	5.75681e-06	5.63735e-06	5.64964e-06	5.68505e-06	5.54438e-06	5.45202e-06	5.38753e-06	5.20492e-06	5.02024e-06	5.19619e-06	4.97288e-06	4.8059e-06	4.94284e-06	4.83825e-06	4.81642e-06	4.60534e-06	4.69646e-06	4.58425e-06	4.61708e-06	4.5813e-06	4.51591e-06	4.54589e-06	4.58036e-06	4.53697e-06	4.31145e-06	4.36607e-06	4.37779e-06	4.41203e-06	4.26105e-06	4.25642e-06	4.08814e-06	4.22776e-06	4.37124e-06	4.22138e-06	4.23878e-06	4.24583e-06	4.25081e-06	4.14415e-06	4.22795e-06	4.09799e-06	3.99769e-06	4.14207e-06	4.02027e-06	4.04293e-06	4.14418e-06	4.16827e-06	4.06014e-06	4.11514e-06
	1.19609e-05	1.23133e-05	1.36484e-05	1.32063e-05	1.39331e-05	1.43354e-05	1.38026e-05	1.27401e-05	1.06975e-05	1.0471e-05	9.50847e-06	9.45067e-06	9.20721e-06	9.00172e-06	8.62484e-06	8.79673e-06	8.65026e-06	8.10357e-06	7.89972e-06	8.10377e-06	8.15474e-06	7.89207e-06	7.92419e-06	7.86111e-06	7.71532e-06	7.60096e-06	7.78527e-06	7.62634e-06	7.60561e-06	7.64811e-06	7.68222e-06	7.65825e-06	7.70165e-06	7.53053e-06	7.48241e-06	7.63286e-06	7.39706e-06	7.47631e-06	7.50052e-06	7.52394e-06	7.625e-06	7.47427e-06	7.5214e-06	7.73295e-06	7.32654e-06	7.32073e-06	7.58628e-06	7.28896e-06	7.48508e-06
	1.9191e-05	1.65417e-05	1.53878e-05	1.37454e-05	1.32894e-05	1.37813e-05	1.52516e-05	1.52905e-05	1.16669e-05	9.85282e-06	9.43181e-06	8.94852e-06	8.27611e-06	7.56616e-06	7.82419e-06	7.51585e-06	7.32203e-06	7.3011e-06	6.96917e-06	7.28282e-06	7.32381e-06	7.31746e-06	7.43471e-06	7.4303e-06	7.26752e-06	7.40382e-06	7.27467e-06	7.60014e-06	7.31307e-06	6.95473e-06	7.098e-06	7.13374e-06	6.89375e-06	6.83974e-06	6.94326e-06	6.68164e-06	6.58316e-06	6.60637e-06	6.52949e-06	6.60752e-06	6.63458e-06	6.63131e-06	6.68944e-06	6.63388e-06	6.57266e-06	6.72179e-06	6.59197e-06	6.49588e-06	6.57226e-06
	7.07554e-06	7.75913e-06	7.60656e-06	7.41649e-06	7.4525e-06	7.62008e-06	7.62164e-06	8.26947e-06	7.95241e-06	8.10357e-06	7.97903e-06	8.29843e-06	8.19639e-06	8.12496e-06	8.17313e-06	8.60618e-06	8.59764e-06	8.49882e-06	8.26763e-06	8.34256e-06	8.62658e-06	8.65747e-06	8.68281e-06	8.56454e-06	8.80147e-06	8.35635e-06	8.66075e-06	8.79406e-06	8.51554e-06	8.49148e-06	8.49484e-06	8.36733e-06	8.47964e-06	8.42918e-06	8.62801e-06	8.59297e-06	8.38472e-06	8.82207e-06	8.81526e-06	8.31036e-06	7.96758e-06	8.46079e-06	8.70911e-06	8.3261e-06	8.08545e-06	8.26669e-06	8.22956e-06	8.26257e-06	8.28376e-06
	1.19751e-05	9.46314e-06	8.79356e-06	8.41833e-06	8.40307e-06	7.76296e-06	7.16551e-06	8.15391e-06	7.586e-06	7.79035e-06	7.64474e-06	7.18405e-06	7.3055e-06	7.51191e-06	7.17527e-06	7.62139e-06	7.79956e-06	8.4356e-06	8.62994e-06	8.51368e-06	8.39284e-06	8.12414e-06	8.31277e-06	7.92343e-06	8.20821e-06	8.52128e-06	8.50838e-06	8.64492e-06	8.28699e-06	9.23861e-06	8.39455e-06	8.66676e-06	8.39376e-06	8.84967e-06	8.74867e-06	8.9639e-06	8.8437e-06	8.71681e-06	8.91647e-06	8.82118e-06	8.53114e-06	8.66024e-06	8.82769e-06	8.33396e-06	8.79701e-06	8.67418e-06	8.34851e-06	8.08855e-06	8.35714e-06
	1.21023e-05	1.0343e-05	9.27737e-06	8.61141e-06	7.92618e-06	7.26557e-06	7.70535e-06	7.45481e-06	7.19532e-06	7.08171e-06	7.1545e-06	6.94542e-06	6.60904e-06	6.81031e-06	6.57308e-06	6.32308e-06	6.39178e-06	6.12907e-06	6.59399e-06	6.18094e-06	6.21525e-06	6.15417e-06	6.10313e-06	6.43305e-06	6.47956e-06	6.35287e-06	6.24929e-06	6.21503e-06	6.08352e-06	6.28312e-06	6.32858e-06	6.18246e-06	6.42521e-06	6.31875e-06	6.41439e-06	6.24545e-06	6.294e-06	6.80016e-06	6.55532e-06	6.26189e-06	6.82014e-06	6.87668e-06	6.7227e-06	6.5315e-06	6.65871e-06	6.26615e-06	6.58931e-06	6.27553e-06	6.39802e-06
	1.57996e-05	1.36894e-05	1.25524e-05	1.16489e-05	1.09327e-05	1.04535e-05	9.69264e-06	9.14465e-06	8.62208e-06	8.14429e-06	7.85407e-06	7.72521e-06	7.54332e-06	7.18999e-06	7.35432e-06	7.21782e-06	6.89324e-06	7.18169e-06	7.2763e-06	7.24455e-06	7.06302e-06	6.97551e-06	6.46992e-06	6.52645e-06	6.55797e-06	6.44569e-06	6.62466e-06	6.76981e-06	7.13568e-06	6.96638e-06	6.79915e-06	6.60228e-06	6.55303e-06	6.50076e-06	6.67476e-06	6.3996e-06	6.37625e-06	6.50343e-06	6.44503e-06	6.53685e-06	6.3394e-06	6.25913e-06	6.29787e-06	6.56268e-06	6.63169e-06	6.44553e-06	6.45192e-06	6.44091e-06	6.40789e-06
	6.61927e-06	7.06094e-06	7.18426e-06	7.23421e-06	6.85657e-06	6.9154e-06	6.91948e-06	6.74641e-06	6.56559e-06	6.68914e-06	6.4328e-06	6.55498e-06	6.60849e-06	6.47518e-06	6.72636e-06	6.6087e-06	6.57669e-06	6.50711e-06	6.57048e-06	6.60555e-06	6.85472e-06	6.72494e-06	6.73788e-06	6.85215e-06	6.78019e-06	6.95288e-06	6.81049e-06	6.8242e-06	6.61076e-06	6.94109e-06	6.88662e-06	6.70587e-06	6.85734e-06	6.81665e-06	6.86305e-06	6.75734e-06	6.75115e-06	6.93222e-06	6.90114e-06	6.91079e-06	6.85005e-06	6.68881e-06	6.65921e-06	6.76928e-06	6.7578e-06	6.7849e-06	6.83846e-06	6.96173e-06	6.72275e-06
	8.95585e-06	8.46313e-06	7.82924e-06	7.65371e-06	7.62694e-06	7.72958e-06	7.53897e-06	7.88592e-06	7.47577e-06	7.19233e-06	6.99878e-06	7.0282e-06	6.78667e-06	6.78986e-06	7.15778e-06	7.18059e-06	6.91909e-06	6.78099e-06	6.98383e-06	7.03223e-06	6.64811e-06	6.77442e-06	7.00503e-06	6.66371e-06	6.94733e-06	6.67034e-06	6.80543e-06	6.80848e-06	6.64795e-06	6.98575e-06	6.69482e-06	6.58031e-06	6.8335e-06	6.68296e-06	6.69446e-06	6.96946e-06	6.62203e-06	6.76137e-06	6.69555e-06	6.62426e-06	6.54501e-06	6.66598e-06	6.70272e-06	6.51007e-06	7.05006e-06	6.58074e-06	6.53187e-06	6.56612e-06	6.53909e-06
	7.2154e-06	7.43695e-06	7.53098e-06	7.61067e-06	7.37648e-06	7.09406e-06	6.86752e-06	6.22899e-06	5.98418e-06	5.83021e-06	5.58174e-06	5.27546e-06	5.45982e-06	5.2008e-06	5.30547e-06	5.36333e-06	5.58897e-06	5.39259e-06	5.47133e-06	5.39509e-06	5.40213e-06	5.30511e-06	5.50491e-06	5.52191e-06	5.56906e-06	5.72384e-06	5.7217e-06	5.74485e-06	5.75026e-06	5.91619e-06	5.9056e-06	5.9403e-06	6.04617e-06	6.02481e-06	5.98518e-06	6.08709e-06	6.13553e-06	6.33918e-06	6.34498e-06	6.0594e-06	6.36211e-06	6.45866e-06	6.63755e-06	6.35585e-06	6.45046e-06	6.45685e-06	6.44187e-06	6.45073e-06	6.56284e-06
	9.4143e-06	8.6621e-06	8.66339e-06	8.20682e-06	7.81513e-06	7.84804e-06	7.51962e-06	6.96835e-06	6.14473e-06	5.43753e-06	4.87323e-06	4.47303e-06	4.38174e-06	4.37493e-06	4.38068e-06	4.2571e-06	4.15349e-06	4.21404e-06	4.24989e-06	4.35981e-06	4.33726e-06	4.31578e-06	4.49997e-06	4.52753e-06	4.32382e-06	4.50549e-06	4.71503e-06	4.6898e-06	4.75373e-06	4.75553e-06	4.7194e-06	5.05623e-06	5.03059e-06	5.09905e-06	5.14417e-06	5.32217e-06	5.31664e-06	5.57045e-06	5.3935e-06	5.62927e-06	5.79562e-06	5.75293e-06	5.87664e-06	5.79759e-06	6.07148e-06	6.17863e-06	6.11406e-06	6.34529e-06	6.27425e-06
	3.16014e-05	2.41732e-05	1.9954e-05	1.58647e-05	1.38818e-05	1.30476e-05	1.08859e-05	1.03668e-05	9.20508e-06	8.24926e-06	7.78448e-06	7.52982e-06	7.18632e-06	6.99008e-06	6.84497e-06	6.543e-06	6.42049e-06	6.20067e-06	6.22453e-06	6.07229e-06	6.31353e-06	6.25632e-06	6.08473e-06	6.17321e-06	6.00567e-06	6.23413e-06	6.09466e-06	6.14702e-06	6.15967e-06	6.04741e-06	6.08001e-06	6.19995e-06	6.06233e-06	6.06307e-06	5.84938e-06	6.07574e-06	6.08194e-06	6.02243e-06	5.91347e-06	5.8904e-06	5.92535e-06	5.7713e-06	5.90673e-06	6.17078e-06	5.75347e-06	5.74123e-06	5.91975e-06	5.86794e-06	5.78822e-06
	7.10423e-06	7.12675e-06	7.24034e-06	7.02898e-06	7.09455e-06	6.78779e-06	6.96865e-06	7.24667e-06	6.88682e-06	6.96861e-06	7.17367e-06	6.93092e-06	6.96159e-06	6.82802e-06	7.01885e-06	7.21072e-06	6.9388e-06	7.28705e-06	6.94518e-06	7.18839e-06	7.17181e-06	7.12279e-06	7.25037e-06	6.93802e-06	7.12329e-06	6.93824e-06	6.92391e-06	6.88767e-06	7.0008e-06	7.03668e-06	6.98541e-06	6.77348e-06	6.91296e-06	6.80982e-06	6.69642e-06	6.85613e-06	6.8241e-06	6.9394e-06	6.59347e-06	6.64688e-06	6.87858e-06	6.78031e-06	6.78312e-06	6.85089e-06	6.69677e-06	6.68688e-06	6.79366e-06	6.42301e-06	6.50019e-06
	7.01297e-06	6.77314e-06	6.9521e-06	6.91132e-06	6.75473e-06	6.9129e-06	6.83832e-06	6.80878e-06	7.11146e-06	6.82123e-06	6.95841e-06	6.7813e-06	6.93674e-06	6.97824e-06	6.68484e-06	6.94141e-06	6.76814e-06	7.00062e-06	7.18026e-06	6.9045e-06	7.23566e-06	7.02641e-06	6.91014e-06	6.9175e-06	7.01289e-06	7.00735e-06	6.84797e-06	6.7966e-06	6.8091e-06	6.99443e-06	6.93922e-06	6.93376e-06	6.77295e-06	6.75492e-06	7.07981e-06	6.57543e-06	6.92544e-06	6.7229e-06	6.66627e-06	6.91445e-06	6.43876e-06	6.81684e-06	6.52398e-06	6.76388e-06	6.52735e-06	6.57127e-06	6.6331e-06	6.78524e-06	6.55191e-06
	6.54173e-06	6.11664e-06	5.90194e-06	6.27359e-06	6.47962e-06	6.13707e-06	6.17945e-06	6.08808e-06	5.45358e-06	5.21801e-06	5.10869e-06	4.95625e-06	4.90292e-06	4.91272e-06	5.0484e-06	5.01671e-06	4.92695e-06	5.10636e-06	4.97159e-06	5.06862e-06	5.24805e-06	5.22639e-06	5.31877e-06	5.20241e-06	5.35173e-06	5.23603e-06	5.22801e-06	5.57048e-06	5.50551e-06	5.53083e-06	5.55101e-06	5.45382e-06	5.58019e-06	5.49257e-06	5.5184e-06	5.33014e-06	5.59947e-06	5.53199e-06	5.2624e-06	5.50081e-06	5.41253e-06	5.46856e-06	5.50127e-06	5.39338e-06	5.36071e-06	5.30286e-06	5.42579e-06	5.40859e-06	5.29236e-06
	5.95332e-06	5.99547e-06	5.96418e-06	5.93352e-06	5.77473e-06	5.84369e-06	5.81737e-06	5.88055e-06	5.681e-06	5.80239e-06	5.80261e-06	5.81112e-06	5.66217e-06	5.63711e-06	5.83668e-06	5.82612e-06	5.83399e-06	5.5682e-06	5.65888e-06	5.64623e-06	5.65859e-06	5.66787e-06	5.71558e-06	5.60263e-06	5.91047e-06	5.63759e-06	5.64356e-06	5.57542e-06	5.68242e-06	5.60036e-06	5.62313e-06	5.55258e-06	5.62178e-06	5.71391e-06	5.40339e-06	5.68165e-06	5.68195e-06	5.48907e-06	5.28781e-06	5.65407e-06	5.53336e-06	5.56803e-06	5.53684e-06	5.503e-06	5.48238e-06	5.56871e-06	5.39916e-06	5.40271e-06	5.32844e-06
	6.98314e-06	6.91475e-06	6.56596e-06	6.60234e-06	6.83225e-06	7.13385e-06	7.59717e-06	8.21623e-06	7.38327e-06	6.6324e-06	6.10591e-06	5.68408e-06	5.77822e-06	5.73062e-06	5.57842e-06	5.55049e-06	5.53546e-06	5.41462e-06	5.54355e-06	5.4035e-06	5.47166e-06	5.36577e-06	5.43837e-06	5.3462e-06	5.23782e-06	5.2829e-06	5.30179e-06	5.34981e-06	5.41352e-06	5.33904e-06	5.3046e-06	5.288e-06	5.07672e-06	5.25274e-06	5.28402e-06	5.19245e-06	5.16292e-06	5.28143e-06	5.1042e-06	5.21769e-06	5.15743e-06	5.27839e-06	5.1964e-06	5.08352e-06	5.2911e-06	5.12902e-06	4.97762e-06	4.96867e-06	5.08303e-06
	5.97657e-06	5.9534e-06	5.87774e-06	5.97507e-06	5.92297e-06	6.18996e-06	5.99037e-06	5.96601e-06	5.89051e-06	5.89525e-06	5.79246e-06	5.7684e-06	5.91403e-06	5.78037e-06	5.65319e-06	5.82328e-06	5.87545e-06	5.80379e-06	5.82425e-06	5.90895e-06	5.86034e-06	5.75601e-06	5.78653e-06	5.84831e-06	5.66758e-06	5.64419e-06	5.67404e-06	5.68638e-06	5.63747e-06	5.77086e-06	5.88114e-06	5.58379e-06	5.55709e-06	5.7158e-06	5.50194e-06	5.76863e-06	5.55795e-06	5.33665e-06	5.65458e-06	5.51794e-06	5.46911e-06	5.25232e-06	5.34109e-06	5.3499e-06	5.23811e-06	5.47324e-06	5.45227e-06	5.46159e-06	5.40066e-06
	6.28941e-06	6.12432e-06	6.40104e-06	6.39921e-06	6.06959e-06	6.20785e-06	5.89255e-06	5.86102e-06	5.87043e-06	6.00055e-06	5.78753e-06	5.9857e-06	5.85765e-06	5.70752e-06	5.72997e-06	5.63117e-06	5.71561e-06	5.72195e-06	5.75484e-06	5.64996e-06	5.5773e-06	5.63531e-06	5.58079e-06	5.73064e-06	5.68439e-06	5.68869e-06	5.71608e-06	5.54117e-06	5.68753e-06	5.63455e-06	5.54197e-06	5.56007e-06	5.65694e-06	5.59636e-06	5.5394e-06	5.6916e-06	5.47088e-06	5.54106e-06	5.50836e-06	5.34478e-06	5.38258e-06	5.37046e-06	5.46628e-06	5.35851e-06	5.42322e-06	5.20635e-06	5.48744e-06	5.2757e-06	5.41182e-06
	6.07873e-06	5.91435e-06	5.98344e-06	6.12831e-06	6.07232e-06	6.1897e-06	5.79269e-06	6.07002e-06	5.90717e-06	5.85405e-06	5.99707e-06	5.80068e-06	5.70281e-06	5.78247e-06	5.87125e-06	5.72317e-06	5.62343e-06	5.9707e-06	5.64056e-06	5.761e-06	5.70138e-06	5.78492e-06	5.82705e-06	5.82493e-06	5.48953e-06	5.73118e-06	5.70367e-06	5.63098e-06	5.8053e-06	5.58754e-06	5.65865e-06	5.68936e-06	5.64024e-06	5.65192e-06	5.56327e-06	5.51597e-06	5.6289e-06	5.46463e-06	5.52813e-06	5.59124e-06	5.57242e-06	5.66239e-06	5.30917e-06	5.44515e-06	5.49515e-06	5.41724e-06	5.24576e-06	5.49291e-06	5.33524e-06
	6.42009e-06	6.47661e-06	6.51084e-06	6.16926e-06	6.06763e-06	6.37706e-06	6.31168e-06	5.94332e-06	6.04223e-06	5.80547e-06	5.64936e-06	5.69853e-06	5.74399e-06	5.76376e-06	5.49788e-06	5.51808e-06	5.37346e-06	5.65934e-06	5.52424e-06	5.62275e-06	5.54595e-06	5.55073e-06	5.62429e-06	5.41237e-06	5.58395e-06	5.59334e-06	5.5299e-06	5.66156e-06	5.33382e-06	5.71055e-06	5.36819e-06	5.53715e-06	5.56773e-06	5.51192e-06	5.40329e-06	5.55037e-06	5.50029e-06	5.52988e-06	5.54457e-06	5.31669e-06	5.54158e-06	5.42529e-06	5.60408e-06	5.46488e-06	5.53297e-06	5.30273e-06	5.20979e-06	5.07549e-06	5.32467e-06
	6.52304e-06	6.69088e-06	6.3428e-06	6.82587e-06	6.89465e-06	7.20426e-06	7.3955e-06	7.05897e-06	6.68104e-06	6.14962e-06	6.20911e-06	5.79424e-06	5.78617e-06	5.82146e-06	5.7686e-06	5.82469e-06	5.86221e-06	5.65507e-06	5.58723e-06	5.61939e-06	5.55392e-06	5.66827e-06	5.63917e-06	5.4174e-06	5.58135e-06	5.42715e-06	5.47037e-06	5.57287e-06	5.54051e-06	5.44308e-06	5.32292e-06	5.33742e-06	5.55029e-06	5.34368e-06	5.35983e-06	5.47831e-06	5.2529e-06	5.48241e-06	5.28847e-06	5.29724e-06	5.15822e-06	5.30611e-06	5.29901e-06	5.51798e-06	5.28172e-06	5.40527e-06	5.19286e-06	5.12972e-06	5.35774e-06
	6.23637e-06	5.99423e-06	6.01897e-06	6.07138e-06	6.00983e-06	5.98839e-06	6.02708e-06	6.05914e-06	5.96505e-06	6.01033e-06	5.89164e-06	5.98488e-06	5.90569e-06	5.87779e-06	5.8363e-06	5.80232e-06	5.70313e-06	5.77129e-06	5.69673e-06	5.81721e-06	5.59192e-06	5.77119e-06	5.74611e-06	5.85815e-06	5.60401e-06	5.65884e-06	5.81651e-06	5.6963e-06	5.72453e-06	5.76721e-06	5.72898e-06	5.61848e-06	5.56818e-06	5.60367e-06	5.6002e-06	5.57073e-06	5.78814e-06	5.34181e-06	5.37783e-06	5.38857e-06	5.57596e-06	5.32592e-06	5.50584e-06	5.34753e-06	5.41112e-06	5.38057e-06	5.45165e-06	5.29952e-06	5.29365e-06
	6.85106e-06	6.63896e-06	6.7808e-06	6.80242e-06	6.63925e-06	6.61093e-06	6.58536e-06	6.56052e-06	5.77255e-06	5.33154e-06	5.18274e-06	4.87145e-06	4.9443e-06	4.75695e-06	4.77198e-06	4.50785e-06	4.50744e-06	4.69334e-06	4.8094e-06	4.70178e-06	4.59476e-06	4.75865e-06	4.74503e-06	4.7887e-06	4.79946e-06	4.82113e-06	4.86628e-06	4.88215e-06	4.93625e-06	4.8485e-06	4.96025e-06	4.96464e-06	5.00662e-06	4.91971e-06	4.85429e-06	4.99531e-06	5.06973e-06	5.01024e-06	4.94809e-06	5.15505e-06	5.04374e-06	5.15512e-06	5.03112e-06	4.967e-06	4.96627e-06	5.19311e-06	5.01437e-06	5.23611e-06	5.08648e-06
	5.18592e-06	5.59087e-06	5.72173e-06	5.90541e-06	6.26953e-06	6.24235e-06	6.37346e-06	6.25841e-06	5.76904e-06	5.42024e-06	5.50498e-06	5.448e-06	5.5369e-06	5.40479e-06	5.55711e-06	5.37743e-06	5.32005e-06	5.34644e-06	5.4498e-06	5.39833e-06	5.57731e-06	5.39081e-06	5.37893e-06	5.46062e-06	5.41171e-06	5.55292e-06	5.55731e-06	5.53407e-06	5.48875e-06	5.41627e-06	5.52468e-06	5.59301e-06	5.31895e-06	5.52477e-06	5.5372e-06	5.58514e-06	5.46988e-06	5.40447e-06	5.56895e-06	5.3674e-06	5.41125e-06	5.43095e-06	5.49483e-06	5.57373e-06	5.33864e-06	5.41284e-06	5.37114e-06	5.15757e-06	5.27464e-06
	8.10698e-06	7.41795e-06	7.87415e-06	7.54629e-06	7.13503e-06	6.52892e-06	6.42767e-06	6.12408e-06	5.48809e-06	5.26103e-06	4.87155e-06	4.76766e-06	4.58887e-06	4.49258e-06	4.46938e-06	4.40963e-06	4.46785e-06	4.43689e-06	4.56046e-06	4.591e-06	4.55226e-06	4.48489e-06	4.75749e-06	4.62602e-06	4.66487e-06	4.74769e-06	4.73352e-06	4.82479e-06	4.76161e-06	5.06031e-06	4.89758e-06	4.86366e-06	4.99316e-06	4.94748e-06	5.16937e-06	5.11265e-06	5.23069e-06	5.18248e-06	5.17343e-06	5.08247e-06	5.26253e-06	5.35917e-06	5.28613e-06	5.23329e-06	5.30711e-06	5.23267e-06	5.27828e-06	5.18784e-06	5.16436e-06
	6.70736e-06	6.43436e-06	6.64437e-06	6.63875e-06	6.43825e-06	6.61097e-06	6.1427e-06	5.67204e-06	5.46809e-06	5.4181e-06	5.10009e-06	5.05583e-06	4.88085e-06	4.70163e-06	4.81637e-06	4.84469e-06	4.72137e-06	4.78213e-06	4.79967e-06	4.8069e-06	4.69471e-06	4.85369e-06	4.76793e-06	4.77596e-06	4.93617e-06	4.89189e-06	4.85103e-06	4.8135e-06	4.8913e-06	4.94522e-06	4.88893e-06	4.85475e-06	5.01275e-06	5.01961e-06	4.83519e-06	4.92005e-06	4.84349e-06	5.05868e-06	5.06332e-06	5.13154e-06	4.96141e-06	5.10247e-06	5.03009e-06	5.09916e-06	4.99776e-06	5.05605e-06	5.18831e-06	5.05095e-06	5.06942e-06
	6.62274e-06	6.42499e-06	6.47824e-06	6.40221e-06	6.3361e-06	6.25142e-06	6.01649e-06	5.877e-06	5.79226e-06	6.077e-06	5.82326e-06	5.95764e-06	5.71149e-06	5.79514e-06	5.79613e-06	5.74645e-06	5.81638e-06	5.73339e-06	5.75587e-06	5.79916e-06	5.51292e-06	5.69395e-06	5.61324e-06	5.76124e-06	5.63169e-06	5.79041e-06	5.50967e-06	5.64141e-06	5.54983e-06	5.64405e-06	5.48354e-06	5.75007e-06	5.75977e-06	5.74628e-06	5.55919e-06	5.52904e-06	5.64408e-06	5.54446e-06	5.52465e-06	5.42061e-06	5.44234e-06	5.28922e-06	5.29423e-06	5.377e-06	5.40502e-06	5.34454e-06	5.36339e-06	5.35298e-06	5.45506e-06
	6.12685e-06	6.18393e-06	5.85921e-06	6.02697e-06	5.91635e-06	6.09383e-06	5.83379e-06	5.98469e-06	5.82817e-06	5.95505e-06	5.74021e-06	5.70337e-06	5.86336e-06	5.88873e-06	5.80372e-06	5.76015e-06	5.79792e-06	5.9011e-06	5.75647e-06	5.69076e-06	5.46171e-06	5.7988e-06	5.49758e-06	5.7636e-06	5.65531e-06	5.69994e-06	5.7569e-06	5.60147e-06	5.72809e-06	5.73689e-06	5.50195e-06	5.54223e-06	5.5838e-06	5.51606e-06	5.42778e-06	5.69826e-06	5.36431e-06	5.56407e-06	5.42548e-06	5.53877e-06	5.46434e-06	5.43009e-06	5.43502e-06	5.46145e-06	5.43639e-06	5.46491e-06	5.41374e-06	5.37336e-06	5.51121e-06
	6.8413e-06	6.97851e-06	7.58968e-06	7.2557e-06	7.03046e-06	7.02062e-06	6.73433e-06	6.59596e-06	6.20197e-06	5.98848e-06	5.90185e-06	5.95624e-06	5.75576e-06	5.73154e-06	5.80887e-06	5.74178e-06	5.77135e-06	5.75323e-06	5.72636e-06	5.70983e-06	5.61234e-06	5.6489e-06	5.73456e-06	5.48098e-06	5.70005e-06	5.6683e-06	5.55101e-06	5.66786e-06	5.67617e-06	5.40825e-06	5.68285e-06	5.69655e-06	5.48204e-06	5.58034e-06	5.38325e-06	5.39595e-06	5.49001e-06	5.5796e-06	5.36438e-06	5.52771e-06	5.44933e-06	5.3448e-06	5.34614e-06	5.42862e-06	5.31258e-06	5.3207e-06	5.56248e-06	5.38144e-06	5.25104e-06
	6.28197e-06	6.26896e-06	6.10588e-06	6.17547e-06	5.9354e-06	5.75162e-06	5.92489e-06	5.91914e-06	5.89203e-06	5.96668e-06	5.87797e-06	5.90168e-06	5.80146e-06	5.95853e-06	5.85168e-06	5.85352e-06	5.94693e-06	5.84912e-06	5.70041e-06	5.63674e-06	5.74347e-06	5.72049e-06	5.66452e-06	5.85664e-06	5.87372e-06	5.87065e-06	5.65505e-06	5.6832e-06	5.71392e-06	5.66556e-06	5.63968e-06	5.68817e-06	5.73569e-06	5.62867e-06	5.74003e-06	5.54502e-06	5.37974e-06	5.47763e-06	5.37463e-06	5.6356e-06	5.5236e-06	5.57864e-06	5.29813e-06	5.40485e-06	5.49507e-06	5.45821e-06	5.53558e-06	5.37059e-06	5.24348e-06
	6.67771e-06	6.63683e-06	6.68113e-06	6.67392e-06	6.28514e-06	6.26368e-06	6.17678e-06	5.99509e-06	6.1362e-06	6.20999e-06	6.00052e-06	5.83715e-06	5.87748e-06	5.96684e-06	5.84417e-06	5.77891e-06	5.93402e-06	5.75375e-06	5.79948e-06	5.78818e-06	5.66566e-06	5.73968e-06	5.7891e-06	5.84038e-06	5.63774e-06	5.67744e-06	5.67579e-06	5.83665e-06	5.42833e-06	5.50254e-06	5.54927e-06	5.7071e-06	5.75391e-06	5.82813e-06	5.57137e-06	5.71056e-06	5.59562e-06	5.61595e-06	5.46078e-06	5.46102e-06	5.47183e-06	5.52724e-06	5.50162e-06	5.38715e-06	5.3361e-06	5.39337e-06	5.46411e-06	5.37719e-06	5.42386e-06
	1.38686e-05	1.42986e-05	1.43665e-05	1.42625e-05	1.34879e-05	1.25753e-05	1.19188e-05	1.13292e-05	9.07729e-06	8.11689e-06	7.54864e-06	7.10976e-06	6.91375e-06	6.87894e-06	6.65547e-06	6.33825e-06	6.39177e-06	6.0519e-06	6.16532e-06	5.81914e-06	5.57646e-06	5.52116e-06	5.60462e-06	5.6761e-06	5.3776e-06	5.40448e-06	5.52839e-06	5.41916e-06	5.31964e-06	5.44567e-06	5.36636e-06	5.32367e-06	5.26536e-06	5.29816e-06	5.33089e-06	5.34512e-06	5.29283e-06	5.2545e-06	5.40222e-06	5.27134e-06	5.30353e-06	5.27707e-06	5.12707e-06	5.21264e-06	5.0441e-06	5.08999e-06	4.98831e-06	5.03253e-06	4.96904e-06
	7.35478e-06	7.40054e-06	7.56013e-06	7.17455e-06	6.86048e-06	6.57746e-06	6.5495e-06	6.36412e-06	6.12258e-06	6.12346e-06	6.04494e-06	5.90147e-06	5.99033e-06	5.82782e-06	5.71208e-06	5.86359e-06	5.79408e-06	5.75342e-06	5.8531e-06	5.6331e-06	5.51707e-06	5.72279e-06	5.82565e-06	5.91232e-06	5.73466e-06	5.62768e-06	5.72941e-06	5.63236e-06	5.704e-06	5.72989e-06	5.60313e-06	5.48335e-06	5.50632e-06	5.60774e-06	5.79357e-06	5.52156e-06	5.52631e-06	5.39048e-06	5.52297e-06	5.30044e-06	5.30139e-06	5.45506e-06	5.27835e-06	5.20987e-06	5.56778e-06	5.41738e-06	5.34842e-06	5.20512e-06	5.23063e-06
	5.69511e-06	5.79541e-06	5.74792e-06	5.89217e-06	5.97073e-06	5.88022e-06	5.38648e-06	5.40377e-06	5.2964e-06	5.43574e-06	5.23881e-06	5.10549e-06	5.15541e-06	5.04379e-06	5.16082e-06	5.38756e-06	5.28207e-06	5.36805e-06	5.18104e-06	5.27118e-06	5.18806e-06	5.21021e-06	5.3095e-06	5.25158e-06	5.21668e-06	5.22276e-06	5.33746e-06	5.42166e-06	5.3851e-06	5.1944e-06	5.3083e-06	5.22503e-06	5.22131e-06	5.27212e-06	5.33923e-06	5.1573e-06	5.24825e-06	5.24526e-06	5.28226e-06	5.35464e-06	5.17801e-06	5.08678e-06	5.12064e-06	5.27491e-06	5.32956e-06	5.15e-06	5.15382e-06	5.22147e-06	5.00971e-06
	6.45434e-06	6.37059e-06	6.20226e-06	5.99714e-06	6.35641e-06	6.97288e-06	8.22408e-06	8.65585e-06	7.19455e-06	5.90901e-06	5.6916e-06	5.59075e-06	5.40272e-06	5.42876e-06	5.44411e-06	5.1354e-06	5.22376e-06	5.08766e-06	4.8989e-06	5.09534e-06	5.0835e-06	5.12115e-06	5.08738e-06	4.99707e-06	4.86358e-06	4.92096e-06	4.89222e-06	4.80995e-06	4.77906e-06	4.95363e-06	4.90661e-06	4.90272e-06	4.81626e-06	4.71126e-06	4.81044e-06	4.82036e-06	4.89776e-06	4.7532e-06	4.9736e-06	4.73839e-06	4.75355e-06	4.86104e-06	4.7428e-06	4.68558e-06	4.79831e-06	4.65791e-06	4.83196e-06	4.69731e-06	4.55559e-06
	1.01676e-05	1.03004e-05	1.05169e-05	1.10192e-05	1.23694e-05	1.24339e-05	1.25096e-05	1.11345e-05	8.58433e-06	6.98975e-06	6.18945e-06	5.71639e-06	5.43388e-06	5.38529e-06	5.13341e-06	4.98462e-06	4.75918e-06	4.5432e-06	4.34307e-06	4.29351e-06	4.22442e-06	4.13067e-06	4.26589e-06	4.20688e-06	4.1077e-06	4.18977e-06	4.1154e-06	4.14579e-06	4.21155e-06	4.12769e-06	4.10359e-06	4.10351e-06	4.11485e-06	4.08095e-06	4.14281e-06	4.17414e-06	4.08113e-06	4.23553e-06	4.16968e-06	4.19741e-06	4.05792e-06	4.09382e-06	4.26548e-06	4.16668e-06	4.18217e-06	4.13292e-06	4.19908e-06	4.20131e-06	4.10344e-06
	6.1707e-06	6.04285e-06	5.81571e-06	5.81466e-06	5.83194e-06	5.91541e-06	5.95029e-06	6.01559e-06	5.79055e-06	5.74183e-06	5.59639e-06	5.52248e-06	5.68487e-06	5.65075e-06	5.48597e-06	5.42598e-06	5.47742e-06	5.45884e-06	5.52069e-06	5.37471e-06	5.46502e-06	5.40276e-06	5.39172e-06	5.50426e-06	5.37858e-06	5.40088e-06	5.33141e-06	5.41893e-06	5.28555e-06	5.42173e-06	5.32507e-06	5.33747e-06	5.19872e-06	5.12851e-06	5.17535e-06	5.2948e-06	5.15731e-06	5.22618e-06	5.42492e-06	5.32813e-06	5.04874e-06	5.27679e-06	5.03357e-06	5.12643e-06	5.13506e-06	5.20467e-06	5.10323e-06	5.10539e-06	4.98293e-06
	6.21471e-06	5.97278e-06	6.42453e-06	6.67152e-06	6.399e-06	6.1302e-06	5.72859e-06	5.33554e-06	5.03422e-06	4.90816e-06	4.65283e-06	4.74269e-06	4.5426e-06	4.59158e-06	4.476e-06	4.44445e-06	4.47487e-06	4.44095e-06	4.42505e-06	4.40029e-06	4.4988e-06	4.50057e-06	4.51565e-06	4.5812e-06	4.37637e-06	4.53109e-06	4.52662e-06	4.48708e-06	4.7074e-06	4.61842e-06	4.62357e-06	4.6102e-06	4.6414e-06	4.6565e-06	4.68944e-06	4.63982e-06	4.66332e-06	4.80666e-06	4.64451e-06	4.82575e-06	4.81573e-06	4.82959e-06	4.69387e-06	4.7338e-06	4.79276e-06	4.77097e-06	4.90022e-06	4.91008e-06	4.77143e-06
	6.29259e-06	6.47179e-06	6.94241e-06	6.60527e-06	6.67917e-06	6.79685e-06	6.56563e-06	6.13983e-06	5.9799e-06	5.49813e-06	5.51433e-06	5.45318e-06	5.47576e-06	5.41102e-06	5.44726e-06	5.40495e-06	5.27031e-06	5.35401e-06	5.25805e-06	5.16919e-06	5.36129e-06	5.27412e-06	5.26151e-06	5.37752e-06	5.37171e-06	5.22546e-06	5.40718e-06	5.46214e-06	5.33127e-06	5.18437e-06	5.28305e-06	5.25041e-06	5.31222e-06	5.23173e-06	5.01236e-06	4.98977e-06	5.19708e-06	5.0631e-06	4.95673e-06	5.13804e-06	5.14306e-06	4.90428e-06	5.07197e-06	5.1878e-06	5.00678e-06	5.14978e-06	5.08379e-06	5.01495e-06	4.93735e-06
	4.88758e-06	5.21624e-06	5.35315e-06	5.79644e-06	6.06922e-06	6.21627e-06	5.90514e-06	5.70139e-06	5.49412e-06	5.17534e-06	5.16677e-06	5.27314e-06	5.07874e-06	5.09167e-06	5.18739e-06	5.17812e-06	4.99397e-06	5.07236e-06	5.09663e-06	5.27929e-06	5.2441e-06	4.99393e-06	5.09801e-06	5.16396e-06	5.25373e-06	5.23587e-06	5.27206e-06	5.31215e-06	5.12659e-06	5.21891e-06	5.25294e-06	5.20555e-06	5.15752e-06	5.30449e-06	5.15628e-06	5.08847e-06	5.11514e-06	5.1191e-06	5.04383e-06	5.08329e-06	5.21638e-06	5.0688e-06	5.0274e-06	5.10022e-06	5.12901e-06	5.25379e-06	5.06473e-06	5.01297e-06	5.04844e-06
	6.00632e-06	5.83705e-06	6.44056e-06	6.24114e-06	6.2618e-06	6.1102e-06	5.66124e-06	5.46959e-06	5.37668e-06	5.07962e-06	4.9174e-06	4.90001e-06	4.83385e-06	4.77912e-06	4.7799e-06	4.77634e-06	4.7276e-06	4.7087e-06	4.72485e-06	4.829e-06	4.77798e-06	4.90676e-06	4.91239e-06	5.02342e-06	4.91602e-06	4.94857e-06	4.96591e-06	4.9714e-06	4.94964e-06	5.04616e-06	4.97521e-06	5.12087e-06	5.05936e-06	5.26604e-06	5.15097e-06	5.13466e-06	5.13009e-06	5.1579e-06	5.06839e-06	5.12392e-06	5.22435e-06	5.1589e-06	5.09434e-06	5.15903e-06	5.0942e-06	5.06696e-06	4.97479e-06	4.87865e-06	5.00472e-06
	6.09432e-06	6.08951e-06	6.08392e-06	5.88382e-06	6.04109e-06	6.34529e-06	6.36183e-06	6.2628e-06	5.58245e-06	5.11826e-06	5.04415e-06	5.03051e-06	4.94992e-06	4.78913e-06	4.79588e-06	4.92482e-06	4.80853e-06	4.64284e-06	4.85218e-06	4.77862e-06	4.79207e-06	4.66837e-06	4.66651e-06	4.77096e-06	4.71635e-06	4.87661e-06	4.70336e-06	4.78892e-06	4.67565e-06	4.78187e-06	4.71376e-06	4.79912e-06	4.82715e-06	4.84573e-06	4.85156e-06	4.67291e-06	4.87955e-06	4.90603e-06	4.90658e-06	4.91792e-06	4.93844e-06	4.8704e-06	4.918e-06	4.84045e-06	4.83762e-06	4.8443e-06	4.92993e-06	5.0008e-06	4.97414e-06
	6.06384e-06	6.40908e-06	6.33184e-06	6.04607e-06	5.78829e-06	5.81555e-06	5.67225e-06	5.61364e-06	5.60697e-06	5.40877e-06	5.53592e-06	5.50104e-06	5.43218e-06	5.4259e-06	5.43805e-06	5.50011e-06	5.38016e-06	5.42267e-06	5.49953e-06	5.49212e-06	5.4905e-06	5.5103e-06	5.52046e-06	5.28782e-06	5.33566e-06	5.4971e-06	5.52329e-06	5.47856e-06	5.4298e-06	5.54672e-06	5.31406e-06	5.27988e-06	5.37012e-06	5.11041e-06	5.46812e-06	5.45211e-06	5.18961e-06	5.27999e-06	5.31697e-06	5.28679e-06	5.20997e-06	5.18237e-06	5.34e-06	5.10516e-06	5.12045e-06	4.98914e-06	5.2997e-06	5.10154e-06	5.01851e-06
	6.20768e-06	6.35039e-06	5.93034e-06	5.85081e-06	5.85432e-06	5.93473e-06	5.8707e-06	5.64841e-06	5.65472e-06	5.60345e-06	5.74361e-06	5.58326e-06	5.67471e-06	5.57147e-06	5.50958e-06	5.60001e-06	5.46008e-06	5.53153e-06	5.377e-06	5.46825e-06	5.45625e-06	5.48774e-06	5.40968e-06	5.56208e-06	5.47832e-06	5.47994e-06	5.38941e-06	5.30242e-06	5.4007e-06	5.46841e-06	5.29488e-06	5.33187e-06	5.34852e-06	5.36574e-06	5.23076e-06	5.33003e-06	5.43167e-06	5.41179e-06	5.42903e-06	5.21738e-06	5.27229e-06	5.22331e-06	5.26506e-06	5.01121e-06	5.12821e-06	5.04283e-06	5.01675e-06	5.08018e-06	4.96655e-06
	6.02841e-06	6.26773e-06	6.15985e-06	6.0953e-06	5.84979e-06	5.93766e-06	5.87475e-06	5.66364e-06	5.66937e-06	5.72589e-06	5.60237e-06	5.58517e-06	5.59027e-06	5.54291e-06	5.37067e-06	5.33832e-06	5.5327e-06	5.42583e-06	5.36978e-06	5.35371e-06	5.54949e-06	5.53374e-06	5.41182e-06	5.53578e-06	5.58271e-06	5.40297e-06	5.35387e-06	5.44685e-06	5.44507e-06	5.39542e-06	5.34471e-06	5.3082e-06	5.30042e-06	5.1244e-06	5.41153e-06	5.22875e-06	5.21127e-06	5.13496e-06	5.28737e-06	5.24188e-06	5.17948e-06	5.04093e-06	5.08472e-06	5.15337e-06	5.14201e-06	5.25067e-06	5.21523e-06	5.07474e-06	5.07778e-06
	6.37748e-06	6.72858e-06	6.66451e-06	6.09574e-06	6.07557e-06	5.96996e-06	5.8497e-06	5.85637e-06	5.73606e-06	5.69757e-06	5.6358e-06	5.63262e-06	5.48317e-06	5.48995e-06	5.39177e-06	5.56129e-06	5.37338e-06	5.50261e-06	5.48483e-06	5.44709e-06	5.51006e-06	5.52885e-06	5.1344e-06	5.51832e-06	5.68986e-06	5.44525e-06	5.58354e-06	5.47631e-06	5.43427e-06	5.33413e-06	5.36112e-06	5.25174e-06	5.23003e-06	5.34005e-06	5.26549e-06	5.32292e-06	5.44226e-06	5.25695e-06	5.19729e-06	5.10984e-06	5.20138e-06	5.06172e-06	5.36117e-06	5.26742e-06	5.13589e-06	5.01203e-06	5.28353e-06	4.88669e-06	5.11334e-06
	5.74259e-06	5.71701e-06	5.86792e-06	5.75952e-06	5.78328e-06	5.84277e-06	5.53984e-06	5.48717e-06	5.76515e-06	5.50222e-06	5.58168e-06	5.68034e-06	5.42414e-06	5.52171e-06	5.47436e-06	5.68135e-06	5.54698e-06	5.45993e-06	5.46886e-06	5.5098e-06	5.46806e-06	5.27726e-06	5.50212e-06	5.46653e-06	5.54908e-06	5.5878e-06	5.38798e-06	5.44071e-06	5.44847e-06	5.63549e-06	5.34794e-06	5.3844e-06	5.31646e-06	5.44749e-06	5.35024e-06	5.39633e-06	5.35024e-06	5.16647e-06	5.18163e-06	5.26372e-06	5.06213e-06	5.05985e-06	5.3707e-06	5.03695e-06	5.19483e-06	5.257e-06	4.96178e-06	5.21165e-06	5.01254e-06
	5.42304e-06	5.99014e-06	6.25341e-06	6.74688e-06	6.56444e-06	6.60811e-06	6.95444e-06	6.59035e-06	5.90112e-06	5.87956e-06	5.4658e-06	5.39439e-06	5.35532e-06	5.40269e-06	5.3054e-06	5.35171e-06	5.38933e-06	5.33885e-06	5.4232e-06	5.35258e-06	5.40699e-06	5.32747e-06	5.47962e-06	5.4242e-06	5.4854e-06	5.38625e-06	5.21949e-06	5.25368e-06	5.28764e-06	5.35711e-06	5.38603e-06	5.17364e-06	5.09955e-06	5.35633e-06	5.34097e-06	5.29812e-06	5.40774e-06	5.1812e-06	5.24843e-06	5.17391e-06	5.21946e-06	5.10276e-06	5.18082e-06	5.07436e-06	5.10738e-06	5.21335e-06	5.05046e-06	5.04478e-06	5.04114e-06
	6.7105e-06	6.6216e-06	6.44024e-06	6.46645e-06	6.31213e-06	6.15312e-06	6.09985e-06	5.93535e-06	5.64092e-06	5.56536e-06	5.58895e-06	5.54633e-06	5.52515e-06	5.44143e-06	5.39945e-06	5.47932e-06	5.44289e-06	5.22494e-06	5.39987e-06	5.45456e-06	5.36025e-06	5.35151e-06	5.47498e-06	5.41682e-06	5.34147e-06	5.29617e-06	5.36261e-06	5.41342e-06	5.45877e-06	5.35687e-06	5.26229e-06	5.26953e-06	5.40902e-06	5.21046e-06	5.27004e-06	5.21577e-06	5.33412e-06	5.28502e-06	5.27751e-06	5.32463e-06	5.29032e-06	5.24786e-06	5.1123e-06	5.09864e-06	5.12606e-06	5.18656e-06	5.29049e-06	4.94949e-06	5.11323e-06
	1.01891e-05	1.09875e-05	1.10614e-05	1.04802e-05	1.01594e-05	9.23982e-06	9.2301e-06	8.35218e-06	7.18721e-06	6.61826e-06	6.24735e-06	5.9167e-06	6.03232e-06	5.79803e-06	5.71343e-06	5.77076e-06	5.48899e-06	5.44489e-06	5.47328e-06	5.30061e-06	5.24448e-06	5.22984e-06	5.50682e-06	5.36694e-06	5.27458e-06	5.33096e-06	5.29497e-06	5.22243e-06	5.18731e-06	5.28923e-06	5.13673e-06	5.21426e-06	5.02359e-06	5.1711e-06	5.03982e-06	5.07785e-06	4.97033e-06	4.98243e-06	5.06012e-06	4.9751e-06	4.94108e-06	5.04558e-06	4.98384e-06	4.93691e-06	4.8714e-06	5.03826e-06	4.95757e-06	4.90998e-06	4.82087e-06
	6.9074e-06	8.21419e-06	8.32891e-06	7.84049e-06	7.34171e-06	7.2774e-06	6.83762e-06	6.1647e-06	6.04514e-06	5.72685e-06	5.64969e-06	5.54022e-06	5.53611e-06	5.37136e-06	5.34361e-06	5.39073e-06	5.55279e-06	5.19128e-06	5.21486e-06	5.35834e-06	5.17603e-06	5.37977e-06	5.3371e-06	5.16147e-06	5.24281e-06	5.40231e-06	5.193e-06	5.16881e-06	5.128e-06	5.15694e-06	5.18642e-06	5.31576e-06	5.26869e-06	5.19333e-06	5.42848e-06	5.1581e-06	5.09265e-06	5.117e-06	5.21775e-06	5.30565e-06	5.11052e-06	5.14171e-06	4.95218e-06	5.00964e-06	5.13348e-06	5.20489e-06	4.99846e-06	5.01822e-06	5.01438e-06
	6.57285e-06	6.51542e-06	6.35758e-06	6.09471e-06	6.02671e-06	5.87158e-06	5.85334e-06	5.60853e-06	5.61335e-06	5.72814e-06	5.53892e-06	5.44704e-06	5.60732e-06	5.37129e-06	5.58433e-06	5.5426e-06	5.38286e-06	5.53687e-06	5.45322e-06	5.46235e-06	5.4459e-06	5.47581e-06	5.42468e-06	5.47336e-06	5.41582e-06	5.39155e-06	5.34303e-06	5.18677e-06	5.31928e-06	5.5058e-06	5.45408e-06	5.38647e-06	5.30047e-06	5.17241e-06	5.305e-06	5.28768e-06	5.33432e-06	5.08118e-06	5.21999e-06	5.3102e-06	5.10647e-06	5.25589e-06	5.18624e-06	5.24538e-06	5.19147e-06	5.12625e-06	5.01896e-06	5.02721e-06	4.93402e-06
	1.24765e-05	1.37887e-05	1.3564e-05	1.30582e-05	1.5451e-05	1.54716e-05	1.41452e-05	1.28016e-05	1.01968e-05	8.43742e-06	7.14192e-06	6.65526e-06	6.20698e-06	6.22611e-06	5.68615e-06	5.56486e-06	5.43242e-06	5.26915e-06	4.92972e-06	4.88161e-06	4.69434e-06	4.46319e-06	4.34533e-06	4.48515e-06	4.44414e-06	4.45543e-06	4.42367e-06	4.07521e-06	4.41927e-06	4.28438e-06	4.21161e-06	4.26417e-06	4.28007e-06	4.14969e-06	4.11024e-06	4.34214e-06	4.17046e-06	4.28938e-06	4.34926e-06	4.09078e-06	4.14113e-06	4.36684e-06	4.35385e-06	4.21862e-06	4.30694e-06	4.21831e-06	4.37962e-06	4.44571e-06	4.429e-06
	7.12307e-06	6.38525e-06	6.17182e-06	6.45676e-06	7.02753e-06	7.71321e-06	8.46201e-06	8.75732e-06	8.13792e-06	6.82681e-06	6.79181e-06	6.45939e-06	6.27317e-06	6.97421e-06	6.29165e-06	6.3548e-06	6.36718e-06	5.93259e-06	6.03466e-06	6.03687e-06	5.82258e-06	6.02787e-06	5.86707e-06	5.74481e-06	5.69951e-06	5.76794e-06	5.90907e-06	5.71283e-06	5.44813e-06	5.6562e-06	5.53374e-06	5.67465e-06	5.46056e-06	5.57003e-06	5.53246e-06	5.5975e-06	5.53286e-06	5.6312e-06	5.11441e-06	5.43763e-06	5.59604e-06	5.59485e-06	5.19128e-06	5.50066e-06	5.47434e-06	5.29903e-06	5.1661e-06	5.51407e-06	5.40463e-06
	1.06978e-05	9.65907e-06	8.8682e-06	8.63475e-06	1.09129e-05	1.62554e-05	1.48556e-05	1.19623e-05	1.06302e-05	7.59603e-06	7.39239e-06	7.2217e-06	7.41527e-06	7.24747e-06	7.05083e-06	6.02369e-06	5.9578e-06	5.70343e-06	5.246e-06	5.56596e-06	5.21465e-06	4.98775e-06	4.85815e-06	5.17134e-06	4.89792e-06	4.88114e-06	5.13913e-06	5.26304e-06	4.82451e-06	4.90339e-06	4.55786e-06	4.66316e-06	4.84521e-06	5.12288e-06	4.76838e-06	5.02742e-06	4.81805e-06	4.86066e-06	5.09437e-06	4.86878e-06	5.13019e-06	4.85389e-06	5.05333e-06	4.719e-06	4.78969e-06	5.11882e-06	4.68525e-06	5.0065e-06	4.83409e-06
	1.02507e-05	1.04777e-05	1.25947e-05	1.3188e-05	1.34637e-05	1.29807e-05	1.12572e-05	9.60308e-06	7.99077e-06	7.34791e-06	7.04177e-06	6.33893e-06	5.86459e-06	5.71409e-06	5.66783e-06	5.35351e-06	5.01294e-06	4.89093e-06	4.82836e-06	4.97049e-06	4.8901e-06	4.59207e-06	4.75e-06	4.63129e-06	4.66188e-06	4.5513e-06	4.51126e-06	4.72436e-06	4.548e-06	4.56661e-06	4.55495e-06	4.49597e-06	4.68475e-06	4.90863e-06	4.54184e-06	4.51496e-06	4.48973e-06	4.4472e-06	4.90136e-06	4.83033e-06	4.4549e-06	4.59078e-06	4.63411e-06	4.98315e-06	4.82914e-06	4.72358e-06	4.63261e-06	4.63259e-06	4.92743e-06
	6.49037e-06	6.59907e-06	6.42302e-06	6.52738e-06	6.36399e-06	6.16561e-06	6.33365e-06	6.04034e-06	6.26158e-06	6.15594e-06	6.12123e-06	6.01263e-06	6.22918e-06	5.93693e-06	6.10039e-06	6.18602e-06	6.04329e-06	6.1616e-06	6.13565e-06	6.01414e-06	5.86933e-06	6.06552e-06	5.84525e-06	6.13e-06	5.97651e-06	5.96057e-06	5.90823e-06	5.89902e-06	5.97586e-06	5.84669e-06	5.79643e-06	5.75711e-06	5.77195e-06	5.8865e-06	5.81487e-06	5.83908e-06	5.88243e-06	5.57989e-06	5.7763e-06	5.70218e-06	5.78003e-06	5.44999e-06	5.8244e-06	5.63742e-06	5.53598e-06	5.49051e-06	5.58882e-06	5.62242e-06	5.55001e-06
	6.50568e-06	7.07868e-06	8.1212e-06	9.62278e-06	1.15564e-05	1.18147e-05	1.07452e-05	1.06114e-05	9.3618e-06	8.48214e-06	7.62514e-06	7.30642e-06	7.0417e-06	6.78404e-06	6.47377e-06	6.59801e-06	6.29177e-06	6.02042e-06	5.6894e-06	5.80678e-06	5.74731e-06	5.49611e-06	5.40862e-06	5.29539e-06	5.2752e-06	5.38775e-06	5.38532e-06	5.00286e-06	5.10716e-06	5.15835e-06	5.01964e-06	5.08977e-06	5.08186e-06	4.98636e-06	4.86365e-06	4.96206e-06	4.95861e-06	5.02433e-06	4.98497e-06	4.84889e-06	4.98994e-06	4.86887e-06	4.87033e-06	4.65226e-06	4.89824e-06	4.85219e-06	4.844e-06	4.57445e-06	4.72809e-06
	6.21451e-06	6.37466e-06	6.8878e-06	6.84934e-06	6.85542e-06	6.84911e-06	6.56439e-06	6.86205e-06	6.22625e-06	5.86297e-06	5.52964e-06	5.46126e-06	5.51783e-06	5.61228e-06	5.36893e-06	5.42389e-06	5.58431e-06	5.43842e-06	5.29677e-06	5.4647e-06	5.37355e-06	5.4887e-06	5.53658e-06	5.40653e-06	5.37844e-06	5.54107e-06	5.26815e-06	5.62918e-06	5.5567e-06	5.54017e-06	5.7031e-06	5.53663e-06	5.67727e-06	5.4232e-06	5.71635e-06	5.78086e-06	5.71113e-06	5.7056e-06	5.6975e-06	5.56753e-06	5.59107e-06	5.53565e-06	5.47087e-06	5.46814e-06	5.65925e-06	5.7354e-06	5.52252e-06	5.38219e-06	5.50156e-06
	5.86125e-06	6.37069e-06	6.64417e-06	6.47379e-06	6.66665e-06	6.68017e-06	6.43226e-06	6.34529e-06	6.15724e-06	6.25178e-06	6.19123e-06	6.07453e-06	5.97317e-06	6.18285e-06	6.03921e-06	6.12815e-06	6.08517e-06	6.16312e-06	5.8858e-06	6.04483e-06	6.12067e-06	5.99625e-06	5.79397e-06	5.95503e-06	5.79947e-06	5.93529e-06	5.7298e-06	5.79802e-06	5.87087e-06	5.89781e-06	5.76204e-06	5.83278e-06	5.58143e-06	5.81642e-06	5.6535e-06	5.76084e-06	5.6706e-06	5.66293e-06	5.75111e-06	5.69525e-06	5.75646e-06	5.60375e-06	5.73243e-06	5.60852e-06	5.75952e-06	5.49373e-06	5.56831e-06	5.50251e-06	5.46148e-06
	6.87861e-06	7.26933e-06	7.39956e-06	7.13808e-06	7.07339e-06	7.24827e-06	6.88035e-06	6.81961e-06	6.4552e-06	6.34522e-06	6.29326e-06	6.09566e-06	6.25511e-06	6.06387e-06	6.28808e-06	5.95549e-06	6.00285e-06	6.02794e-06	6.05125e-06	6.00715e-06	5.87691e-06	5.94226e-06	6.01554e-06	5.83763e-06	5.78201e-06	5.91675e-06	6.00093e-06	5.78006e-06	5.69895e-06	5.90927e-06	5.76863e-06	5.87101e-06	5.88928e-06	5.63929e-06	5.62676e-06	5.60895e-06	5.81287e-06	5.62241e-06	5.7684e-06	5.62788e-06	5.58823e-06	5.88189e-06	5.69695e-06	5.55262e-06	5.60471e-06	5.61294e-06	5.45424e-06	5.61678e-06	5.46545e-06
	6.90704e-06	6.34789e-06	6.93599e-06	7.02601e-06	7.16354e-06	6.54868e-06	6.14118e-06	6.1084e-06	5.53828e-06	5.23695e-06	5.27435e-06	5.03945e-06	4.89891e-06	4.86666e-06	4.9502e-06	4.80557e-06	4.81047e-06	4.8263e-06	4.87908e-06	4.76864e-06	4.89633e-06	4.74171e-06	5.06594e-06	4.95353e-06	4.92415e-06	4.88287e-06	4.89287e-06	5.08868e-06	5.02831e-06	4.98148e-06	5.02638e-06	4.95395e-06	5.16531e-06	5.18864e-06	5.07628e-06	5.20106e-06	5.22563e-06	5.151e-06	5.2598e-06	5.26599e-06	5.27888e-06	5.18084e-06	5.20429e-06	5.19996e-06	5.27356e-06	5.4131e-06	5.26059e-06	5.23797e-06	5.26875e-06
	6.76299e-06	6.85045e-06	6.73913e-06	6.4885e-06	6.56164e-06	6.73885e-06	6.25431e-06	6.06302e-06	5.86779e-06	5.77214e-06	5.75493e-06	5.54182e-06	5.5852e-06	5.57033e-06	5.60209e-06	5.63268e-06	5.44641e-06	5.57711e-06	5.5555e-06	5.38348e-06	5.33869e-06	5.47659e-06	5.55445e-06	5.54994e-06	5.60798e-06	5.62253e-06	5.70982e-06	5.47249e-06	5.40237e-06	5.61895e-06	5.58112e-06	5.61806e-06	5.50341e-06	5.56279e-06	5.63715e-06	5.65775e-06	5.69456e-06	5.7297e-06	5.64383e-06	5.4497e-06	5.57703e-06	5.57552e-06	5.48733e-06	5.73238e-06	5.64004e-06	5.56615e-06	5.55081e-06	5.50517e-06	5.49743e-06
	8.3642e-06	8.83285e-06	9.43788e-06	9.87239e-06	1.01575e-05	9.99824e-06	1.04346e-05	9.98445e-06	9.55471e-06	8.20144e-06	7.5845e-06	7.37841e-06	6.93976e-06	6.55279e-06	6.62614e-06	6.714e-06	6.49725e-06	6.42205e-06	6.44705e-06	6.14411e-06	6.34234e-06	6.06842e-06	6.1592e-06	6.18499e-06	5.86525e-06	5.99314e-06	6.03743e-06	5.81362e-06	5.84989e-06	5.93738e-06	5.91597e-06	5.78364e-06	5.89839e-06	5.71087e-06	5.59425e-06	5.62746e-06	5.60577e-06	5.75277e-06	5.74346e-06	5.46231e-06	5.51145e-06	5.58104e-06	5.49842e-06	5.4736e-06	5.34907e-06	5.23676e-06	5.37155e-06	5.32633e-06	5.14218e-06
	7.05244e-06	7.04198e-06	7.03033e-06	6.75367e-06	6.45661e-06	6.73187e-06	6.39032e-06	6.36049e-06	6.28866e-06	6.19364e-06	6.28251e-06	6.20784e-06	6.17188e-06	6.0731e-06	6.1967e-06	5.96623e-06	6.14619e-06	6.05198e-06	6.18859e-06	5.92336e-06	6.19848e-06	5.93665e-06	5.87278e-06	6.06896e-06	5.89202e-06	6.22422e-06	6.20737e-06	5.94565e-06	6.16063e-06	6.07434e-06	5.96949e-06	5.85264e-06	5.98084e-06	6.1057e-06	6.068e-06	5.8647e-06	5.8498e-06	5.71766e-06	5.84809e-06	5.85892e-06	5.72673e-06	5.72004e-06	5.69169e-06	5.74957e-06	5.87399e-06	5.59779e-06	5.79355e-06	5.60246e-06	5.59922e-06
	6.82581e-06	6.84544e-06	6.74499e-06	6.56906e-06	6.48522e-06	6.51513e-06	6.49037e-06	6.20551e-06	6.26455e-06	6.41407e-06	6.20149e-06	6.26622e-06	6.10055e-06	6.04136e-06	6.03666e-06	6.14147e-06	6.13485e-06	6.0422e-06	6.00364e-06	6.19632e-06	6.00802e-06	6.12474e-06	5.982e-06	6.03169e-06	5.90328e-06	5.95937e-06	5.94872e-06	5.96758e-06	5.8305e-06	5.81933e-06	5.88761e-06	5.91394e-06	5.79896e-06	5.8503e-06	5.79513e-06	5.94124e-06	5.87541e-06	5.7703e-06	5.85007e-06	5.65513e-06	5.72702e-06	5.79114e-06	5.78861e-06	5.86116e-06	5.77151e-06	5.54831e-06	5.75119e-06	5.69803e-06	5.47844e-06
	9.40151e-06	9.6154e-06	1.04398e-05	9.9705e-06	9.79512e-06	9.8468e-06	9.28663e-06	8.25083e-06	7.16654e-06	6.9439e-06	6.66941e-06	6.71561e-06	6.48651e-06	6.48253e-06	6.58151e-06	6.27438e-06	6.04579e-06	5.92803e-06	5.95638e-06	5.94661e-06	6.05058e-06	5.78682e-06	6.06074e-06	5.91825e-06	5.78347e-06	5.86803e-06	5.57353e-06	5.87507e-06	5.84151e-06	5.94977e-06	5.76091e-06	5.92128e-06	5.65803e-06	5.82449e-06	5.64964e-06	5.85889e-06	5.47343e-06	5.57835e-06	5.4775e-06	5.42485e-06	5.45122e-06	5.54745e-06	5.39591e-06	5.48826e-06	5.57744e-06	5.32876e-06	5.30962e-06	5.22483e-06	5.39964e-06
	8.5898e-06	9.53653e-06	1.03024e-05	1.00898e-05	9.59318e-06	9.14337e-06	8.12695e-06	7.60677e-06	7.04342e-06	6.46116e-06	6.38561e-06	6.17357e-06	6.15297e-06	5.94759e-06	6.03689e-06	5.85753e-06	5.879e-06	5.79531e-06	5.88054e-06	5.9291e-06	5.79974e-06	5.76126e-06	5.6977e-06	5.69055e-06	5.69866e-06	5.57564e-06	5.77751e-06	5.64647e-06	5.69872e-06	5.6824e-06	5.56285e-06	5.65307e-06	5.81425e-06	5.56242e-06	5.69993e-06	5.6264e-06	5.70504e-06	5.64057e-06	5.56171e-06	5.53702e-06	5.64037e-06	5.43397e-06	5.30768e-06	5.53136e-06	5.51139e-06	5.42541e-06	5.44632e-06	5.35829e-06	5.53058e-06
	1.29716e-05	1.38081e-05	1.41322e-05	1.35913e-05	1.32025e-05	1.2177e-05	1.07688e-05	1.00268e-05	8.59676e-06	7.54008e-06	6.96928e-06	6.82495e-06	6.62868e-06	6.24331e-06	6.22073e-06	6.19291e-06	5.95963e-06	5.78324e-06	5.68249e-06	5.79261e-06	5.68628e-06	5.71681e-06	5.65337e-06	5.79671e-06	5.57073e-06	5.6274e-06	5.50102e-06	5.66221e-06	5.72234e-06	5.72397e-06	5.57932e-06	5.51735e-06	5.36897e-06	5.65684e-06	5.60927e-06	5.44985e-06	5.53631e-06	5.51922e-06	5.37165e-06	5.47844e-06	5.54995e-06	5.34175e-06	5.50067e-06	5.30643e-06	5.42837e-06	5.38089e-06	5.3075e-06	5.21242e-06	5.34427e-06
	7.20933e-06	7.31753e-06	7.29299e-06	7.03451e-06	6.9264e-06	6.90631e-06	6.81143e-06	6.57572e-06	6.57855e-06	6.56999e-06	6.34393e-06	6.22036e-06	6.1226e-06	6.04853e-06	5.89374e-06	6.07699e-06	6.15809e-06	6.24548e-06	6.08925e-06	5.94858e-06	5.87953e-06	6.1177e-06	5.87634e-06	5.90977e-06	5.83584e-06	6.23819e-06	5.98704e-06	5.8556e-06	6.00646e-06	6.02975e-06	6.07976e-06	5.93333e-06	6.15596e-06	6.05438e-06	6.13011e-06	5.91575e-06	5.96681e-06	5.99287e-06	5.99167e-06	5.69833e-06	5.79474e-06	5.75724e-06	5.63847e-06	5.75224e-06	5.71761e-06	5.73827e-06	5.65786e-06	5.64481e-06	5.76732e-06
	1.11694e-05	1.13504e-05	1.12175e-05	1.01553e-05	9.94332e-06	1.00248e-05	9.63423e-06	9.79382e-06	9.37556e-06	9.45485e-06	9.33048e-06	9.74152e-06	9.25686e-06	8.89488e-06	9.35132e-06	9.06971e-06	9.46636e-06	8.95363e-06	9.47834e-06	9.09603e-06	8.92648e-06	9.3076e-06	9.00555e-06	9.09675e-06	9.09136e-06	9.17873e-06	9.40145e-06	9.33443e-06	9.28029e-06	9.50117e-06	8.81972e-06	9.31262e-06	9.34097e-06	9.09678e-06	9.18253e-06	9.07017e-06	9.04656e-06	9.11143e-06	9.19873e-06	9.41297e-06	8.87588e-06	8.87862e-06	8.7417e-06	8.68376e-06	8.79005e-06	8.8638e-06	8.80668e-06	8.9156e-06	8.35331e-06
	1.22075e-05	8.34112e-06	7.22522e-06	7.17723e-06	7.37204e-06	7.55008e-06	7.04443e-06	7.59315e-06	7.31774e-06	7.50065e-06	7.59583e-06	7.24251e-06	7.97541e-06	8.31172e-06	8.29409e-06	8.80029e-06	8.98236e-06	8.88545e-06	8.86446e-06	9.31471e-06	9.34622e-06	9.45078e-06	9.03423e-06	9.08577e-06	9.32432e-06	1.0394e-05	1.00439e-05	9.61376e-06	9.74291e-06	1.05052e-05	9.9333e-06	1.02397e-05	9.97089e-06	9.4198e-06	9.63334e-06	9.63525e-06	9.36602e-06	9.5066e-06	9.57237e-06	9.33155e-06	9.84837e-06	9.49578e-06	9.54207e-06	9.31067e-06	9.02895e-06	9.26203e-06	9.14256e-06	9.40508e-06	9.31794e-06
	1.29366e-05	1.05653e-05	1.00129e-05	1.00902e-05	9.53146e-06	9.83276e-06	9.13067e-06	9.71653e-06	9.85156e-06	9.68142e-06	9.74887e-06	9.25289e-06	9.56683e-06	9.84668e-06	9.56677e-06	9.51261e-06	8.70507e-06	9.20351e-06	8.72463e-06	9.25643e-06	9.12007e-06	8.97983e-06	9.16702e-06	9.24834e-06	8.91848e-06	9.17057e-06	9.47762e-06	9.0813e-06	9.17688e-06	9.4075e-06	8.7209e-06	9.18132e-06	8.86862e-06	9.60117e-06	8.9652e-06	8.95539e-06	8.99641e-06	9.64068e-06	8.99527e-06	9.75436e-06	9.31341e-06	9.10126e-06	9.10029e-06	8.74664e-06	9.00156e-06	8.65278e-06	9.02312e-06	8.88466e-06	8.73604e-06
	1.40076e-05	1.20094e-05	1.07919e-05	1.00287e-05	9.48e-06	8.89643e-06	9.35867e-06	8.89332e-06	9.02336e-06	9.11105e-06	8.94573e-06	8.87367e-06	9.19553e-06	9.04117e-06	9.00311e-06	9.29642e-06	9.06009e-06	9.18235e-06	9.32661e-06	9.42838e-06	9.57771e-06	9.24736e-06	9.04844e-06	9.47973e-06	9.18572e-06	9.26463e-06	9.17663e-06	9.22468e-06	9.34851e-06	9.16419e-06	9.00764e-06	8.33559e-06	9.2279e-06	9.44448e-06	9.16056e-06	8.7619e-06	9.07362e-06	8.98797e-06	9.17742e-06	8.77732e-06	9.00307e-06	9.11971e-06	9.1043e-06	9.33359e-06	8.64155e-06	9.37011e-06	8.81201e-06	8.84241e-06	8.93153e-06
	1.14782e-05	1.12241e-05	1.15608e-05	1.1135e-05	1.18601e-05	1.11249e-05	1.07871e-05	1.064e-05	9.9314e-06	1.00692e-05	9.76295e-06	9.3309e-06	9.19805e-06	9.00858e-06	8.67994e-06	9.43365e-06	9.25171e-06	8.68347e-06	9.16109e-06	8.90184e-06	9.19814e-06	8.58251e-06	8.81507e-06	8.64739e-06	9.08462e-06	8.43068e-06	8.82316e-06	8.78925e-06	8.3785e-06	8.74247e-06	8.38811e-06	8.56174e-06	8.67472e-06	8.71316e-06	8.76205e-06	8.66953e-06	8.46522e-06	8.38663e-06	8.51309e-06	8.73928e-06	9.03506e-06	8.82774e-06	8.58441e-06	8.56216e-06	8.33401e-06	8.83874e-06	8.34623e-06	8.8062e-06	8.3876e-06
	1.00519e-05	9.77806e-06	9.7122e-06	9.39362e-06	9.23543e-06	8.80566e-06	9.09417e-06	9.18604e-06	9.29133e-06	9.34293e-06	9.53244e-06	8.99016e-06	8.95591e-06	9.34143e-06	9.08919e-06	9.06987e-06	9.33541e-06	9.37864e-06	9.57158e-06	9.33695e-06	9.40915e-06	9.59387e-06	9.75296e-06	9.31241e-06	9.54972e-06	9.39352e-06	9.33902e-06	9.5112e-06	9.73087e-06	9.33225e-06	9.37868e-06	9.37423e-06	9.24325e-06	9.53582e-06	9.1252e-06	9.36804e-06	9.35272e-06	9.13374e-06	9.2835e-06	9.12746e-06	9.21171e-06	9.32288e-06	9.43918e-06	9.01909e-06	9.06603e-06	9.32958e-06	8.93949e-06	8.81861e-06	9.04688e-06
	1.05458e-05	1.06268e-05	1.04232e-05	1.06539e-05	1.11882e-05	1.20457e-05	1.08303e-05	1.07376e-05	1.04597e-05	9.59462e-06	8.79952e-06	8.29641e-06	8.05651e-06	8.09983e-06	7.9347e-06	8.13617e-06	8.06399e-06	8.11647e-06	7.91723e-06	8.44221e-06	8.22297e-06	8.4686e-06	8.31562e-06	7.93972e-06	8.00658e-06	8.4456e-06	8.51297e-06	8.50313e-06	8.35037e-06	8.70763e-06	8.51261e-06	8.68004e-06	8.7602e-06	8.50952e-06	9.05392e-06	8.97164e-06	9.13861e-06	8.67728e-06	8.82371e-06	8.84735e-06	8.86797e-06	8.89044e-06	8.82737e-06	9.13997e-06	8.77234e-06	8.71881e-06	8.76282e-06	9.33544e-06	8.77473e-06
	1.05784e-05	1.08665e-05	1.02653e-05	1.07126e-05	9.94635e-06	1.05338e-05	1.00053e-05	9.88297e-06	1.0102e-05	1.00486e-05	9.89661e-06	9.80041e-06	9.77754e-06	9.85777e-06	9.32788e-06	9.59536e-06	9.93194e-06	9.57927e-06	9.78496e-06	8.94089e-06	9.25033e-06	9.52342e-06	9.41633e-06	9.47794e-06	9.71932e-06	9.59939e-06	9.15052e-06	9.50985e-06	9.35867e-06	9.22828e-06	9.56442e-06	9.22455e-06	9.14334e-06	9.27943e-06	9.32143e-06	9.34194e-06	9.41862e-06	9.54923e-06	9.51079e-06	9.11021e-06	9.17051e-06	8.63909e-06	9.14615e-06	9.24544e-06	8.86554e-06	8.78233e-06	8.63729e-06	8.77861e-06	9.01024e-06
	2.29964e-05	2.09391e-05	1.84919e-05	1.75159e-05	1.7715e-05	1.88984e-05	2.00825e-05	2.15485e-05	2.20827e-05	1.82482e-05	1.26767e-05	1.17186e-05	1.04151e-05	9.68095e-06	9.05259e-06	8.81439e-06	8.77708e-06	8.4115e-06	8.10416e-06	7.80466e-06	7.24126e-06	6.98746e-06	7.13242e-06	6.8704e-06	7.02066e-06	7.07395e-06	6.67419e-06	6.89175e-06	6.81011e-06	6.68173e-06	6.6157e-06	6.60529e-06	6.81731e-06	6.70007e-06	6.716e-06	6.7386e-06	6.76223e-06	6.65168e-06	6.80591e-06	6.58346e-06	6.45074e-06	6.86095e-06	6.80588e-06	6.97926e-06	6.88216e-06	6.81989e-06	6.43706e-06	6.73109e-06	6.82924e-06
	9.74263e-06	1.02298e-05	1.01678e-05	1.11005e-05	1.23554e-05	1.29906e-05	1.22743e-05	1.14468e-05	1.08422e-05	1.02139e-05	9.97467e-06	1.01715e-05	9.89615e-06	9.49815e-06	9.48209e-06	9.50318e-06	9.2575e-06	9.35288e-06	8.84351e-06	9.14125e-06	8.81919e-06	8.8976e-06	8.95097e-06	8.82892e-06	8.62856e-06	9.17868e-06	8.79666e-06	8.83025e-06	8.7568e-06	8.92852e-06	9.21438e-06	8.84909e-06	9.05969e-06	8.72902e-06	8.90677e-06	8.70174e-06	8.7937e-06	8.4445e-06	9.05592e-06	8.84959e-06	8.98408e-06	8.69877e-06	8.59452e-06	8.89719e-06	9.20522e-06	8.59167e-06	8.72201e-06	8.55364e-06	8.8534e-06
	1.17513e-05	1.13611e-05	1.15128e-05	1.1908e-05	1.30269e-05	1.33131e-05	1.38352e-05	1.31408e-05	1.26113e-05	1.04601e-05	9.20262e-06	9.06134e-06	8.53201e-06	7.83116e-06	8.02293e-06	8.00143e-06	8.08276e-06	8.06478e-06	7.70361e-06	8.30971e-06	7.96158e-06	7.72727e-06	7.86588e-06	8.1421e-06	8.12417e-06	8.16371e-06	8.0522e-06	8.24606e-06	8.19073e-06	8.20802e-06	8.30921e-06	8.578e-06	8.38006e-06	8.25955e-06	8.04479e-06	8.20428e-06	8.29097e-06	8.24463e-06	7.98192e-06	8.14728e-06	8.77499e-06	7.74542e-06	8.326e-06	8.61791e-06	8.21326e-06	8.34654e-06	8.47147e-06	8.58263e-06	8.19812e-06
	1.61818e-05	1.53317e-05	1.45289e-05	1.54697e-05	1.72687e-05	1.85986e-05	1.87376e-05	1.92149e-05	1.87256e-05	1.49153e-05	1.14899e-05	1.02938e-05	9.63971e-06	9.27613e-06	8.5332e-06	8.79202e-06	8.31271e-06	8.35882e-06	8.08379e-06	8.04326e-06	7.72383e-06	7.53874e-06	7.52982e-06	7.57496e-06	7.26049e-06	7.11646e-06	7.55854e-06	7.58722e-06	7.36853e-06	7.18924e-06	7.43357e-06	7.36855e-06	7.30784e-06	7.56708e-06	7.65527e-06	7.2956e-06	7.27042e-06	7.26262e-06	7.43979e-06	7.56857e-06	7.35099e-06	7.63946e-06	7.71841e-06	7.86376e-06	7.47506e-06	7.55653e-06	7.58557e-06	7.86923e-06	7.55364e-06
	1.2417e-05	1.33352e-05	1.18993e-05	1.28713e-05	1.38338e-05	1.53877e-05	1.55847e-05	1.66464e-05	1.68441e-05	1.29466e-05	1.0515e-05	9.90324e-06	9.35578e-06	9.29406e-06	9.29116e-06	9.26961e-06	8.94959e-06	8.78174e-06	8.61721e-06	8.65885e-06	8.61498e-06	8.45879e-06	8.58658e-06	8.12829e-06	8.62806e-06	8.12025e-06	8.5532e-06	8.57775e-06	8.24241e-06	8.59525e-06	8.60412e-06	8.15036e-06	8.18431e-06	8.30708e-06	8.26113e-06	8.45074e-06	8.08594e-06	8.23943e-06	8.46933e-06	8.04053e-06	8.28748e-06	8.2092e-06	8.22033e-06	8.06376e-06	8.20692e-06	8.26131e-06	8.22465e-06	8.10466e-06	8.37599e-06
	9.62748e-06	9.19426e-06	9.53982e-06	9.00656e-06	8.85071e-06	9.01769e-06	8.76043e-06	8.8633e-06	9.32474e-06	9.08151e-06	8.54833e-06	9.0147e-06	8.4211e-06	8.71443e-06	8.62648e-06	8.75625e-06	8.58848e-06	8.8358e-06	8.52664e-06	8.23658e-06	8.54281e-06	8.59666e-06	8.46242e-06	8.50064e-06	8.51193e-06	8.30712e-06	8.59216e-06	8.61186e-06	8.43259e-06	8.32332e-06	8.54352e-06	8.35323e-06	8.47635e-06	8.38278e-06	8.56991e-06	8.38106e-06	8.66754e-06	8.80122e-06	8.69688e-06	8.68251e-06	8.34435e-06	8.57395e-06	8.46964e-06	8.34061e-06	8.34301e-06	8.39819e-06	7.94264e-06	8.65385e-06	8.28039e-06
	9.5146e-06	9.66803e-06	9.50507e-06	9.41735e-06	9.16247e-06	9.0593e-06	9.09092e-06	8.89169e-06	9.13682e-06	8.94712e-06	9.03278e-06	8.69218e-06	8.80538e-06	8.8599e-06	8.70039e-06	9.3401e-06	8.59697e-06	9.07141e-06	8.60488e-06	8.7917e-06	8.94829e-06	8.39908e-06	8.7198e-06	8.50875e-06	8.76385e-06	8.76312e-06	8.83214e-06	9.02871e-06	8.8074e-06	8.61412e-06	8.90971e-06	8.85467e-06	8.54759e-06	8.21264e-06	8.45895e-06	8.39619e-06	8.37823e-06	8.26852e-06	8.45611e-06	8.37431e-06	8.35361e-06	8.64238e-06	8.59273e-06	8.48921e-06	8.16209e-06	8.15671e-06	8.32906e-06	8.18001e-06	8.26867e-06
	1.0008e-05	9.21541e-06	8.63468e-06	8.54919e-06	8.22632e-06	8.55147e-06	8.39537e-06	8.57072e-06	8.62146e-06	8.39074e-06	8.34644e-06	8.42091e-06	8.69387e-06	8.6956e-06	8.72965e-06	8.61129e-06	8.83857e-06	9.02228e-06	8.53355e-06	9.02928e-06	8.52626e-06	8.69287e-06	8.84181e-06	8.82456e-06	8.87614e-06	8.97311e-06	8.87014e-06	8.59007e-06	8.91271e-06	8.48885e-06	8.44378e-06	8.22763e-06	8.67617e-06	8.5797e-06	8.98173e-06	8.18254e-06	8.53189e-06	8.69701e-06	8.76701e-06	8.65432e-06	8.40858e-06	8.26157e-06	8.29068e-06	8.324e-06	8.28211e-06	7.94525e-06	8.1555e-06	8.17875e-06	8.20697e-06
	1.06838e-05	9.36378e-06	9.11622e-06	9.09073e-06	9.34091e-06	9.29576e-06	8.89962e-06	8.94735e-06	9.02755e-06	8.663e-06	8.74923e-06	8.81685e-06	8.9494e-06	8.44616e-06	8.53492e-06	8.86375e-06	8.8008e-06	8.67697e-06	8.527e-06	8.82906e-06	8.54797e-06	8.86286e-06	8.69575e-06	8.47954e-06	8.46614e-06	8.73634e-06	8.65845e-06	8.46947e-06	8.76285e-06	8.37378e-06	8.30638e-06	8.75412e-06	8.54397e-06	8.52212e-06	8.41375e-06	8.76588e-06	8.21712e-06	8.36517e-06	8.36161e-06	8.13292e-06	8.58443e-06	8.4998e-06	8.55245e-06	8.11959e-06	8.29623e-06	8.22932e-06	8.19702e-06	7.96607e-06	8.08122e-06
	1.29829e-05	1.09621e-05	1.01966e-05	9.68271e-06	9.20047e-06	8.99475e-06	8.70446e-06	8.81705e-06	8.64716e-06	8.20663e-06	8.62876e-06	8.41983e-06	8.06464e-06	8.23263e-06	8.30926e-06	8.04908e-06	8.61367e-06	8.33343e-06	8.02452e-06	8.18009e-06	8.48038e-06	8.33477e-06	8.21219e-06	8.23653e-06	8.0841e-06	8.3044e-06	8.61986e-06	8.27107e-06	8.17455e-06	8.35001e-06	8.14728e-06	8.07669e-06	8.20951e-06	8.31446e-06	7.91304e-06	8.15e-06	8.20867e-06	8.20185e-06	8.5817e-06	8.05027e-06	8.30328e-06	8.21296e-06	7.969e-06	8.20328e-06	8.23724e-06	8.31655e-06	8.09679e-06	8.64081e-06	8.0427e-06
	9.28139e-06	8.99811e-06	8.85934e-06	9.03839e-06	9.36317e-06	9.30541e-06	9.61232e-06	9.78856e-06	8.98901e-06	8.77574e-06	8.7171e-06	8.74338e-06	8.58864e-06	9.04543e-06	8.84141e-06	8.53093e-06	8.6976e-06	8.5496e-06	8.6829e-06	8.53545e-06	8.57093e-06	8.34958e-06	8.91319e-06	8.51819e-06	8.2945e-06	8.75045e-06	8.61585e-06	8.72334e-06	8.16423e-06	8.48423e-06	8.27922e-06	8.35942e-06	8.59844e-06	8.90364e-06	8.3033e-06	8.72735e-06	8.32422e-06	8.36411e-06	8.33362e-06	8.58776e-06	8.61091e-06	8.62977e-06	8.27148e-06	8.30279e-06	8.22403e-06	8.07977e-06	8.27264e-06	8.20965e-06	8.17599e-06
	9.88704e-06	9.3288e-06	9.4073e-06	9.58883e-06	9.59209e-06	9.69576e-06	9.39939e-06	9.60651e-06	9.74549e-06	9.34485e-06	8.75427e-06	9.02957e-06	9.02209e-06	8.84303e-06	8.82286e-06	9.18013e-06	9.19046e-06	8.83601e-06	8.72406e-06	8.76563e-06	8.71621e-06	8.69393e-06	8.34971e-06	8.87592e-06	8.40696e-06	8.80728e-06	8.44169e-06	8.69308e-06	8.43518e-06	8.58023e-06	8.25724e-06	8.3386e-06	8.46751e-06	8.67198e-06	8.42343e-06	8.39892e-06	8.47005e-06	8.77594e-06	8.44554e-06	8.83781e-06	8.71686e-06	8.27833e-06	8.16722e-06	8.51827e-06	8.27233e-06	8.17166e-06	8.09589e-06	8.21228e-06	8.20617e-06
	9.73366e-06	9.52567e-06	9.79669e-06	1.00447e-05	9.85215e-06	9.80843e-06	1.0147e-05	9.17252e-06	9.65142e-06	9.1118e-06	8.90448e-06	8.71814e-06	8.95695e-06	8.63989e-06	8.69801e-06	8.66095e-06	8.59212e-06	8.95531e-06	8.94722e-06	8.62326e-06	8.54217e-06	8.64262e-06	8.47257e-06	8.70354e-06	8.49127e-06	8.54287e-06	8.27149e-06	8.64719e-06	8.42105e-06	8.78853e-06	8.67088e-06	8.27631e-06	8.37934e-06	8.35125e-06	8.28938e-06	8.50793e-06	8.45111e-06	8.11388e-06	8.06846e-06	8.47921e-06	8.08426e-06	8.13988e-06	8.1277e-06	8.20502e-06	8.3921e-06	7.78537e-06	8.32252e-06	7.91156e-06	7.94311e-06
	1.18144e-05	1.03133e-05	9.29672e-06	1.06602e-05	1.22012e-05	1.47396e-05	1.29811e-05	9.93939e-06	9.27554e-06	8.03498e-06	7.79064e-06	7.64203e-06	7.18826e-06	7.01773e-06	6.63816e-06	6.87333e-06	7.04051e-06	6.60573e-06	6.44549e-06	6.99562e-06	6.98919e-06	6.95814e-06	6.63155e-06	7.2307e-06	6.8479e-06	6.91402e-06	6.91172e-06	6.88329e-06	6.91625e-06	7.18698e-06	7.31514e-06	7.32393e-06	7.08919e-06	7.41153e-06	7.03069e-06	7.20053e-06	7.34792e-06	7.2963e-06	7.4366e-06	7.51509e-06	7.9864e-06	7.3979e-06	7.97517e-06	7.90566e-06	7.36147e-06	8.28064e-06	8.25882e-06	7.76857e-06	7.75116e-06
	1.31793e-05	1.33715e-05	1.2026e-05	1.24349e-05	1.40968e-05	1.49891e-05	1.57444e-05	1.56801e-05	1.51365e-05	1.15255e-05	9.82008e-06	8.61291e-06	8.45383e-06	7.75417e-06	7.64096e-06	7.35344e-06	7.90934e-06	7.11368e-06	7.30079e-06	7.04646e-06	7.09516e-06	7.28977e-06	7.22788e-06	6.91767e-06	7.06793e-06	7.182e-06	7.02162e-06	6.85921e-06	6.84718e-06	6.95928e-06	7.01141e-06	6.98288e-06	6.83907e-06	7.14657e-06	7.02332e-06	7.15171e-06	6.90908e-06	7.10377e-06	6.94238e-06	7.06787e-06	7.38968e-06	7.03433e-06	7.14686e-06	7.18082e-06	7.11242e-06	7.24333e-06	7.47331e-06	7.36644e-06	7.22101e-06
	1.14864e-05	1.13134e-05	1.13998e-05	1.33839e-05	1.4814e-05	1.7819e-05	1.52669e-05	1.31059e-05	1.19962e-05	1.02043e-05	1.01104e-05	9.71173e-06	9.0995e-06	9.21871e-06	8.43788e-06	8.14902e-06	8.52686e-06	8.22128e-06	7.98891e-06	7.81016e-06	8.00976e-06	8.16656e-06	7.79806e-06	7.80821e-06	7.94999e-06	7.63378e-06	7.42899e-06	7.60374e-06	7.46905e-06	7.62058e-06	7.58259e-06	7.40589e-06	7.27496e-06	7.92019e-06	7.78488e-06	7.55333e-06	7.3807e-06	7.43473e-06	7.31894e-06	7.66908e-06	7.76841e-06	7.80286e-06	7.56965e-06	7.5359e-06	7.7955e-06	7.78025e-06	7.28576e-06	7.59403e-06	7.61166e-06
	8.44327e-06	8.59941e-06	9.04107e-06	9.03037e-06	9.12411e-06	9.15975e-06	9.43932e-06	9.15558e-06	9.24575e-06	9.15124e-06	8.58673e-06	8.5237e-06	8.00056e-06	8.46241e-06	8.5792e-06	8.62069e-06	8.37498e-06	8.40177e-06	8.57575e-06	8.79404e-06	8.33066e-06	8.22856e-06	8.14873e-06	8.37228e-06	8.38294e-06	8.4762e-06	8.64238e-06	8.48219e-06	8.44761e-06	8.3138e-06	8.44113e-06	8.66188e-06	8.12529e-06	8.554e-06	8.41035e-06	8.40631e-06	8.58568e-06	8.57149e-06	8.44786e-06	8.39766e-06	8.36599e-06	8.17845e-06	8.36681e-06	8.25147e-06	8.14698e-06	7.96343e-06	8.40885e-06	8.07499e-06	8.61077e-06
	8.53084e-06	8.88824e-06	9.57738e-06	1.11188e-05	1.31361e-05	1.58815e-05	1.47783e-05	1.15072e-05	9.73402e-06	8.99406e-06	8.60374e-06	8.26985e-06	7.88166e-06	7.57077e-06	7.14926e-06	7.1826e-06	7.21562e-06	7.14557e-06	6.94443e-06	6.99744e-06	7.01475e-06	6.72798e-06	7.17663e-06	6.70664e-06	7.0438e-06	6.70251e-06	7.08883e-06	6.98286e-06	7.17008e-06	7.04051e-06	7.23921e-06	6.87329e-06	7.11906e-06	6.78072e-06	7.3877e-06	7.09102e-06	7.18304e-06	7.46172e-06	7.23772e-06	7.45367e-06	7.38677e-06	6.78509e-06	7.27177e-06	7.72054e-06	7.18469e-06	7.7442e-06	7.23461e-06	7.34037e-06	7.44509e-06
	1.127e-05	1.10181e-05	1.02741e-05	1.02839e-05	1.07972e-05	1.09098e-05	1.11464e-05	1.06015e-05	1.02947e-05	9.44801e-06	8.91823e-06	8.43488e-06	7.79692e-06	8.35808e-06	8.07001e-06	8.09733e-06	7.83276e-06	7.34058e-06	7.90472e-06	7.6159e-06	7.96025e-06	7.64193e-06	7.68413e-06	8.22856e-06	7.67386e-06	8.05282e-06	7.64351e-06	8.15725e-06	8.01312e-06	8.02778e-06	7.9886e-06	7.96024e-06	8.04849e-06	7.95626e-06	8.37031e-06	7.92561e-06	7.99134e-06	7.8547e-06	8.4542e-06	8.49664e-06	7.81803e-06	8.55532e-06	8.11653e-06	8.32449e-06	8.42383e-06	8.10851e-06	8.04235e-06	8.14651e-06	8.09598e-06
	9.58241e-06	9.28811e-06	9.28549e-06	8.9738e-06	9.1405e-06	9.33164e-06	8.95006e-06	9.23684e-06	9.06983e-06	8.86469e-06	9.18932e-06	8.96962e-06	8.85923e-06	8.82335e-06	8.65463e-06	8.87699e-06	8.90782e-06	8.83113e-06	8.65926e-06	8.63516e-06	8.91007e-06	8.44664e-06	8.69879e-06	8.86977e-06	8.56695e-06	8.56362e-06	8.64201e-06	8.46e-06	8.72677e-06	8.6069e-06	8.68163e-06	8.41879e-06	8.48429e-06	8.60351e-06	8.44285e-06	8.53587e-06	8.32194e-06	8.69256e-06	8.48334e-06	8.66799e-06	8.39176e-06	8.06436e-06	8.42555e-06	8.30499e-06	8.09765e-06	8.14895e-06	8.7058e-06	8.52837e-06	8.00988e-06
	1.56802e-05	1.57301e-05	1.42557e-05	1.46792e-05	1.42834e-05	1.58516e-05	1.65219e-05	1.33556e-05	1.14916e-05	1.03924e-05	9.59129e-06	9.30617e-06	9.10816e-06	8.35386e-06	7.91287e-06	7.88835e-06	7.31393e-06	7.42377e-06	6.79821e-06	7.07548e-06	7.22888e-06	6.90502e-06	6.64885e-06	6.96802e-06	6.98829e-06	7.02824e-06	6.89034e-06	6.75712e-06	6.60625e-06	6.87056e-06	6.63828e-06	6.71235e-06	6.95514e-06	6.95652e-06	6.8842e-06	6.59391e-06	6.88938e-06	6.9467e-06	6.92884e-06	6.92317e-06	7.03257e-06	6.6544e-06	7.12905e-06	6.85192e-06	6.80402e-06	7.1412e-06	7.18972e-06	7.20331e-06	6.45537e-06
	9.47024e-06	9.29004e-06	8.99944e-06	9.27588e-06	9.86757e-06	9.69584e-06	9.51573e-06	9.67358e-06	9.252e-06	9.1299e-06	8.92369e-06	8.75416e-06	8.6688e-06	9.15637e-06	8.82981e-06	8.70588e-06	9.12051e-06	8.8679e-06	8.53277e-06	8.70562e-06	8.71709e-06	8.93264e-06	9.02328e-06	9.19612e-06	8.63924e-06	8.80064e-06	8.93083e-06	8.55802e-06	8.57353e-06	8.772e-06	8.77529e-06	8.9082e-06	8.94592e-06	8.49135e-06	8.2889e-06	8.4459e-06	8.43731e-06	8.58938e-06	8.66979e-06	8.07967e-06	8.34578e-06	8.64604e-06	8.23187e-06	8.36567e-06	8.1153e-06	8.1327e-06	8.41054e-06	8.05136e-06	7.92859e-06
	1.09012e-05	1.09144e-05	9.72823e-06	1.00197e-05	1.04902e-05	1.02597e-05	1.03295e-05	1.00297e-05	9.44681e-06	8.29317e-06	7.61315e-06	7.42995e-06	7.08577e-06	7.24553e-06	7.02634e-06	6.98099e-06	7.01755e-06	7.02218e-06	6.99026e-06	7.34081e-06	7.39561e-06	7.52249e-06	7.37224e-06	7.63656e-06	7.55217e-06	8.04665e-06	7.93783e-06	7.73357e-06	7.76937e-06	7.88343e-06	8.14746e-06	8.16433e-06	8.2322e-06	8.0761e-06	8.33402e-06	8.33782e-06	8.08596e-06	7.96291e-06	8.46508e-06	8.24206e-06	8.34654e-06	8.20111e-06	8.24692e-06	8.48e-06	8.28419e-06	8.20022e-06	8.61121e-06	8.43222e-06	8.57512e-06
	8.83911e-06	8.7531e-06	9.10186e-06	9.50754e-06	1.08469e-05	1.13508e-05	1.08891e-05	9.84908e-06	9.88051e-06	9.0513e-06	8.96744e-06	8.77025e-06	8.89008e-06	8.58268e-06	8.67128e-06	8.55765e-06	8.51345e-06	8.58665e-06	8.52605e-06	8.02852e-06	8.59289e-06	8.23262e-06	8.0448e-06	8.46374e-06	8.11667e-06	8.08356e-06	8.58928e-06	8.10224e-06	8.17228e-06	8.27182e-06	8.25895e-06	8.32927e-06	8.36654e-06	8.62131e-06	8.24888e-06	7.83888e-06	8.1001e-06	7.83647e-06	8.27139e-06	8.32033e-06	8.52059e-06	8.16853e-06	8.26802e-06	8.39963e-06	8.04462e-06	8.1729e-06	7.94179e-06	8.17279e-06	8.17521e-06
	1.41841e-05	1.40453e-05	1.2766e-05	1.2228e-05	1.42794e-05	1.58237e-05	1.80397e-05	1.74415e-05	1.62347e-05	1.2444e-05	9.83679e-06	8.34377e-06	7.64354e-06	7.4114e-06	7.52015e-06	6.70352e-06	6.77881e-06	6.89493e-06	6.20046e-06	6.31783e-06	6.35165e-06	6.52075e-06	6.28049e-06	6.52807e-06	6.48775e-06	6.17147e-06	6.17091e-06	6.27825e-06	6.18625e-06	6.13781e-06	6.35818e-06	6.34886e-06	6.15629e-06	6.35108e-06	6.50781e-06	6.11091e-06	6.05596e-06	6.51057e-06	6.76945e-06	6.50151e-06	6.32572e-06	6.62255e-06	6.61254e-06	6.76389e-06	6.58632e-06	6.3025e-06	7.03977e-06	6.78315e-06	6.52557e-06
	1.76866e-05	1.56542e-05	1.49536e-05	1.48667e-05	1.56273e-05	1.57001e-05	1.41385e-05	1.19355e-05	1.05543e-05	9.62931e-06	8.77662e-06	8.43892e-06	7.91147e-06	7.62409e-06	7.62141e-06	7.38998e-06	7.13707e-06	6.93716e-06	7.08383e-06	6.9778e-06	6.95234e-06	6.86769e-06	6.71881e-06	6.99669e-06	6.84296e-06	7.01831e-06	6.75485e-06	6.83443e-06	6.9593e-06	6.94624e-06	6.94121e-06	6.59668e-06	6.98824e-06	7.01326e-06	6.92911e-06	6.93209e-06	7.18551e-06	6.76656e-06	7.04704e-06	7.06259e-06	6.93036e-06	6.98067e-06	7.1213e-06	7.00077e-06	7.13108e-06	7.08125e-06	7.30092e-06	7.25178e-06	7.13069e-06
	9.2052e-06	9.09226e-06	9.80373e-06	1.01824e-05	1.02285e-05	1.033e-05	1.00817e-05	9.43631e-06	8.7207e-06	8.29687e-06	7.61686e-06	7.62903e-06	7.57278e-06	7.18263e-06	7.54543e-06	7.14304e-06	7.21959e-06	6.93016e-06	7.2309e-06	7.49423e-06	7.31711e-06	7.11443e-06	7.2419e-06	7.35241e-06	7.45464e-06	7.48794e-06	7.60618e-06	7.32924e-06	7.26792e-06	7.58545e-06	7.59975e-06	7.70896e-06	7.73136e-06	7.55699e-06	7.72659e-06	7.29117e-06	7.95011e-06	7.57494e-06	7.56989e-06	7.8838e-06	7.97441e-06	8.13606e-06	7.69157e-06	7.77001e-06	7.98043e-06	7.78791e-06	8.06478e-06	8.0228e-06	7.80233e-06
	1.85137e-05	1.64956e-05	1.43817e-05	1.34184e-05	1.36087e-05	1.39401e-05	1.58051e-05	1.71704e-05	1.75752e-05	1.45253e-05	1.13649e-05	9.13004e-06	8.48783e-06	8.00678e-06	7.97336e-06	7.23966e-06	7.24358e-06	7.18517e-06	7.13476e-06	6.86575e-06	6.84571e-06	6.58638e-06	6.46268e-06	6.34036e-06	5.97878e-06	6.35646e-06	6.44758e-06	6.44742e-06	6.44874e-06	6.09423e-06	6.2794e-06	5.97439e-06	6.27466e-06	6.463e-06	6.29544e-06	6.30108e-06	6.34325e-06	6.3387e-06	6.44001e-06	6.35723e-06	6.29693e-06	6.24563e-06	6.68354e-06	6.69828e-06	6.61039e-06	6.71872e-06	6.67352e-06	6.55325e-06	6.6727e-06
1g
frequency (Hz)	11	12	13	14	15	16	17	18	19	20	21	22	23	24	25	26	27	28	29	30	31	32	33	34	35	36	37	38	39	40	41	42	43	44	45	46	47	48	49	50	51	52	53	54	55	56	57	58	59
tSC1	1.05086e-05	1.34315e-05	1.65275e-05	1.95817e-05	2.24965e-05	2.52775e-05	2.78224e-05	2.99866e-05	3.12571e-05	3.14934e-05	3.0566e-05	2.85023e-05	2.54498e-05	2.1682e-05	1.75369e-05	1.33568e-05	8.8593e-06	4.82282e-06	1.13738e-06	-2.30147e-06	-4.9509e-06	-7.20831e-06	-8.86525e-06	-9.96723e-06	-1.06427e-05	-1.08721e-05	-1.06981e-05	-1.0258e-05	-9.55522e-06	-8.59841e-06	-7.60086e-06	-6.26466e-06	-5.22314e-06	-3.92225e-06	-2.82717e-06	-1.73441e-06	-6.90028e-07	2.96672e-07	1.01689e-06	1.66334e-06	2.22455e-06	2.69069e-06	3.05033e-06	3.29453e-06	3.39561e-06	3.42656e-06	3.37611e-06	3.25001e-06	3.06397e-06
tSC2	-4.95174e-06	-6.35046e-06	-7.68557e-06	-8.78016e-06	-9.52126e-06	-9.91559e-06	-9.9423e-06	-9.4708e-06	-8.27856e-06	-6.36653e-06	-3.68089e-06	-2.33045e-07	3.77429e-06	8.0344e-06	1.22159e-05	1.59979e-05	1.96027e-05	2.24058e-05	2.4524e-05	2.60397e-05	2.67794e-05	2.69299e-05	2.65249e-05	2.56835e-05	2.43814e-05	2.25938e-05	2.06465e-05	1.86743e-05	1.64387e-05	1.39848e-05	1.1737e-05	9.00325e-06	7.01912e-06	4.6643e-06	2.76316e-06	9.42245e-07	-7.42382e-07	-2.27196e-06	-3.35834e-06	-4.30606e-06	-5.10077e-06	-5.73438e-06	-6.19799e-06	-6.48825e-06	-6.59344e-06	-6.57116e-06	-6.46241e-06	-6.25967e-06	-5.97792e-06
tSC3	2.5672e-06	3.17025e-06	3.67611e-06	4.03887e-06	4.23287e-06	4.23199e-06	4.01949e-06	3.57553e-06	2.85428e-06	1.89003e-06	7.26245e-07	-6.0688e-07	-2.01063e-06	-3.35623e-06	-4.53508e-06	-5.4482e-06	-6.11007e-06	-6.38152e-06	-6.28995e-06	-5.78993e-06	-5.04742e-06	-3.93564e-06	-2.62734e-06	-1.1956e-06	4.88344e-07	2.40022e-06	4.27617e-06	6.0502e-06	7.92482e-06	9.88545e-06	1.16142e-05	1.36158e-05	1.50344e-05	1.66159e-05	1.78109e-05	1.88827e-05	1.97304e-05	2.03535e-05	2.06635e-05	2.07913e-05	2.07245e-05	2.04566e-05	1.99811e-05	1.92965e-05	1.86511e-05	1.76e-05	1.67037e-05	1.57097e-05	1.46262e-05
tSC4	-1.5171e-06	-1.91742e-06	-2.17492e-06	-2.23466e-06	-2.10267e-06	-1.8142e-06	-1.45512e-06	-1.02209e-06	-4.47074e-07	2.38651e-07	9.74855e-07	1.70463e-06	2.30936e-06	2.69363e-06	2.80225e-06	2.63271e-06	2.14974e-06	1.42555e-06	4.96663e-07	-6.82727e-07	-1.8743e-06	-3.20589e-06	-4.51479e-06	-5.73764e-06	-6.96054e-06	-8.14024e-06	-9.11436e-06	-9.87748e-06	-1.05231e-05	-1.1023e-05	-1.13101e-05	-1.14493e-05	-1.13854e-05	-1.11103e-05	-1.06913e-05	-1.00768e-05	-9.26619e-06	-8.24237e-06	-7.26612e-06	-6.15307e-06	-4.90645e-06	-3.5333e-06	-2.04136e-06	-4.51312e-07	7.94917e-07	2.48556e-06	3.78452e-06	5.08064e-06	6.36481e-06
tSC5	8.44056e-07	8.79574e-07	8.04451e-07	6.13413e-07	3.26677e-07	-5.61911e-08	-5.0279e-07	-1.01193e-06	-1.56793e-06	-2.15203e-06	-2.73467e-06	-3.28385e-06	-3.74014e-06	-4.07572e-06	-4.26987e-06	-4.3205e-06	-4.23439e-06	-4.02565e-06	-3.70289e-06	-3.26753e-06	-2.8123e-06	-2.29889e-06	-1.79263e-06	-1.31281e-06	-8.3106e-07	-3.5029e-07	5.42301e-08	3.8473e-07	6.8667e-07	9.44376e-07	1.12892e-06	1.27752e-06	1.33591e-06	1.32367e-06	1.24534e-06	1.10518e-06	8.85295e-07	5.8804e-07	2.97968e-07	-3.64956e-08	-4.13569e-07	-8.27256e-07	-1.27234e-06	-1.73684e-06	-2.08981e-06	-2.55999e-06	-2.90047e-06	-3.22415e-06	-3.52879e-06
1h	tSC1	tSC2	tSC3	tSC4	tSC5	no tSC
sessions	6.84112	7.69413	7.65296	7.94588	7.34595	6.83114
	7.76071	8.3649	8.31695	8.52898	8.04498	7.54094
	8.46166	8.62331	8.27166	8.726	8.43319	7.87316
	7.68421	8.04529	8.15912	8.50271	7.99182	7.34505
	7.65113	8.22161	8.13527	8.43326	7.77665	7.39797
	7.92418	7.94257	7.94406	8.3167	7.84714	7.51123
	6.94544	7.85415	7.72666	8.29194	7.69142	7.01109
	6.95658	7.28381	7.43213	7.6118	7.41789	6.82963
	7.05861	7.66191	8.04301	7.93171	7.45485	7.00869
	7.28408	7.93097	7.92243	8.044	7.5771	7.25087
	7.03204	7.42059	7.58195	7.9054	7.43221	6.73585
	7.39827	7.61803	7.96359	8.42176	7.79366	7.32493
	7.25743	7.71184	7.93651	8.01901	7.72085	7.26495
	7.57032	7.84559	7.94161	8.25818	7.85226	7.2607
	7.69004	8.07139	8.07944	7.98278	8.17152	6.66725
	8.14652	8.23599	8.30437	8.17467	7.58103	7.133
	7.59184	7.75263	7.93372	7.68747	8.04264	6.77325
	7.62474	8.0328	7.86609	7.98233	7.97484	7.00593
	7.59755	7.84639	7.59523	7.79171	8.15897	7.05234
	7.6586	8.46262	7.96467	8.32498	7.80273	6.71593
	8.00445	7.77414	8.00466	7.83081	7.8758	6.92316
	7.05315	7.75767	7.38846	7.65778	7.57212	6.52396
	7.33315	7.34888	6.99539	7.34077	7.44121	6.65066
	7.73705	7.78468	7.73445	7.87145	7.67372	6.71858
	7.03058	7.9123	7.9184	8.34889	7.75497	6.94986
	7.43829	8.14369	7.37327	7.94634	7.94999	6.95662
	7.89096	8.40096	8.24421	8.41172	8.32539	7.0179
	7.8638	8.2153	7.86919	8.41915	8.18505	7.3359
	7.7704	8.11309	8.29487	8.63219	7.78571	7.19276
	7.05937	7.45377	8.23346	8.21418	8.57616	6.8531
	7.19191	8.18574	7.98323	8.41794	7.85228	7.11548
1i - longtheta	tSC1	tSC2	tSC3	tSC4	tSC5	no tSC
sessions	0.0715512	0.0675444	0.0512307	0.0609616	0.13423	0.682026
	0.0740995	0.0720412	0.0562607	0.0631218	0.14717	0.663465
	0.0763081	0.0508721	0.0414244	0.0436047	0.107922	0.730378
	0.0915978	0.0693297	0.053719	0.0415519	0.156566	0.654959
	0.0852575	0.0767318	0.0529307	0.0451155	0.114387	0.679218
	0.0700512	0.0639512	0.0415191	0.0487997	0.118654	0.700905
	0.0818074	0.0649734	0.0522741	0.0564087	0.139398	0.670112
	0.0613497	0.0508326	0.0657318	0.0569676	0.147677	0.689746
	0.0717566	0.076349	0.0522388	0.0579793	0.15442	0.65442
	0.0693687	0.0958691	0.0498831	0.0740452	0.0888542	0.682775
	0.0530936	0.0568562	0.0334448	0.0464047	0.0986622	0.753344
	0.0613953	0.0604651	0.0530233	0.0455814	0.122791	0.697674
	0.0809859	0.105634	0.0598592	0.0739437	0.181338	0.584507
	0.0681518	0.0685915	0.0463139	0.047633	0.133959	0.690898
	0.117472	0.0884567	0.0671267	0.059128	0.076537	0.679893
	0.104653	0.0731114	0.0294003	0.0353388	0.0985202	0.71067
	0.100246	0.105651	0.0604423	0.0506143	0.0621622	0.687961
	0.104892	0.0864428	0.0580431	0.0545191	0.0501658	0.70709
	0.0981638	0.0180085	0.0974576	0.0243644	0.0413136	0.766949
	0.108276	0.0565517	0.0662069	0.0737931	0.141379	0.653793
	0.0823199	0.0420954	0.0392891	0.126286	0.125351	0.688494
	0.104612	0.064117	0.023622	0.0618673	0.139483	0.685039
	0.0942953	0.0818792	0.0667785	0.131879	0.15604	0.618121
	0.0909829	0.0714866	0.034931	0.116978	0.102356	0.683997
	0.100642	0.0770878	0.0524625	0.0845824	0.0995717	0.674518
	0.111399	0.082038	0.0492228	0.0587219	0.102763	0.681347
	0.059821	0.101272	0.0800754	0.0927932	0.0678285	0.677343
	0.0384307	0.0768615	0.0616493	0.0444355	0.0532426	0.770216
	0.0392397	0.0674433	0.0643777	0.0643777	0.0220723	0.781729
	0.111904	0.0705853	0.0575504	0.0782095	0.0853419	0.666503
	0.0516499	0.0492587	0.0639248	0.078272	0.117488	0.694245
1i shorttheta	tSC1	tSC2	tSC3	tSC4	tSC5	no tSC
sessions	NaN	NaN	NaN	NaN	NaN	NaN
	0.222222	0.111111	0	0	0.166667	0.722222
	NaN	NaN	NaN	NaN	NaN	NaN
	0.333333	0.0416667	0.0625	0.0416667	0.0833333	0.5
	NaN	NaN	NaN	NaN	NaN	NaN
	0	0.333333	0	0	0	0.666667
	0.301205	0.0722892	0.0843373	0.0240964	0.144578	0.53012
	0	0	0.0285714	0	0.257143	0.742857
	0.137255	0.0784314	0	0.0392157	0.0980392	0.764706
	NaN	NaN	NaN	NaN	NaN	NaN
	0.2	0.0909091	0	0.0181818	0.0909091	0.690909
	0.0714286	0	0.0238095	0.0238095	0.0238095	0.857143
	0.0375	0.0125	0.0125	0.025	0	0.9125
	NaN	NaN	NaN	NaN	NaN	NaN
	NaN	NaN	NaN	NaN	NaN	NaN
	0.282051	0.0769231	0	0	0.0128205	0.679487
	NaN	NaN	NaN	NaN	NaN	NaN
	0.0487805	0.0243902	0.0487805	0.0487805	0	0.829268
	NaN	NaN	NaN	NaN	NaN	NaN
	0.0333333	0	0	0	0	0.966667
	0	0	0.0909091	0	0	0.909091
	0.190476	0	0.047619	0.047619	0	0.714286
	0.0487805	0	0	0	0	0.95122
	0.0425532	0.0425532	0.0212766	0.0212766	0	0.893617
	NaN	NaN	NaN	NaN	NaN	NaN
	0.333333	0	0	0	0	0.666667
	0.111111	0.185185	0.148148	0.037037	0	0.592593
	0	0	0	0	0.05	0.95
	0.229508	0.147541	0	0	0.0163934	0.704918
	0.166667	0.0833333	0.0833333	0.0555556	0	0.722222
	0.227273	0.0151515	0.0151515	0	0.0151515	0.742424
1i-transition	tSC1	tSC2	tSC3	tSC4	tSC5	no tSC
sessions	0.275701	0.0397196	0.0163551	0.00934579	0.0911215	0.689252
	0.164216	0.0318627	0	0.00490196	0.0563725	0.79902
	0.111111	0.222222	0	0	0	0.777778
	0.210762	0.0328849	0.0224215	0.00896861	0.0209268	0.745889
	0.154303	0.0178042	0.00890208	0.00296736	0.0652819	0.789318
	0.25	0.0444444	0.0333333	0.0111111	0.111111	0.677778
	0.300499	0.0586035	0.0498753	0.0124688	0.074813	0.618454
	0.292049	0.0779817	0.0214067	0.0168196	0.0902141	0.623853
	0.191139	0.0506329	0.00886076	0.0227848	0.0518987	0.753165
	0.115108	0.0143885	0.0215827	0.0215827	0.100719	0.769784
	0.162383	0.0490654	0.0128505	0.00817757	0.0630841	0.757009
	0.145749	0.0242915	0.0242915	0.00404858	0.0283401	0.793522
	0.0901857	0.0397878	0.0238727	0.0238727	0.0503979	0.811671
	0.108108	0.023166	0.015444	0.003861	0	0.861004
	0.301754	0.115789	0.045614	0.0140351	0.00350877	0.607018
	0.223491	0.045677	0.00489396	0.00815661	0.00489396	0.734095
	0.358974	0.0769231	0.0512821	0.0512821	0.0512821	0.512821
	0.20202	0.047138	0.0572391	0.026936	0.013468	0.69697
	0.433333	0.0166667	0.05	0.0166667	0	0.516667
	0.148515	0.00990099	0.019802	0.0049505	0.0049505	0.811881
	0.11236	0.0617978	0.0617978	0.011236	0.0280899	0.764045
	0.168224	0.0373832	0.0373832	0.0280374	0.00934579	0.766355
	0.152824	0.0299003	0.0199336	0.0199336	0.00996678	0.784053
	0.120419	0.026178	0.026178	0.0052356	0.0052356	0.832461
	0.0701754	0.0643275	0.0584795	0.0350877	0.0350877	0.789474
	0.137056	0.0609137	0.035533	0.0406091	0.0558376	0.725888
	0.0978102	0.0467153	0.0175182	0.00583942	0.0218978	0.833577
	0.04375	0.05625	0	0	0.01875	0.90625
	0.188045	0.0523039	0.0211706	0.00622665	0.0448319	0.729763
	0.207756	0.138504	0.0387812	0.0166205	0.0110803	0.66759
	0.267465	0.0189621	0.0129741	0.00399202	0.0938124	0.681637
1j	tSC1	tSC2	tSC3	tSC4	tSC5	no tSC
sessions	2.88655	5.86081	6.17421	6.34337	5.25187	3.15675
	4.93879	6.60516	6.61728	6.88065	6.09992	4.31455
	6.09966	9.12019	5.72987	7.56594	6.83939	5.35825
	3.60772	6.0938	5.42066	6.19448	5.81101	3.75511
	3.12573	5.24872	5.44226	6.32467	5.82689	2.92378
	4.68033	6.95828	5.08186	7.16127	6.62597	4.79198
	2.70957	5.32525	4.9817	6.29623	5.18122	2.90448
	3.29539	5.24908	5.12502	4.75802	4.55877	3.23475
	2.68786	4.76226	6.08594	5.20392	4.85123	2.83502
	3.59146	6.65625	4.05185	6.01353	4.50302	2.77479
	3.33939	4.98505	4.61116	6.10019	3.75111	3.93373
	3.6951	6.67034	4.80328	5.52227	5.60295	3.88952
	1.91712	4.51531	4.24351	4.31769	5.6756	2.42445
	5.46047	7.05837	5.57416	6.70815	6.83522	4.74094
	2.12812	4.55837	3.40409	4.26678	4.02384	1.62508
	3.62874	5.99126	4.55898	5.43163	4.42632	2.92622
	2.26045	5.0463	4.74928	3.90309	6.62074	1.96865
	2.62976	5.60243	4.73345	4.10161	6.4007	2.67273
	3.32158	5.67893	4.84902	3.67898	6.67141	3.55488
	2.7628	6.49469	3.81705	7.38046	5.9079	2.23687
	2.93417	2.21599	2.43739	6.23894	5.15685	1.75117
	2.42002	3.62039	0.921409	5.84984	6.32871	1.06518
	2.30274	2.80101	2.43935	3.73395	4.26049	1.08782
	2.13901	2.96267	1.70794	4.19288	4.31987	0.476248
	2.94571	4.58451	2.76978	7.50898	7.71378	2.82119
	2.05426	3.28683	1.4652	3.1355	4.70719	1.56612
	4.85468	6.50067	5.49774	7.79899	6.1642	3.81399
	5.8315	8.20525	6.2415	9.59722	8.48747	5.8284
	NaN	NaN	NaN	NaN	NaN	NaN
	NaN	NaN	NaN	NaN	NaN	NaN
	1.3663	3.63412	4.17675	4.76506	3.09557	2.7166
[truncated: 151 more columns]

## Sheet: fig2
2a
ex1
	tSC1	tSC2	tSC3	tSC4	tSC5	no tSC
firing rate (Hz)	31.7405	49.587	49.3852	49.4401	39.4771	29.5687
phase (binstart)	0	0.20944	0.418879	0.628319	0.837758	1.0472	1.25664	1.46608	1.67552	1.88496	2.0944	2.30383	2.51327	2.72271	2.93215
tSC1	0.113208	0.169811	0.273585	0.273585	0.40566	0.528302	0.433962	0.471698	0.386792	0.301887	0.216981	0.141509	0.169811	0.235849	0.150943
tSC2	0.204819	0.301205	0.361446	0.493976	0.650602	0.710843	0.819277	0.710843	0.614458	0.325301	0.180723	0.144578	0.156627	0.156627	0.120482
tSC3	0.237288	0.288136	0.305085	0.610169	0.627119	0.745763	0.813559	0.728814	0.525424	0.355932	0.220339	0.237288	0.186441	0.152542	0.152542
tSC4	0.0823529	0.176471	0.364706	0.670588	0.752941	0.917647	0.905882	0.694118	0.552941	0.282353	0.176471	0.0470588	0.0235294	0.0352941	0.0352941
tSC5	0.111111	0.131313	0.232323	0.414141	0.575758	0.727273	0.787879	0.656566	0.525253	0.212121	0.121212	0.0606061	0.0707071	0.10101	0.0909091
no tSC	0.0992167	0.13577	0.219321	0.325065	0.4047	0.561358	0.583551	0.507833	0.411227	0.304178	0.178851	0.151436	0.133159	0.073107	0.0770235
ex2
	tSC1	tSC2	tSC3	tSC4	tSC5	no tSC
firing rate (Hz)	17.5524	16.301	18.3759	21.9879	21.0868	15.9132
phase (binstart)	0	0.20944	0.418879	0.628319	0.837758	1.0472	1.25664	1.46608	1.67552	1.88496	2.0944	2.30383	2.51327	2.72271	2.93215
tSC1	0.207951	0.204893	0.275229	0.250765	0.250765	0.195719	0.110092	0.103976	0.0856269	0.0764526	0.0672783	0.134557	0.159021	0.143731	0.204893
tSC2	0.110672	0.16996	0.209486	0.193676	0.324111	0.225296	0.209486	0.181818	0.13834	0.083004	0.0316206	0.0592885	0.0711462	0.0988142	0.110672
tSC3	0.195122	0.234146	0.214634	0.331707	0.346341	0.195122	0.17561	0.146341	0.0536585	0.0536585	0.0780488	0.107317	0.136585	0.170732	0.229268
tSC4	0.157895	0.250627	0.360902	0.388471	0.491228	0.39599	0.270677	0.225564	0.117794	0.0601504	0.0225564	0.0350877	0.0426065	0.0551378	0.0902256
tSC5	0.16453	0.224359	0.303419	0.358974	0.40812	0.356838	0.273504	0.215812	0.141026	0.042735	0.0277778	0.0448718	0.0534188	0.0448718	0.119658
no tSC	0.240616	0.256497	0.241578	0.218961	0.197786	0.141001	0.10154	0.0957652	0.0846968	0.0741097	0.0851781	0.113571	0.132339	0.202117	0.240616
ex3
	tSC1	tSC2	tSC3	tSC4	tSC5	no tSC
firing rate (Hz)	29.9534	23.7997	23.2158	24.0513	23.534	23.0028
phase (binstart)	0	0.20944	0.418879	0.628319	0.837758	1.0472	1.25664	1.46608	1.67552	1.88496	2.0944	2.30383	2.51327	2.72271	2.93215
tSC1	0.25	0.231928	0.218373	0.197289	0.246988	0.23494	0.245482	0.236446	0.253012	0.322289	0.373494	0.385542	0.349398	0.343373	0.329819
tSC2	0.3125	0.255952	0.181548	0.0625	0.0565476	0.0535714	0.0625	0.0982143	0.136905	0.27381	0.333333	0.383929	0.291667	0.220238	0.261905
tSC3	0.289157	0.183133	0.187952	0.101205	0.0578313	0.0626506	0.0722892	0.101205	0.137349	0.293976	0.349398	0.298795	0.306024	0.277108	0.226506
tSC4	0.337374	0.258586	0.145455	0.0606061	0.0323232	0.010101	0.0222222	0.040404	0.125253	0.319192	0.361616	0.389899	0.284848	0.270707	0.260606
tSC5	0.280742	0.221578	0.165893	0.114849	0.110209	0.0893271	0.0835267	0.103248	0.12993	0.265661	0.346868	0.339907	0.279582	0.273782	0.264501
no tSC	0.284249	0.228135	0.148607	0.104876	0.0938467	0.0888158	0.108746	0.135255	0.203367	0.282508	0.366099	0.346169	0.327012	0.299342	0.266834
2b
	tSC1	tSC2	tSC3	tSC4	tSC5	no tSC
neurons	0.327667	0.130775	-0.110316	-0.0956351	0.115716	-0.0399207
	0.0518432	0.0606978	0.00669537	-0.0160873	0.0735283	-0.0120801
	0.131004	0.63355	0.358544	0.878567	0.71488	-0.183427
	0.154079	0.276166	0.194378	0.42999	0.483258	-0.0998073
	-0.0582084	0.618918	0.611484	0.973164	0.750348	-0.187847
	0.518997	0.1675	0.230965	-0.0507398	0.101028	-0.062003
	0.524659	0.407663	0.153389	0.504949	0.854535	-0.173661
	0.0521105	0.053526	0.045705	0.0982336	0.0253969	-0.0133365
	-0.0489436	-0.0228693	0.115543	0.0354832	-0.0811861	0.00290235
	0.0726013	0.258636	0.0738675	0.423712	0.286341	-0.059747
	-0.029342	-0.0724424	0.137863	0.324702	0.319011	-0.0335467
	-0.0686696	0.23605	0.168675	0.0497784	-0.0450759	-0.017681
	-0.0321552	0.124281	0.143658	0.0745798	0.0876812	-0.0179136
	-0.0165025	-0.0455528	-0.021641	0.072471	0.0483894	-0.00469154
	0.0744955	0.0708319	0.338483	0.342175	0.418624	-0.0968053
	-0.197742	-0.198472	0.345954	0.427441	0.43204	-0.050874
	0.240164	0.26202	0.588326	0.533333	0.618969	-0.17078
	0.25281	0.132712	0.0797524	-0.140338	-0.198968	-0.0183697
	0.584513	0.308274	0.368634	0.722901	0.506618	-0.229635
	0.498305	0.136078	0.144579	0.114384	0.189163	-0.104751
	0.538598	0.4104	0.344781	0.298952	0.422264	-0.186387
	0.51551	0.32681	0.0350112	-0.255187	-0.13995	-0.0603855
	0.45962	0.350177	-0.00907656	-0.105964	-0.199347	-0.0666269
	0.162351	-0.140231	-0.0148601	-0.253642	-0.241604	0.0385975
	0.0566269	0.0565232	0.0496994	-0.071281	0.0817632	-0.0174779
	0.267858	0.00738509	-0.0173313	0.0180351	-0.00386035	-0.0263446
	-0.117603	0.0999396	0.166899	0.189586	0.142704	-0.0346888
	0.0279933	0.0661701	-0.122741	0.0166082	0.209336	-0.0192564
[truncated: 724 more rows]

## Sheet: fig3
d	tSC1	tSC2	tSC3	tSC4		e
[truncated: 110 more rows]

## Sheet: fig4
lag (s)	-100	-99	-98	-97	-96	-95	-94	-93	-92	-91	-90	-89	-88	-87	-86	-85	-84	-83	-82	-81	-80	-79	-78	-77	-76	-75	-74	-73	-72	-71	-70	-69	-68	-67	-66	-65	-64	-63	-62	-61	-60	-59	-58	-57	-56	-55	-54	-53	-52
[truncated: 296 more rows]
[truncated: 152 more columns]

[truncated: 17 more sheets: fig5, fig6, fig7, S1, S3, S4, S6, S7, S8, S9, S10, S11, S12, S13, S16, S18, S19]
